# Supplementary material for: Global Analysis of Post-Translational Side-Chain Arginylation Using Pan-Arginylation Antibodies
Source: Mol Cell Proteomics. 2023 Oct 12;22(11):100664. doi: 10.1016/j.mcpro.2023.100664 (PMC10656225; doi:10.1016/j.mcpro.2023.100664)
Supplement: Supplemental Table S1 [file mmc6.xlsx]

## Sheet: analysis
id	Protein IDs	Majority protein IDs	Peptide counts (all)	Peptide counts (razor+unique)	Peptide counts (unique)	Protein names	Gene names	Fasta headers	Number of proteins	Razor + unique peptides 88WT	Razor + unique peptides 89WT	Razor + unique peptides 90WT	Razor + unique peptides 88KO	Razor + unique peptides 89KO	Razor + unique peptides 90KO	Max Razor + unique peptides WT	Max Razor + unique peptides KO	Max Razor + unique peptides	Mol. weight [kDa]	Sequence length	Score	Sequence coverage 88WT [%]	Sequence coverage 88KO [%]	Sequence coverage 89WT [%]	Sequence coverage 89KO [%]	Sequence coverage 90WT [%]	Sequence coverage 90KO [%]	Total Intensity	Intensity 88WT	Intensity 89WT	Intensity 90WT	Intensity 88KO	Intensity 89KO	Intensity 90KO	iBAQ peptides	Total iBAQ	iBAQ 88WT	iBAQ 88KO	iBAQ 89WT	iBAQ 89KO	iBAQ 90WT	iBAQ 90KO	MS/MS count 88KO	MS/MS count 88WT	MS/MS count 89WT	MS/MS count 89KO	MS/MS count 90WT	MS/MS count 90KO	Total MS/MS count
2000	Q91VW3	Q91VW3	3	3	3	SH3 domain-binding glutamic acid-rich-like protein 3	Sh3bgrl3	sp|Q91VW3|SH3L3_MOUSE SH3 domain-binding glutamic acid-rich-like protein 3 OS=Mus musculus OX=10090 GN=Sh3bgrl3 PE=1 SV=1	1	2	3	3	0	0	0	3	0	3	10.477	93	8.8482	31.2	0	31.2	0	31.2	0	1068800000	275410000	371230000	422190000	0	0	0	4	267210000	68853000	0	92807000	0	105550000	0	0	2	3	0	4	0	9
675	P50580;P50580-2	P50580;P50580-2	8;7	8;7	8;7	Proliferation-associated protein 2G4	Pa2g4	sp|P50580|PA2G4_MOUSE Proliferation-associated protein 2G4 OS=Mus musculus OX=10090 GN=Pa2g4 PE=1 SV=3;sp|P50580-2|PA2G4_MOUSE Isoform 2 of Proliferation-associated protein 2G4 OS=Mus musculus OX=10090 GN=Pa2g4	2	6	2	5	0	0	0	6	0	6	43.698	394	17.407	16.5	0	6.3	0	14	0	757970000	312490000	56109000	236230000	0	0	0	22	34453000	14204000	0	2550400	0	10738000	0	0	6	2	0	5	0	22
2068	Q921U8;Q921U8-2;Q921U8-4;Q921U8-3	Q921U8;Q921U8-2;Q921U8-4;Q921U8-3	22;22;11;11	22;22;11;11	22;22;11;11	Smoothelin	Smtn	sp|Q921U8|SMTN_MOUSE Smoothelin OS=Mus musculus OX=10090 GN=Smtn PE=1 SV=2;sp|Q921U8-2|SMTN_MOUSE Isoform L2 of Smoothelin OS=Mus musculus OX=10090 GN=Smtn;sp|Q921U8-4|SMTN_MOUSE Isoform S2 of Smoothelin OS=Mus musculus OX=10090 GN=Smtn;sp|Q921U8-3|SMTN_MO	4	16	18	17	0	0	0	18	0	18	100.29	923	323.31	26.9	0	27.6	0	29.8	0	2205200000	974110000	712720000	518400000	0	0	0	44	50119000	22139000	0	16198000	0	11782000	0	0	18	20	0	17	0	55
1119	Q3UTJ2;Q3UTJ2-3;Q3UTJ2-4;Q3UTJ2-5;Q3UTJ2-2;Q3UTJ2-6;Q3UTJ2-7	Q3UTJ2;Q3UTJ2-3;Q3UTJ2-4;Q3UTJ2-5;Q3UTJ2-2	7;7;7;6;6;1;1	7;7;7;6;6;1;1	7;7;7;6;6;1;1	Sorbin and SH3 domain-containing protein 2	Sorbs2	sp|Q3UTJ2|SRBS2_MOUSE Sorbin and SH3 domain-containing protein 2 OS=Mus musculus OX=10090 GN=Sorbs2 PE=1 SV=2;sp|Q3UTJ2-3|SRBS2_MOUSE Isoform 3 of Sorbin and SH3 domain-containing protein 2 OS=Mus musculus OX=10090 GN=Sorbs2;sp|Q3UTJ2-4|SRBS2_MOUSE Isoform	7	5	4	1	0	0	0	5	0	5	132.35	1180	17.576	6.8	0	5.8	0	1	0	233130000	139720000	56865000	15252000	0	0	0	63	3700400	2217800	0	902630	0	242100	0	0	5	4	0	1	0	13
635	P47962	P47962	5	5	5	60S ribosomal protein L5	Rpl5	sp|P47962|RL5_MOUSE 60S ribosomal protein L5 OS=Mus musculus OX=10090 GN=Rpl5 PE=1 SV=3	1	3	1	3	0	2	0	3	2	3	34.4	297	8.491	10.1	0	4.7	8.8	10.1	0	95139000	27202000	29143000	38794000	0	0	0	11	8649000	2472900	0	2649300	0	3526700	0	0	3	1	2	3	0	10
2173	Q99PL5;Q99PL5-12;Q99PL5-11;Q99PL5-10;Q99PL5-9;Q99PL5-8;Q99PL5-7;Q99PL5-6;Q99PL5-5;Q99PL5-4;Q99PL5-3;Q99PL5-2	Q99PL5	12;2;2;2;2;2;2;2;2;2;2;2	12;2;2;2;2;2;2;2;2;2;2;2	12;2;2;2;2;2;2;2;2;2;2;2	Ribosome-binding protein 1	Rrbp1	sp|Q99PL5|RRBP1_MOUSE Ribosome-binding protein 1 OS=Mus musculus OX=10090 GN=Rrbp1 PE=1 SV=2	12	10	5	3	0	1	0	10	1	10	172.88	1605	85.261	8.9	0	4.2	1.1	2	0	314660000	239170000	43776000	26870000	0	2981900	0	116	2712500	2061800	0	377380	25706	231640	0	0	12	5	1	3	0	22
875	P63085;Q61532;Q6P5G0	P63085	7;1;1	7;1;1	6;0;0	Mitogen-activated protein kinase 1	Mapk1	sp|P63085|MK01_MOUSE Mitogen-activated protein kinase 1 OS=Mus musculus OX=10090 GN=Mapk1 PE=1 SV=3	3	2	2	2	1	0	0	2	1	2	41.275	358	23.876	9.2	5.3	9.2	0	9.2	0	750780000	47206000	31956000	51972000	0	0	0	22	34126000	2145700	0	1452500	0	2362400	0	1	2	2	0	2	0	26
1070	Q3TJD7;Q3TJD7-2;Q3TJD7-3	Q3TJD7;Q3TJD7-2	9;5;4	9;5;4	9;5;4	PDZ and LIM domain protein 7	Pdlim7	sp|Q3TJD7|PDLI7_MOUSE PDZ and LIM domain protein 7 OS=Mus musculus OX=10090 GN=Pdlim7 PE=1 SV=1;sp|Q3TJD7-2|PDLI7_MOUSE Isoform 2 of PDZ and LIM domain protein 7 OS=Mus musculus OX=10090 GN=Pdlim7	3	6	7	4	0	0	0	7	0	7	50.118	457	27.093	19.7	0	19.9	0	13.3	0	570750000	285630000	174700000	105420000	0	0	0	27	21139000	10579000	0	6470400	0	3904400	0	0	6	7	0	5	0	19
230	O70310	O70310	14	14	12	Glycylpeptide N-tetradecanoyltransferase 1	Nmt1	sp|O70310|NMT1_MOUSE Glycylpeptide N-tetradecanoyltransferase 1 OS=Mus musculus OX=10090 GN=Nmt1 PE=1 SV=1	1	10	5	8	4	0	0	10	4	10	56.888	496	56.142	22.6	11.5	14.3	0	25.2	0	576730000	120200000	33555000	99372000	12586000	0	0	21	27463000	5723700	599320	1597900	0	4732000	0	4	11	5	0	9	0	57
1782	Q8CI51	Q8CI51	5	5	5	PDZ and LIM domain protein 5	Pdlim5	sp|Q8CI51|PDLI5_MOUSE PDZ and LIM domain protein 5 OS=Mus musculus OX=10090 GN=Pdlim5 PE=1 SV=4	1	4	2	3	0	0	0	4	0	4	63.299	591	12.04	8.3	0	3.2	0	10	0	138930000	53294000	31712000	53927000	0	0	0	32	4341700	1665400	0	991010	0	1685200	0	0	4	2	0	3	0	9
617	P47226;P47226-2	P47226;P47226-2	2;2	2;2	2;2	Testin	Tes	sp|P47226|TES_MOUSE Testin OS=Mus musculus OX=10090 GN=Tes PE=1 SV=1;sp|P47226-2|TES_MOUSE Isoform TES1 of Testin OS=Mus musculus OX=10090 GN=Tes	2	1	2	1	0	0	0	2	0	2	47.983	423	4.6162	2.8	0	6.1	0	2.8	0	43275000	14964000	18290000	10021000	0	0	0	27	1602800	554240	0	677420	0	371130	0	0	1	2	0	1	0	4
995	Q01149	Q01149	32	32	32	Collagen alpha-2(I) chain	Col1a2	sp|Q01149|CO1A2_MOUSE Collagen alpha-2(I) chain OS=Mus musculus OX=10090 GN=Col1a2 PE=1 SV=2	1	20	20	31	4	2	2	31	4	31	129.56	1372	191.53	23.2	4.7	22.2	2.7	37	2.7	2127600000	587060000	514590000	980280000	26636000	16552000	2526700	68	31289000	8633300	391710	7567400	243420	14416000	37157	6	22	23	3	34	2	90
1396	Q6P5H2;Q6P5H2-2	Q6P5H2;Q6P5H2-2	25;24	25;24	25;24	Nestin	Nes	sp|Q6P5H2|NEST_MOUSE Nestin OS=Mus musculus OX=10090 GN=Nes PE=1 SV=1;sp|Q6P5H2-2|NEST_MOUSE Isoform 2 of Nestin OS=Mus musculus OX=10090 GN=Nes	2	15	15	18	0	0	0	18	0	18	207.12	1864	130.69	16.5	0	14.4	0	14.5	0	1442700000	665360000	407050000	370270000	0	0	0	89	16210000	7476000	0	4573600	0	4160400	0	0	20	15	0	20	0	55
1253	Q61398	Q61398	6	6	6	Procollagen C-endopeptidase enhancer 1	Pcolce	sp|Q61398|PCOC1_MOUSE Procollagen C-endopeptidase enhancer 1 OS=Mus musculus OX=10090 GN=Pcolce PE=1 SV=2	1	3	2	6	0	0	0	6	0	6	50.167	468	14.832	7.9	0	4.9	0	16	0	219140000	57719000	19997000	141420000	0	0	0	20	10957000	2886000	0	999860	0	7071000	0	0	3	2	0	9	0	14
485	P24369	P24369	9	9	9	Peptidyl-prolyl cis-trans isomerase B	Ppib	sp|P24369|PPIB_MOUSE Peptidyl-prolyl cis-trans isomerase B OS=Mus musculus OX=10090 GN=Ppib PE=1 SV=2	1	9	6	5	3	1	3	9	3	9	23.713	216	16.307	42.1	15.3	30.1	3.7	25.9	13.9	1416300000	457290000	277310000	325630000	29372000	5149500	22729000	12	118020000	38108000	2447700	23110000	429130	27136000	1894100	3	9	6	1	6	3	40
2195	Q9CQ62	Q9CQ62	2	2	2	2,4-dienoyl-CoA reductase, mitochondrial	Decr1	sp|Q9CQ62|DECR_MOUSE 2,4-dienoyl-CoA reductase [(3E)-enoyl-CoA-producing], mitochondrial OS=Mus musculus OX=10090 GN=Decr1 PE=1 SV=1	1	2	2	1	1	0	0	2	1	2	36.213	335	12.284	10.7	4.2	10.7	0	6.6	0	155440000	36901000	40362000	34009000	2127600	0	0	19	8181000	1942100	111980	2124300	0	1790000	0	1	2	2	0	1	0	7
2542	Q9JHS4	Q9JHS4	2	2	2	ATP-dependent Clp protease ATP-binding subunit clpX-like, mitochondrial	Clpx	sp|Q9JHS4|CLPX_MOUSE ATP-dependent Clp protease ATP-binding subunit clpX-like, mitochondrial OS=Mus musculus OX=10090 GN=Clpx PE=1 SV=2	1	2	1	1	1	0	0	2	1	2	69.228	634	4.4637	3.6	1.6	2.1	0	2.1	0	41002000	11865000	5805900	6608000	0	0	0	39	1051300	304220	0	148870	0	169440	0	1	2	1	0	1	0	6
1759	Q8CG48	Q8CG48	4	4	4	Structural maintenance of chromosomes protein 2	Smc2	sp|Q8CG48|SMC2_MOUSE Structural maintenance of chromosomes protein 2 OS=Mus musculus OX=10090 GN=Smc2 PE=1 SV=2	1	3	1	1	0	0	0	3	0	3	134.24	1191	3.9481	3.9	0	1.2	0	1.2	0	32303000	18169000	7663100	6471200	0	0	0	65	496970	279520	0	117890	0	99557	0	0	3	1	0	1	0	5
2475	Q9DCN2;Q9DCN2-2	Q9DCN2;Q9DCN2-2	7;7	7;7	7;7	NADH-cytochrome b5 reductase 3;NADH-cytochrome b5 reductase 3 membrane-bound form;NADH-cytochrome b5 reductase 3 soluble form	Cyb5r3	sp|Q9DCN2|NB5R3_MOUSE NADH-cytochrome b5 reductase 3 OS=Mus musculus OX=10090 GN=Cyb5r3 PE=1 SV=3;sp|Q9DCN2-2|NB5R3_MOUSE Isoform 2 of NADH-cytochrome b5 reductase 3 OS=Mus musculus OX=10090 GN=Cyb5r3	2	7	5	1	1	1	0	7	1	7	34.127	301	15.401	32.9	2.7	23.9	7.6	4	0	441180000	298370000	102760000	14857000	21473000	3715500	0	15	29412000	19891000	1431500	6850700	247700	990470	0	1	9	5	1	1	0	17
2510	Q9ERD7	Q9ERD7	31	19	15	Tubulin beta-3 chain	Tubb3	sp|Q9ERD7|TBB3_MOUSE Tubulin beta-3 chain OS=Mus musculus OX=10090 GN=Tubb3 PE=1 SV=1	1	3	3	3	3	3	2	3	3	3	50.418	450	323.31	22.7	30.7	24.7	25.1	30.7	25.1	72512000000	616820000	791250000	821610000	605500000	555090000	584200000	20	3625600000	30841000	30275000	39563000	27755000	41080000	29210000	5	5	5	4	5	5	231
1889	Q8R1A4;Q8R1A4-2	Q8R1A4;Q8R1A4-2	10;10	10;10	10;10	Dedicator of cytokinesis protein 7	Dock7	sp|Q8R1A4|DOCK7_MOUSE Dedicator of cytokinesis protein 7 OS=Mus musculus OX=10090 GN=Dock7 PE=1 SV=3;sp|Q8R1A4-2|DOCK7_MOUSE Isoform 2 of Dedicator of cytokinesis protein 7 OS=Mus musculus OX=10090 GN=Dock7	2	9	3	4	3	1	0	9	3	9	241.44	2130	45.969	6.7	1.8	1.9	0.7	2.4	0	185290000	123570000	20658000	15231000	25827000	0	0	108	1715600	1144200	239140	191280	0	141030	0	3	9	3	1	4	0	20
1195	Q60715-2	Q60715-2	5	5	1	Prolyl 4-hydroxylase subunit alpha-1	P4ha1	sp|Q60715-2|P4HA1_MOUSE Isoform 2 of Prolyl 4-hydroxylase subunit alpha-1 OS=Mus musculus OX=10090 GN=P4ha1	1	3	4	3	0	0	0	4	0	4	60.885	534	12.219	7.9	0	9.7	0	6.6	0	117240000	31864000	44543000	40832000	0	0	0	26	4509200	1225500	0	1713200	0	1570500	0	0	3	5	0	3	0	11
1397	Q6P6L0;Q6P6L0-3	Q6P6L0;Q6P6L0-3	10;10	10;10	10;10	Filamin A-interacting protein 1-like	Filip1l	sp|Q6P6L0|FIL1L_MOUSE Filamin A-interacting protein 1-like OS=Mus musculus OX=10090 GN=Filip1l PE=1 SV=2;sp|Q6P6L0-3|FIL1L_MOUSE Isoform 3 of Filamin A-interacting protein 1-like OS=Mus musculus OX=10090 GN=Filip1l	2	9	6	6	0	0	0	9	0	9	129.77	1131	30.071	11.5	0	7.6	0	7.6	0	233800000	129190000	62639000	41966000	0	0	0	63	3711000	2050600	0	994270	0	666130	0	0	9	7	0	6	0	22
1328	Q64152;Q64152-2	Q64152;Q64152-2	2;2	2;2	2;2	Transcription factor BTF3	Btf3	sp|Q64152|BTF3_MOUSE Transcription factor BTF3 OS=Mus musculus OX=10090 GN=Btf3 PE=1 SV=3;sp|Q64152-2|BTF3_MOUSE Isoform 2 of Transcription factor BTF3 OS=Mus musculus OX=10090 GN=Btf3	2	1	1	2	0	0	0	2	0	2	22.031	204	24.744	13.7	0	13.7	0	24.5	0	32814000	4316600	7389900	21108000	0	0	0	9	3646000	479620	0	821100	0	2345300	0	0	1	1	0	2	0	4
1879	Q8R0W0	Q8R0W0	7	4	4	Epiplakin	Eppk1	sp|Q8R0W0|EPIPL_MOUSE Epiplakin OS=Mus musculus OX=10090 GN=Eppk1 PE=1 SV=2	1	4	2	2	0	0	0	4	0	4	723.3	6548	13.999	8.3	0.9	5.6	0.9	5.6	1	83742000	58016000	16600000	9125900	0	0	0	349	239950	166230	0	47566	0	26149	0	0	4	2	0	2	0	8
878	P63094;Q6R0H7;P63094-2;Q6R0H7-4;P63094-3	P63094;Q6R0H7;P63094-2;Q6R0H7-4;P63094-3	3;3;3;3;2	2;2;2;2;2	2;2;2;2;2	Guanine nucleotide-binding protein G(s) subunit alpha isoforms short;Guanine nucleotide-binding protein G(s) subunit alpha isoforms XLas	Gnas	sp|P63094|GNAS2_MOUSE Guanine nucleotide-binding protein G(s) subunit alpha isoforms short OS=Mus musculus OX=10090 GN=Gnas PE=1 SV=1;sp|Q6R0H7|GNAS1_MOUSE Guanine nucleotide-binding protein G(s) subunit alpha isoforms XLas OS=Mus musculus OX=10090 GN=Gnas	5	2	2	2	0	0	0	2	0	2	45.663	394	3.2492	6.3	0	6.3	2.8	9.1	2.8	48310000	18205000	16909000	13196000	0	0	0	20	2415500	910270	0	845440	0	659780	0	0	2	2	0	2	0	7
1404	Q6PDH0;Q6PDH0-2	Q6PDH0;Q6PDH0-2	7;7	7;7	7;7	Pleckstrin homology-like domain family B member 1	Phldb1	sp|Q6PDH0|PHLB1_MOUSE Pleckstrin homology-like domain family B member 1 OS=Mus musculus OX=10090 GN=Phldb1 PE=1 SV=1;sp|Q6PDH0-2|PHLB1_MOUSE Isoform 2 of Pleckstrin homology-like domain family B member 1 OS=Mus musculus OX=10090 GN=Phldb1	2	6	3	1	2	0	0	6	2	6	150.07	1371	16.37	6.2	1.9	3.1	0	1	0	92352000	68585000	16066000	5409100	2291800	0	0	69	1338400	993990	33214	232840	0	78393	0	2	7	3	0	1	0	13
193	O54734	O54734	5	5	5	Dolichyl-diphosphooligosaccharide--protein glycosyltransferase 48 kDa subunit	Ddost	sp|O54734|OST48_MOUSE Dolichyl-diphosphooligosaccharide--protein glycosyltransferase 48 kDa subunit OS=Mus musculus OX=10090 GN=Ddost PE=1 SV=2	1	3	1	2	2	0	0	3	2	3	49.027	441	18.523	13.4	12.7	9.3	0	11.3	0	96013000	56269000	10354000	19169000	10222000	0	0	22	4364200	2557700	464620	470640	0	871320	0	2	3	1	0	2	0	8
1614	Q8BMJ2	Q8BMJ2	4	4	4	Leucine--tRNA ligase, cytoplasmic	Lars	sp|Q8BMJ2|SYLC_MOUSE Leucine--tRNA ligase, cytoplasmic OS=Mus musculus OX=10090 GN=Lars1 PE=1 SV=2	1	2	2	1	1	1	0	2	1	2	134.19	1178	6.2764	3.2	1.4	2.1	0.6	0.6	0	43876000	16753000	13925000	8719800	0	4477800	0	63	696450	265930	0	221040	71076	138410	0	1	2	2	1	1	0	7
1828	Q8K298	Q8K298	4	4	4	Actin-binding protein anillin	Anln	sp|Q8K298|ANLN_MOUSE Anillin OS=Mus musculus OX=10090 GN=Anln PE=1 SV=2	1	4	3	2	0	0	0	4	0	4	122.79	1121	11.688	5.9	0	4.2	0	2.9	0	48648000	23320000	16225000	9103300	0	0	0	55	884510	424000	0	295000	0	165510	0	0	4	4	0	2	0	10
2680	Q9R112	Q9R112	6	6	6	Sulfide:quinone oxidoreductase, mitochondrial	Sqrdl	sp|Q9R112|SQOR_MOUSE Sulfide:quinone oxidoreductase, mitochondrial OS=Mus musculus OX=10090 GN=Sqor PE=1 SV=3	1	4	5	1	0	0	0	5	0	5	50.282	450	12.668	11.8	0	16.9	0	3.1	0	114390000	49749000	46368000	11487000	0	0	0	31	3690000	1604800	0	1495700	0	370540	0	0	4	6	0	1	0	12
459	P20357	P20357	30	30	30	Microtubule-associated protein 2	Map2	sp|P20357|MTAP2_MOUSE Microtubule-associated protein 2 OS=Mus musculus OX=10090 GN=Map2 PE=1 SV=2	1	1	2	1	0	0	0	2	0	2	199.13	1828	156.06	0.5	0	1.3	0	0.5	0	2044800000	39262000	28538000	27641000	0	0	0	87	23503000	451290	0	328020	0	317710	0	0	1	2	0	1	0	68
1468	Q7TPV4	Q7TPV4	16	16	16	Myb-binding protein 1A	Mybbp1a	sp|Q7TPV4|MBB1A_MOUSE Myb-binding protein 1A OS=Mus musculus OX=10090 GN=Mybbp1a PE=1 SV=2	1	15	6	3	4	1	0	15	4	15	152.04	1344	49.375	15	4	6.3	1.2	3.2	0	313900000	235790000	44178000	10690000	16281000	6969700	0	71	4421200	3320900	229310	622220	98165	150560	0	4	15	7	1	4	0	31
2471	Q9DCJ5	Q9DCJ5	6	6	6	NADH dehydrogenase [ubiquinone] 1 alpha subcomplex subunit 8	Ndufa8	sp|Q9DCJ5|NDUA8_MOUSE NADH dehydrogenase [ubiquinone] 1 alpha subcomplex subunit 8 OS=Mus musculus OX=10090 GN=Ndufa8 PE=1 SV=3	1	1	2	1	0	0	0	2	0	2	19.992	172	17.225	10.5	0	18	0	10.5	0	635110000	4213800	11840000	7863100	0	0	0	9	70568000	468200	0	1315500	0	873680	0	0	1	2	0	1	0	21
1909	Q8R4U7	Q8R4U7	9	9	9	Leucine zipper protein 1	Luzp1	sp|Q8R4U7|LUZP1_MOUSE Leucine zipper protein 1 OS=Mus musculus OX=10090 GN=Luzp1 PE=1 SV=2	1	6	4	1	0	0	0	6	0	6	119.31	1068	16.624	8.1	0	5.1	0	0.9	0	81725000	36768000	35316000	9640800	0	0	0	61	1339800	602750	0	578950	0	158050	0	0	6	4	0	1	0	11
406	P14824	P14824	12	12	12	Annexin A6	Anxa6	sp|P14824|ANXA6_MOUSE Annexin A6 OS=Mus musculus OX=10090 GN=Anxa6 PE=1 SV=3	1	11	8	9	1	1	1	11	1	11	75.884	673	29.529	18.3	1.3	14	2.4	16.3	1.3	575840000	322620000	97915000	140110000	5070200	7304100	2824600	44	13087000	7332200	115230	2225300	166000	3184300	64195	1	11	8	1	9	1	31
570	P37889;P37889-2	P37889;P37889-2	3;3	3;3	3;3	Fibulin-2	Fbln2	sp|P37889|FBLN2_MOUSE Fibulin-2 OS=Mus musculus OX=10090 GN=Fbln2 PE=1 SV=2;sp|P37889-2|FBLN2_MOUSE Isoform 2 of Fibulin-2 OS=Mus musculus OX=10090 GN=Fbln2	2	2	2	2	0	0	0	2	0	2	131.83	1221	7.3615	2.3	0	2.9	0	2.9	0	72545000	11797000	28082000	32666000	0	0	0	49	1480500	240760	0	573110	0	666650	0	0	2	2	0	2	0	6
1660	Q8BVA4	Q8BVA4	19	19	19	Leiomodin-1	Lmod1	sp|Q8BVA4|LMOD1_MOUSE Leiomodin-1 OS=Mus musculus OX=10090 GN=Lmod1 PE=1 SV=1	1	16	16	18	0	0	0	18	0	18	66.309	595	121.3	36.6	0	36.6	0	39.5	0	8375600000	3211300000	2299100000	2865300000	0	0	0	28	299130000	114690000	0	82110000	0	102330000	0	0	23	24	0	26	0	73
2409	Q9D8E6	Q9D8E6	10	10	10	60S ribosomal protein L4	Rpl4	sp|Q9D8E6|RL4_MOUSE 60S ribosomal protein L4 OS=Mus musculus OX=10090 GN=Rpl4 PE=1 SV=3	1	8	7	3	2	2	1	8	2	8	47.153	419	30.028	20.5	6.7	20.8	5.5	11.5	3.8	1871500000	1233100000	364240000	105610000	85542000	65282000	17777000	16	116970000	77068000	5346400	22765000	4080100	6600500	1111000	3	10	9	3	4	1	30
1393	Q6P542	Q6P542	5	5	5	ATP-binding cassette sub-family F member 1	Abcf1	sp|Q6P542|ABCF1_MOUSE ATP-binding cassette sub-family F member 1 OS=Mus musculus OX=10090 GN=Abcf1 PE=1 SV=1	1	4	3	2	1	1	0	4	1	4	94.944	837	10.018	10	1.2	6.2	1.2	4.9	0	93707000	56216000	19113000	8922400	5353100	4101900	0	37	2532600	1519400	144680	516580	110860	241150	0	1	4	3	1	2	0	11
515	P28301	P28301	4	4	4	Protein-lysine 6-oxidase	Lox	sp|P28301|LYOX_MOUSE Protein-lysine 6-oxidase OS=Mus musculus OX=10090 GN=Lox PE=1 SV=1	1	3	1	2	0	0	0	3	0	3	46.7	411	8.0125	7.5	0	1.7	0	6.6	0	80410000	41632000	17793000	20985000	0	0	0	21	3829000	1982500	0	847270	0	999300	0	0	3	1	0	2	0	6
370	P11087;P11087-2;P_Q862S4;CON__tr|P_Q862S4|Q862S4_BOVIN	P11087;P11087-2	38;28;1;1	38;28;1;1	37;28;1;1	Collagen alpha-1(I) chain	Col1a1	sp|P11087|CO1A1_MOUSE Collagen alpha-1(I) chain OS=Mus musculus OX=10090 GN=Col1a1 PE=1 SV=4;sp|P11087-2|CO1A1_MOUSE Isoform 2 of Collagen alpha-1(I) chain OS=Mus musculus OX=10090 GN=Col1a1	4	23	30	34	6	6	5	34	6	34	138.03	1453	230.75	28.7	6.6	33.7	6.1	41.1	6.2	4197600000	1115400000	1099800000	1794300000	94202000	39354000	54537000	77	54514000	14486000	1223400	14282000	511090	23302000	708280	6	26	35	6	40	5	118
1971	Q8VHX6;Q8VHX6-2	Q8VHX6;Q8VHX6-2	66;66	57;57	57;57	Filamin-C	Flnc	sp|Q8VHX6|FLNC_MOUSE Filamin-C OS=Mus musculus OX=10090 GN=Flnc PE=1 SV=3;sp|Q8VHX6-2|FLNC_MOUSE Isoform 2 of Filamin-C OS=Mus musculus OX=10090 GN=Flnc	2	44	40	43	11	11	5	44	11	44	291.12	2726	272.71	25.5	9.4	25	9.4	26.7	6.1	6442900000	2756100000	1752200000	1732900000	101270000	63044000	37462000	148	43533000	18622000	684260	11839000	425970	11709000	253120	14	55	53	12	50	8	192
2582	Q9JKF1	Q9JKF1	37	37	37	Ras GTPase-activating-like protein IQGAP1	Iqgap1	sp|Q9JKF1|IQGA1_MOUSE Ras GTPase-activating-like protein IQGAP1 OS=Mus musculus OX=10090 GN=Iqgap1 PE=1 SV=2	1	35	20	21	8	8	3	35	8	35	188.74	1657	179.17	30.4	6.7	18.6	7.4	20	3.2	2284000000	1266300000	411200000	382420000	90483000	83676000	49917000	83	27518000	15257000	1090200	4954200	1008100	4607500	601410	8	40	22	8	22	3	103
2114	Q99JR5	Q99JR5	3	3	3	Tubulointerstitial nephritis antigen-like	Tinagl1	sp|Q99JR5|TINAL_MOUSE Tubulointerstitial nephritis antigen-like OS=Mus musculus OX=10090 GN=Tinagl1 PE=1 SV=1	1	2	1	1	0	0	0	2	0	2	52.664	466	5.9269	4.1	0	1.9	0	1.9	0	48780000	4291800	2763200	5225000	0	0	0	21	2322900	204370	0	131580	0	248810	0	0	2	1	0	1	0	9
1642	Q8BSY0	Q8BSY0	4	4	4	Aspartyl/asparaginyl beta-hydroxylase	Asph	sp|Q8BSY0|ASPH_MOUSE Aspartyl/asparaginyl beta-hydroxylase OS=Mus musculus OX=10090 GN=Asph PE=1 SV=1	1	4	2	1	1	0	0	4	1	4	83.041	741	10.16	6.3	2.7	3.6	0	1.6	0	52372000	35958000	6594500	5279300	4539500	0	0	28	1870400	1284200	162120	235520	0	188550	0	1	4	2	0	1	0	8
1205	Q60847;Q60847-2;Q60847-5;Q60847-4;Q60847-3	Q60847;Q60847-2;Q60847-5;Q60847-4;Q60847-3	91;91;91;57;57	91;91;91;57;57	91;91;91;57;57	Collagen alpha-1(XII) chain	Col12a1	sp|Q60847|COCA1_MOUSE Collagen alpha-1(XII) chain OS=Mus musculus OX=10090 GN=Col12a1 PE=2 SV=3;sp|Q60847-2|COCA1_MOUSE Isoform 2 of Collagen alpha-1(XII) chain OS=Mus musculus OX=10090 GN=Col12a1;sp|Q60847-5|COCA1_MOUSE Isoform 5 of Collagen alpha-1(XII)	5	80	66	58	14	10	5	80	14	80	340.21	3120	323.31	36.2	6.6	28.9	4.4	26.7	3.1	12212000000	6135600000	2749000000	2954000000	179870000	125470000	67962000	148	82513000	41457000	1215300	18575000	847750	19960000	459200	14	97	73	11	72	5	272
2260	Q9CWF2	Q9CWF2	29	7	1	Tubulin beta-2B chain	Tubb2b	sp|Q9CWF2|TBB2B_MOUSE Tubulin beta-2B chain OS=Mus musculus OX=10090 GN=Tubb2b PE=1 SV=1	1	2	3	2	1	2	1	3	2	3	49.953	445	323.31	36.9	34.4	40.4	44.3	42.7	33.3	33505000000	63491000	85585000	46772000	5765500	31914000	4353000	20	1675200000	3174500	288270	4279200	1595700	2338600	217650	1	2	3	2	2	1	206
923	P70670;Q60817	P70670;Q60817	4;4	4;4	4;4	Nascent polypeptide-associated complex subunit alpha, muscle-specific form;Nascent polypeptide-associated complex subunit alpha	Naca	sp|P70670|NACAM_MOUSE Nascent polypeptide-associated complex subunit alpha, muscle-specific form OS=Mus musculus OX=10090 GN=Naca PE=1 SV=2;sp|Q60817|NACA_MOUSE Nascent polypeptide-associated complex subunit alpha OS=Mus musculus OX=10090 GN=Naca PE=1 SV=1	2	4	4	4	3	4	3	4	4	4	220.5	2187	15.279	2.5	1.8	2.5	2.5	2.5	1.9	616600000	123600000	155690000	199180000	26629000	41051000	32107000	102	6045100	1211800	261070	1526400	402460	1952700	314770	3	5	4	4	5	3	31
1024	Q06348;P63013;P63013-2;Q8BYH0;P70390;Q62066;O70137;O35137;O35085;Q8BYH0-2;O35690;P70390-2;O09113;Q8C8B0;O35602;O08934	Q06348;P63013;P63013-2	3;2;2;1;1;1;1;1;1;1;1;1;1;1;1;1	3;2;2;1;1;1;1;1;1;1;1;1;1;1;1;1	3;2;2;1;1;1;1;1;1;1;1;1;1;1;1;1	Paired mesoderm homeobox protein 2;Paired mesoderm homeobox protein 1	Prrx2;Prrx1	sp|Q06348|PRRX2_MOUSE Paired mesoderm homeobox protein 2 OS=Mus musculus OX=10090 GN=Prrx2 PE=2 SV=2;sp|P63013|PRRX1_MOUSE Paired mesoderm homeobox protein 1 OS=Mus musculus OX=10090 GN=Prrx1 PE=1 SV=1;sp|P63013-2|PRRX1_MOUSE Isoform 2 of Paired mesoderm h	16	2	1	1	2	1	1	2	2	2	26.426	247	10.824	12.6	8.5	5.3	5.3	5.3	5.3	213320000	59671000	26880000	35812000	44328000	21578000	25049000	10	21332000	5967100	4432800	2688000	2157800	3581200	2504900	2	2	1	1	1	1	8
2355	Q9D1R9	Q9D1R9	4	4	4	60S ribosomal protein L34	Rpl34	sp|Q9D1R9|RL34_MOUSE 60S ribosomal protein L34 OS=Mus musculus OX=10090 GN=Rpl34 PE=1 SV=2	1	3	2	2	2	1	1	3	2	3	13.293	117	7.5677	15.4	15.4	14.5	6.8	14.5	6.8	864570000	270940000	167030000	154290000	122440000	44839000	27645000	6	144090000	45156000	20407000	27838000	7473200	25714000	4607500	2	3	2	1	2	1	15
2171	Q99P72;Q99P72-5;Q99P72-4;Q99P72-3;Q99P72-1	Q99P72;Q99P72-5;Q99P72-4;Q99P72-3	10;8;8;6;4	10;8;8;6;4	10;8;8;6;4	Reticulon-4	Rtn4	sp|Q99P72|RTN4_MOUSE Reticulon-4 OS=Mus musculus OX=10090 GN=Rtn4 PE=1 SV=2;sp|Q99P72-5|RTN4_MOUSE Isoform B of Reticulon-4 OS=Mus musculus OX=10090 GN=Rtn4;sp|Q99P72-4|RTN4_MOUSE Isoform B2 of Reticulon-4 OS=Mus musculus OX=10090 GN=Rtn4;sp|Q99P72-3|RTN4_	5	6	6	6	4	2	1	6	4	6	126.61	1162	29.535	10.1	5.5	7.4	1.7	11.4	1.1	571250000	176330000	131500000	133770000	68365000	24265000	14566000	44	12983000	4007500	1553800	2988700	551470	3040300	331040	4	7	6	2	7	1	30
1933	Q8VDJ3	Q8VDJ3	16	16	16	Vigilin	Hdlbp	sp|Q8VDJ3|VIGLN_MOUSE Vigilin OS=Mus musculus OX=10090 GN=Hdlbp PE=1 SV=1	1	14	8	9	5	2	1	14	5	14	141.74	1268	38.249	14.4	6.5	10.2	2.1	11	1.2	575220000	298050000	87398000	110200000	46908000	24543000	8116500	66	8715400	4515900	710730	1324200	371860	1669700	122980	5	14	8	2	9	1	39
371	P11276	P11276	41	41	41	Fibronectin;Anastellin	Fn1	sp|P11276|FINC_MOUSE Fibronectin OS=Mus musculus OX=10090 GN=Fn1 PE=1 SV=4	1	35	29	29	15	9	9	35	15	35	272.53	2477	285.67	24.1	9.4	20.9	6.9	20.6	6.7	4014900000	2090100000	702000000	845560000	201790000	71781000	67623000	109	36833000	19175000	1851300	6440400	658540	7757400	620400	17	43	33	11	35	9	157
705	P53994;P59279	P53994;P59279	7;4	7;4	7;4	Ras-related protein Rab-2A;Ras-related protein Rab-2B	Rab2a;Rab2b	sp|P53994|RAB2A_MOUSE Ras-related protein Rab-2A OS=Mus musculus OX=10090 GN=Rab2a PE=1 SV=1;sp|P59279|RAB2B_MOUSE Ras-related protein Rab-2B OS=Mus musculus OX=10090 GN=Rab2b PE=1 SV=1	2	4	4	4	1	3	2	4	3	4	23.547	212	27.629	26.9	6.6	25.5	20.3	26.9	12.7	507250000	15713000	40871000	42071000	2112200	16887000	6428200	14	36232000	1122300	150870	2919400	1206200	3005000	459160	1	4	4	3	4	2	33
556	P35441;P_Q28194;CON__tr|P_Q28194|Q28194_BOVIN	P35441	3;1;1	3;1;1	3;1;1	Thrombospondin-1	Thbs1	sp|P35441|TSP1_MOUSE Thrombospondin-1 OS=Mus musculus OX=10090 GN=Thbs1 PE=1 SV=1	3	2	2	2	0	0	0	2	0	2	129.65	1170	7.928	3.2	0	3.2	0	3.2	0	42023000	21035000	11013000	9974800	0	0	0	64	656610	328670	0	172080	0	155860	0	0	2	2	0	2	0	6
396	P14131	P14131	9	9	9	40S ribosomal protein S16	Rps16	sp|P14131|RS16_MOUSE 40S ribosomal protein S16 OS=Mus musculus OX=10090 GN=Rps16 PE=1 SV=4	1	6	6	8	4	4	4	8	4	8	16.445	146	20.039	35.6	29.5	32.9	19.9	49.3	28.1	6027900000	1044300000	963320000	1313900000	481980000	346350000	302410000	11	547990000	94939000	43817000	87574000	31487000	119450000	27492000	6	8	6	5	10	4	57
471	P21981	P21981	12	12	12	Protein-glutamine gamma-glutamyltransferase 2	Tgm2	sp|P21981|TGM2_MOUSE Protein-glutamine gamma-glutamyltransferase 2 OS=Mus musculus OX=10090 GN=Tgm2 PE=1 SV=4	1	6	7	4	0	0	0	7	0	7	77.06	686	70.927	14.4	0	13	0	7.7	0	1474100000	244580000	182020000	171280000	0	0	0	35	42117000	6987900	0	5200600	0	4893600	0	0	8	9	0	5	0	44
850	P62858	P62858	3	3	3	40S ribosomal protein S28	Rps28	sp|P62858|RS28_MOUSE 40S ribosomal protein S28 OS=Mus musculus OX=10090 GN=Rps28 PE=1 SV=1	1	1	1	2	1	1	1	2	1	2	7.8409	69	35.896	17.4	17.4	17.4	13	30.4	17.4	305040000	36188000	29757000	68356000	14270000	6916900	23399000	3	101680000	12063000	4756700	9918900	2305600	22785000	7799800	1	1	1	1	2	1	14
898	P68369;P05214	P68369;P05214	32;22	2;2	1;1	Tubulin alpha-1A chain;Tubulin alpha-3 chain	Tuba1a;Tuba3a	sp|P68369|TBA1A_MOUSE Tubulin alpha-1A chain OS=Mus musculus OX=10090 GN=Tuba1a PE=1 SV=1;sp|P05214|TBA3_MOUSE Tubulin alpha-3 chain OS=Mus musculus OX=10090 GN=Tuba3a PE=1 SV=1	2	2	2	2	1	1	1	2	1	2	50.135	451	55.886	42.6	41	42.4	38.8	45.5	39.5	4400000000	23586000	35015000	225020000	8577000	12591000	50505000	21	209530000	1123100	408430	1667400	599570	10715000	2405000	1	3	3	2	3	2	95
811	P62267	P62267	4	4	4	40S ribosomal protein S23	Rps23	sp|P62267|RS23_MOUSE 40S ribosomal protein S23 OS=Mus musculus OX=10090 GN=Rps23 PE=1 SV=3	1	2	3	3	2	1	1	3	2	3	15.807	143	7.4203	16.1	16.1	21.7	7.7	21.7	7.7	956020000	264280000	134800000	142930000	100770000	53784000	35836000	6	159340000	44047000	16796000	22466000	8964000	23822000	5972700	2	3	4	1	3	1	22
1388	Q6P1F6;Q925E7;Q6ZWR4;Q6ZWR4-3;Q6ZWR4-2;Q8BG02	Q6P1F6;Q925E7	6;3;2;2;2;1	6;3;2;2;2;1	6;3;2;2;2;1	Serine/threonine-protein phosphatase 2A 55 kDa regulatory subunit B alpha isoform;Serine/threonine-protein phosphatase 2A 55 kDa regulatory subunit B delta isoform	Ppp2r2a;Ppp2r2d	sp|Q6P1F6|2ABA_MOUSE Serine/threonine-protein phosphatase 2A 55 kDa regulatory subunit B alpha isoform OS=Mus musculus OX=10090 GN=Ppp2r2a PE=1 SV=1;sp|Q925E7|2ABD_MOUSE Serine/threonine-protein phosphatase 2A 55 kDa regulatory subunit B delta isoform OS=M	6	1	2	3	1	1	1	3	1	3	51.691	447	29.744	2.5	2.5	4.9	2.5	8.1	2.5	274400000	20882000	18930000	15565000	7071700	5707900	6027400	24	11433000	870080	294650	788760	237830	648530	251140	1	1	2	1	3	1	20
1958	Q8VEH3;Q9CQW2	Q8VEH3;Q9CQW2	6;5	6;5	6;5	ADP-ribosylation factor-like protein 8A;ADP-ribosylation factor-like protein 8B	Arl8a;Arl8b	sp|Q8VEH3|ARL8A_MOUSE ADP-ribosylation factor-like protein 8A OS=Mus musculus OX=10090 GN=Arl8a PE=1 SV=1;sp|Q9CQW2|ARL8B_MOUSE ADP-ribosylation factor-like protein 8B OS=Mus musculus OX=10090 GN=Arl8b PE=1 SV=1	2	3	1	1	2	1	1	3	2	3	21.39	186	25.655	22	12.9	12.4	12.4	12.4	12.4	242630000	29084000	8021100	9525700	10052000	6026500	2402100	11	22057000	2644000	913850	729190	547870	865970	218380	2	3	1	1	1	1	18
200	O54931;O54931-3;O54931-5;O54931-4;O54931-2	O54931;O54931-3;O54931-5;O54931-4;O54931-2	10;10;10;10;10	10;10;10;10;10	10;10;10;10;10	A-kinase anchor protein 2	Akap2	sp|O54931|AKAP2_MOUSE A-kinase anchor protein 2 OS=Mus musculus OX=10090 GN=Akap2 PE=1 SV=3;sp|O54931-3|AKAP2_MOUSE Isoform 3 of A-kinase anchor protein 2 OS=Mus musculus OX=10090 GN=Akap2;sp|O54931-5|AKAP2_MOUSE Isoform 5 of A-kinase anchor protein 2 OS=M	5	9	5	5	1	1	1	9	1	9	98.577	893	73.382	18.4	2.1	8.3	2.1	8.8	2.1	723400000	333790000	165150000	133440000	38205000	38638000	14174000	37	19551000	9021400	1032600	4463500	1044300	3606500	383090	2	10	6	2	6	1	27
195	O54825	O54825	3	3	3	Bystin	Bysl	sp|O54825|BYST_MOUSE Bystin OS=Mus musculus OX=10090 GN=Bysl PE=1 SV=3	1	3	3	2	2	3	1	3	3	3	49.783	436	5.6224	6.9	5	6.9	6.9	5	2.1	35826000	13406000	5355900	3645500	6353800	5820900	1244700	24	1492800	558560	264740	223160	242540	151900	51864	2	3	3	3	2	1	14
493	P25444	P25444	5	5	5	40S ribosomal protein S2	Rps2	sp|P25444|RS2_MOUSE 40S ribosomal protein S2 OS=Mus musculus OX=10090 GN=Rps2 PE=1 SV=3	1	5	4	3	3	3	1	5	3	5	31.231	293	13.302	22.5	12.3	16	12.3	15	4.4	866030000	411450000	159840000	73731000	123810000	63993000	23190000	18	48113000	22858000	6878100	8880100	3555200	4096200	1288300	4	6	4	3	3	1	22
544	P32233	P32233	11	11	11	Developmentally-regulated GTP-binding protein 1	Drg1	sp|P32233|DRG1_MOUSE Developmentally-regulated GTP-binding protein 1 OS=Mus musculus OX=10090 GN=Drg1 PE=1 SV=1	1	5	4	4	3	3	2	5	3	5	40.512	367	40.712	16.6	10.1	14.2	10.1	14.2	6.8	776430000	101540000	57232000	49673000	46988000	30950000	13331000	23	33758000	4414800	2043000	2488300	1345600	2159700	579620	5	6	5	4	5	2	49
831	P62717	P62717	6	6	6	60S ribosomal protein L18a	Rpl18a	sp|P62717|RL18A_MOUSE 60S ribosomal protein L18a OS=Mus musculus OX=10090 GN=Rpl18a PE=1 SV=1	1	3	2	4	3	1	2	4	3	4	20.732	176	7.9414	14.8	13.6	11.9	4	21	9.1	520600000	191180000	45268000	167030000	66881000	22485000	27751000	9	57844000	21243000	7431200	5029800	2498300	18559000	3083400	3	3	2	1	4	2	15
636	P47963	P47963	11	11	11	60S ribosomal protein L13	Rpl13	sp|P47963|RL13_MOUSE 60S ribosomal protein L13 OS=Mus musculus OX=10090 GN=Rpl13 PE=1 SV=3	1	11	7	9	5	7	6	11	7	11	24.305	211	56.112	37.4	17.5	31.3	27.5	31.3	27.5	5382300000	1988100000	833860000	1017600000	568500000	393830000	342460000	9	598030000	220900000	63166000	92651000	43759000	113070000	38051000	6	12	7	7	9	7	57
781	P61255	P61255	10	10	10	60S ribosomal protein L26	Rpl26	sp|P61255|RL26_MOUSE 60S ribosomal protein L26 OS=Mus musculus OX=10090 GN=Rpl26 PE=1 SV=1	1	4	6	4	4	2	3	6	4	6	17.258	145	14.961	22.8	22.8	33.8	11	23.4	17.2	3177700000	557470000	367680000	365080000	306390000	144990000	104200000	6	529620000	92911000	51064000	61280000	24165000	60847000	17366000	4	4	6	2	4	3	40
1032	Q08093	Q08093	3	2	2	Calponin-2	Cnn2	sp|Q08093|CNN2_MOUSE Calponin-2 OS=Mus musculus OX=10090 GN=Cnn2 PE=1 SV=1	1	2	2	2	2	1	1	2	2	2	33.155	305	57.112	14.4	14.4	10.8	5.6	10.8	5.6	360210000	142120000	71864000	82877000	24819000	23358000	15167000	13	27708000	10932000	1909100	5528000	1796700	6375200	1166700	2	3	3	1	3	1	13
1065	Q3THK7	Q3THK7	12	12	12	GMP synthase [glutamine-hydrolyzing]	Gmps	sp|Q3THK7|GUAA_MOUSE GMP synthase [glutamine-hydrolyzing] OS=Mus musculus OX=10090 GN=Gmps PE=1 SV=2	1	3	5	6	4	3	3	6	4	6	76.723	693	40.528	7.2	10	10.4	10	17.2	7.2	304280000	20505000	46880000	47803000	14234000	26100000	20547000	42	7244700	488210	338900	1116200	621440	1138200	489220	6	3	6	3	7	4	43
1285	Q62093	Q62093	6	6	6	Serine/arginine-rich splicing factor 2	Srsf2	sp|Q62093|SRSF2_MOUSE Serine/arginine-rich splicing factor 2 OS=Mus musculus OX=10090 GN=Srsf2 PE=1 SV=4	1	3	1	3	1	3	2	3	3	3	25.476	221	13.201	16.3	3.6	3.6	14.5	16.3	11.3	2474500000	241280000	104320000	85544000	105630000	118960000	45669000	9	274950000	26809000	11736000	11591000	13217000	9504800	5074300	1	3	1	3	3	2	32
287	O89086	O89086	7	7	7	RNA-binding protein 3	Rbm3	sp|O89086|RBM3_MOUSE RNA-binding protein 3 OS=Mus musculus OX=10090 GN=Rbm3 PE=1 SV=1	1	5	4	3	4	2	2	5	4	5	16.604	153	32.028	53.6	46.4	49.7	32.7	41.8	32.7	2298000000	656840000	245220000	285750000	420360000	185040000	149250000	8	287250000	82105000	52545000	30652000	23130000	35719000	18656000	9	9	5	4	4	3	42
2502	Q9EQX4	Q9EQX4	4	4	4	Allograft inflammatory factor 1-like	Aif1l	sp|Q9EQX4|AIF1L_MOUSE Allograft inflammatory factor 1-like OS=Mus musculus OX=10090 GN=Aif1l PE=1 SV=1	1	2	3	2	0	0	0	3	0	3	17.024	150	6.7562	15.3	0	22.7	0	15.3	0	237770000	86430000	81795000	69546000	0	0	0	9	26419000	9603300	0	9088300	0	7727300	0	0	3	3	0	2	0	8
966	P97461	P97461	8	8	8	40S ribosomal protein S5;40S ribosomal protein S5, N-terminally processed	Rps5	sp|P97461|RS5_MOUSE 40S ribosomal protein S5 OS=Mus musculus OX=10090 GN=Rps5 PE=1 SV=3	1	5	4	4	4	4	1	5	4	5	22.889	204	37.564	25.5	28.4	28.4	25	28.4	4.4	1719400000	478100000	277720000	269520000	309570000	129110000	123840000	10	171940000	47810000	30957000	27772000	12911000	26952000	12384000	4	6	4	4	5	1	28
2566	Q9JJI8	Q9JJI8	5	5	5	60S ribosomal protein L38	Rpl38	sp|Q9JJI8|RL38_MOUSE 60S ribosomal protein L38 OS=Mus musculus OX=10090 GN=Rpl38 PE=1 SV=3	1	5	4	4	5	4	2	5	5	5	8.2038	70	12.414	35.7	35.7	35.7	35.7	35.7	18.6	1678900000	504240000	281570000	282880000	222630000	171850000	61753000	3	559620000	168080000	74209000	93856000	57282000	94295000	20584000	6	8	5	5	6	2	40
1274	Q61792	Q61792	2	2	2	LIM and SH3 domain protein 1	Lasp1	sp|Q61792|LASP1_MOUSE LIM and SH3 domain protein 1 OS=Mus musculus OX=10090 GN=Lasp1 PE=1 SV=1	1	1	1	2	1	0	0	2	1	2	29.994	263	3.9613	3.4	3.4	3.4	0	8.7	0	15130000	5452900	3285000	3612700	0	0	0	14	1080700	389490	0	234640	0	258050	0	1	1	1	0	2	0	6
2721	Q9WUM5	Q9WUM5	6	6	6	Succinyl-CoA ligase [ADP/GDP-forming] subunit alpha, mitochondrial	Suclg1	sp|Q9WUM5|SUCA_MOUSE Succinate--CoA ligase [ADP/GDP-forming] subunit alpha, mitochondrial OS=Mus musculus OX=10090 GN=Suclg1 PE=1 SV=4	1	2	2	2	2	1	2	2	2	2	36.154	346	108.77	8.1	8.1	8.1	4.9	8.1	8.1	2165700000	52419000	40273000	51159000	36079000	19529000	27028000	13	166600000	4032200	2775300	3097900	1502300	3935300	2079100	2	2	3	1	2	2	38
944	P84104;P84104-2	P84104;P84104-2	6;6	6;6	5;5	Serine/arginine-rich splicing factor 3	Srsf3	sp|P84104|SRSF3_MOUSE Serine/arginine-rich splicing factor 3 OS=Mus musculus OX=10090 GN=Srsf3 PE=1 SV=1;sp|P84104-2|SRSF3_MOUSE Isoform Short of Serine/arginine-rich splicing factor 3 OS=Mus musculus OX=10090 GN=Srsf3	2	4	4	4	4	3	4	4	4	4	19.329	164	24.982	25.6	25.6	25.6	25.6	25.6	25.6	4666400000	325810000	202460000	224650000	256210000	162520000	148530000	7	666640000	46544000	36602000	28923000	23217000	32093000	21218000	5	5	4	3	5	5	52
787	P61358	P61358	7	7	7	60S ribosomal protein L27	Rpl27	sp|P61358|RL27_MOUSE 60S ribosomal protein L27 OS=Mus musculus OX=10090 GN=Rpl27 PE=1 SV=2	1	4	4	4	4	4	4	4	4	4	15.798	136	44.292	36	36	36	36	36	27.9	8958100000	1436600000	890130000	1106000000	639350000	449450000	297550000	6	1493000000	239430000	106560000	148360000	74909000	184330000	49591000	4	5	5	4	5	4	49
2593	Q9JLM8	Q9JLM8	24	24	10	Serine/threonine-protein kinase DCLK1	Dclk1	sp|Q9JLM8|DCLK1_MOUSE Serine/threonine-protein kinase DCLK1 OS=Mus musculus OX=10090 GN=Dclk1 PE=1 SV=1	1	10	10	7	9	5	4	10	9	10	84.152	756	139.87	14.9	13.4	15.3	7.9	10.8	6.7	2687400000	518020000	320890000	262950000	213860000	156080000	81717000	34	79042000	15236000	6290000	9438100	4590700	7733700	2403400	9	10	10	5	7	4	84
1513	Q80X50;Q80X50-2;Q80X50-3;Q80X50-4;Q80X50-5	Q80X50;Q80X50-2;Q80X50-3;Q80X50-4;Q80X50-5	3;3;3;3;3	3;3;3;3;3	3;3;3;3;3	Ubiquitin-associated protein 2-like	Ubap2l	sp|Q80X50|UBP2L_MOUSE Ubiquitin-associated protein 2-like OS=Mus musculus OX=10090 GN=Ubap2l PE=1 SV=1;sp|Q80X50-2|UBP2L_MOUSE Isoform 2 of Ubiquitin-associated protein 2-like OS=Mus musculus OX=10090 GN=Ubap2l;sp|Q80X50-3|UBP2L_MOUSE Isoform 3 of Ubiquiti	5	3	1	1	1	1	1	3	1	3	116.8	1107	5.1502	3.2	0.8	0.8	0.8	0.8	0.8	51077000	13215000	5327600	7127500	8994500	4943100	3551400	31	1647700	426300	290150	171860	159450	229920	114560	1	3	1	1	1	1	9
483	P23927	P23927	9	9	9	Alpha-crystallin B chain	Cryab	sp|P23927|CRYAB_MOUSE Alpha-crystallin B chain OS=Mus musculus OX=10090 GN=Cryab PE=1 SV=2	1	3	6	5	0	0	0	6	0	6	20.069	175	21.423	25.7	0	44	0	37.7	0	1126600000	186380000	257220000	240940000	0	0	0	11	102420000	16943000	0	23383000	0	21904000	0	0	3	6	0	5	0	28
953	P97351	P97351	14	14	14	40S ribosomal protein S3a	Rps3a	sp|P97351|RS3A_MOUSE 40S ribosomal protein S3a OS=Mus musculus OX=10090 GN=Rps3a PE=1 SV=3	1	9	10	9	7	7	6	10	7	10	29.885	264	57.651	37.1	30.7	36	26.9	36.4	24.6	6827300000	1655300000	583630000	647920000	988650000	366240000	282820000	17	401610000	97371000	58156000	34331000	21544000	38113000	16636000	10	13	10	8	10	6	94
810	P62264	P62264	7	7	7	40S ribosomal protein S14	Rps14	sp|P62264|RS14_MOUSE 40S ribosomal protein S14 OS=Mus musculus OX=10090 GN=Rps14 PE=1 SV=3	1	3	4	4	2	3	2	4	3	4	16.273	151	30.964	16.6	15.9	30.5	29.8	30.5	15.9	3768200000	557000000	494550000	354660000	405950000	272450000	176700000	4	942050000	139250000	101490000	123640000	68113000	88664000	44174000	2	3	5	3	4	2	41
1866	Q8R010	Q8R010	4	4	4	Aminoacyl tRNA synthase complex-interacting multifunctional protein 2	Aimp2	sp|Q8R010|AIMP2_MOUSE Aminoacyl tRNA synthase complex-interacting multifunctional protein 2 OS=Mus musculus OX=10090 GN=Aimp2 PE=1 SV=2	1	4	2	4	2	2	2	4	2	4	35.377	320	43.928	28.1	14.1	19.1	9.1	28.1	14.1	233460000	64107000	31263000	55678000	32783000	15563000	28794000	15	15564000	4273800	2185500	2084200	1037500	3711900	1919600	2	5	3	2	6	3	23
395	P14115	P14115	2	2	2	60S ribosomal protein L27a	Rpl27a	sp|P14115|RL27A_MOUSE 60S ribosomal protein L27a OS=Mus musculus OX=10090 GN=Rpl27a PE=1 SV=5	1	2	2	1	2	1	1	2	2	2	16.605	148	5.3389	14.2	14.2	14.2	7.4	7.4	7.4	1102800000	389980000	188370000	127020000	151040000	89022000	73580000	7	157550000	55711000	21577000	26910000	12717000	18145000	10511000	2	2	2	1	1	1	12
622	P47753	P47753	12	9	9	F-actin-capping protein subunit alpha-1	Capza1	sp|P47753|CAZA1_MOUSE F-actin-capping protein subunit alpha-1 OS=Mus musculus OX=10090 GN=Capza1 PE=1 SV=4	1	8	5	7	4	8	6	8	8	8	32.939	286	34.932	43.7	30.1	40.2	49.3	49.7	40.2	3377200000	709110000	636710000	636500000	233990000	370800000	178050000	13	259780000	54547000	17999000	48978000	28523000	48962000	13696000	6	12	7	10	9	8	68
2795	Q9Z2X1;Q9Z2X1-2	Q9Z2X1;Q9Z2X1-2	5;5	3;3	3;3	Heterogeneous nuclear ribonucleoprotein F;Heterogeneous nuclear ribonucleoprotein F, N-terminally processed	Hnrnpf	sp|Q9Z2X1|HNRPF_MOUSE Heterogeneous nuclear ribonucleoprotein F OS=Mus musculus OX=10090 GN=Hnrnpf PE=1 SV=3;sp|Q9Z2X1-2|HNRPF_MOUSE Isoform 2 of Heterogeneous nuclear ribonucleoprotein F OS=Mus musculus OX=10090 GN=Hnrnpf	2	2	2	3	2	2	2	3	2	3	45.729	415	17.252	14.5	14.5	14.5	14.5	20.7	12	507860000	128760000	74220000	79566000	91840000	53529000	57681000	15	33857000	8583900	6122700	4948000	3568600	5304400	3845400	5	3	4	3	4	4	24
388	P13439	P13439	4	4	4	Uridine 5-monophosphate synthase;Orotate phosphoribosyltransferase;Orotidine 5-phosphate decarboxylase	Umps	sp|P13439|UMPS_MOUSE Uridine 5-monophosphate synthase OS=Mus musculus OX=10090 GN=Umps PE=1 SV=3	1	1	2	3	1	2	2	3	2	3	52.292	481	9.4142	2.9	2.9	5	5	9.1	5	99208000	8779200	19729000	34929000	4597500	8479300	9093200	25	3968300	351170	183900	789180	339170	1397100	363730	1	1	2	2	3	2	13
1287	Q62167;P16381;Q61496	Q62167;P16381	16;13;1	15;12;1	3;1;0	ATP-dependent RNA helicase DDX3X;Putative ATP-dependent RNA helicase Pl10	Ddx3x;D1Pas1	sp|Q62167|DDX3X_MOUSE ATP-dependent RNA helicase DDX3X OS=Mus musculus OX=10090 GN=Ddx3x PE=1 SV=3;sp|P16381|DDX3L_MOUSE Putative ATP-dependent RNA helicase Pl10 OS=Mus musculus OX=10090 GN=D1Pas1 PE=1 SV=1	3	14	8	9	10	9	6	14	10	14	73.101	662	92.736	26.3	19.6	17.1	15.6	17.5	12.4	2291100000	987400000	288970000	245050000	384720000	227090000	124300000	39	58747000	25318000	9864500	7409400	5822800	6283300	3187200	10	16	9	9	9	7	66
2428	Q9DB20	Q9DB20	10	10	10	ATP synthase subunit O, mitochondrial	Atp5o	sp|Q9DB20|ATPO_MOUSE ATP synthase subunit O, mitochondrial OS=Mus musculus OX=10090 GN=Atp5po PE=1 SV=1	1	6	4	5	5	3	5	6	5	6	23.363	213	62.522	34.7	29.6	28.6	20.7	33.8	33.8	6109400000	275480000	148390000	185230000	134970000	72036000	94548000	12	509110000	22956000	11247000	12366000	6003000	15436000	7879000	6	8	4	3	5	6	73
1658	Q8BUK6	Q8BUK6	2	2	2	Protein Hook homolog 3	Hook3	sp|Q8BUK6|HOOK3_MOUSE Protein Hook homolog 3 OS=Mus musculus OX=10090 GN=Hook3 PE=1 SV=2	1	2	1	0	1	1	0	2	1	2	83.217	718	4.4411	3.8	1.9	1.9	1.9	0	0	10238000	3111600	2354600	0	2936200	1835300	0	35	292500	88902	83890	67275	52437	0	0	1	2	1	1	0	0	6
1962	Q8VEK3;Q8VEK3-2	Q8VEK3;Q8VEK3-2	16;15	16;15	16;15	Heterogeneous nuclear ribonucleoprotein U	Hnrnpu	sp|Q8VEK3|HNRPU_MOUSE Heterogeneous nuclear ribonucleoprotein U OS=Mus musculus OX=10090 GN=Hnrnpu PE=1 SV=1;sp|Q8VEK3-2|HNRPU_MOUSE Isoform 2 of Heterogeneous nuclear ribonucleoprotein U OS=Mus musculus OX=10090 GN=Hnrnpu	2	8	6	5	5	6	5	8	6	8	87.917	800	118.3	15.4	9.6	12.1	10.5	11.2	9.6	3961300000	844580000	359670000	243070000	388410000	311570000	132440000	35	113180000	24131000	11097000	10276000	8902100	6944800	3783900	6	9	7	7	6	6	74
764	P60843	P60843	10	10	5	Eukaryotic initiation factor 4A-I	Eif4a1	sp|P60843|IF4A1_MOUSE Eukaryotic initiation factor 4A-I OS=Mus musculus OX=10090 GN=Eif4a1 PE=1 SV=1	1	6	8	7	5	6	4	8	6	8	46.153	406	55.364	20.9	15.8	25.1	16.7	24.1	12.1	2911700000	518630000	464630000	616350000	334090000	389560000	226770000	23	126600000	22549000	14526000	20201000	16938000	26798000	9859500	6	7	10	7	8	5	55
1517	Q80X90	Q80X90	106	102	99	Filamin-B	Flnb	sp|Q80X90|FLNB_MOUSE Filamin-B OS=Mus musculus OX=10090 GN=Flnb PE=1 SV=3	1	74	69	80	52	62	46	80	62	80	277.82	2602	323.31	42.2	33.2	40.5	36.9	48.2	29.8	28220000000	8018200000	5927800000	5505500000	3468300000	3568900000	1731300000	142	198730000	56467000	24425000	41745000	25133000	38771000	12192000	68	101	91	75	97	60	492
183	O35737	O35737	7	7	2	Heterogeneous nuclear ribonucleoprotein H;Heterogeneous nuclear ribonucleoprotein H, N-terminally processed	Hnrnph1	sp|O35737|HNRH1_MOUSE Heterogeneous nuclear ribonucleoprotein H OS=Mus musculus OX=10090 GN=Hnrnph1 PE=1 SV=3	1	5	6	4	5	4	3	6	5	6	49.199	449	55.631	15.4	15.4	21.2	13.4	13.4	11.1	2899700000	688710000	363000000	325240000	371160000	329710000	194420000	18	161100000	38261000	20620000	20167000	18317000	18069000	10801000	8	8	8	6	6	5	60
1472	Q7TQH0-2;Q7TQH0;Q7TQH0-3	Q7TQH0-2;Q7TQH0;Q7TQH0-3	5;4;4	5;4;4	5;4;4	Ataxin-2-like protein	Atxn2l	sp|Q7TQH0-2|ATX2L_MOUSE Isoform 2 of Ataxin-2-like protein OS=Mus musculus OX=10090 GN=Atxn2l;sp|Q7TQH0|ATX2L_MOUSE Ataxin-2-like protein OS=Mus musculus OX=10090 GN=Atxn2l PE=1 SV=1;sp|Q7TQH0-3|ATX2L_MOUSE Isoform 3 of Ataxin-2-like protein OS=Mus musculu	3	4	3	2	4	2	1	4	4	4	113.04	1074	14.41	6.1	5.5	4.5	3.4	3.4	1.9	173760000	52202000	33650000	17569000	25834000	17480000	7188400	39	4455400	1338500	662410	862810	448210	450480	184320	4	4	3	2	2	1	19
431	P17225	P17225	12	12	11	Polypyrimidine tract-binding protein 1	Ptbp1	sp|P17225|PTBP1_MOUSE Polypyrimidine tract-binding protein 1 OS=Mus musculus OX=10090 GN=Ptbp1 PE=1 SV=2	1	9	9	9	10	10	6	9	10	10	56.477	527	102.79	38.3	45.7	34.5	42.3	38.5	30.9	1930600000	468210000	332510000	268200000	370750000	308540000	139480000	20	96532000	23411000	18538000	16625000	15427000	13410000	6974000	17	15	13	15	16	7	89
1439	Q6ZWU9;Q6ZWY3	Q6ZWU9;Q6ZWY3	4;2	4;2	4;2	40S ribosomal protein S27;40S ribosomal protein S27-like	Rps27;Rps27l	sp|Q6ZWU9|RS27_MOUSE 40S ribosomal protein S27 OS=Mus musculus OX=10090 GN=Rps27 PE=1 SV=3;sp|Q6ZWY3|RS27L_MOUSE 40S ribosomal protein S27-like OS=Mus musculus OX=10090 GN=Rps27l PE=1 SV=3	2	2	2	3	2	2	1	3	2	3	9.461	84	7.4845	28.6	28.6	28.6	25	38.1	15.5	454780000	103860000	56023000	54852000	48259000	41369000	20271000	4	113690000	25966000	12065000	14006000	10342000	13713000	5067700	2	3	2	2	3	1	21
321	P07091	P07091	8	8	8	Protein S100-A4	S100a4	sp|P07091|S10A4_MOUSE Protein S100-A4 OS=Mus musculus OX=10090 GN=S100a4 PE=1 SV=1	1	6	6	7	6	5	5	7	6	7	11.721	101	129.81	54.5	46.5	46.5	37.6	50.5	42.6	22767000000	4816300000	4078300000	4636100000	3691100000	2888800000	2227100000	5	4553300000	963260000	738220000	815660000	577760000	927230000	445420000	23	21	16	15	24	13	120
917	P70372	P70372	11	11	11	ELAV-like protein 1	Elavl1	sp|P70372|ELAV1_MOUSE ELAV-like protein 1 OS=Mus musculus OX=10090 GN=Elavl1 PE=1 SV=2	1	6	5	7	8	5	4	7	8	8	36.169	326	28.484	27.3	35	19.6	18.4	25.8	17.5	1656400000	239770000	110190000	146210000	216370000	131280000	97581000	16	103530000	14986000	13523000	6887200	8204700	9138400	6098800	9	7	5	5	7	5	69
892	P68033;P68134	P68033;P68134	33;30	13;11	1;1	Actin, alpha cardiac muscle 1;Actin, alpha skeletal muscle	Actc1;Acta1	sp|P68033|ACTC_MOUSE Actin, alpha cardiac muscle 1 OS=Mus musculus OX=10090 GN=Actc1 PE=1 SV=1;sp|P68134|ACTS_MOUSE Actin, alpha skeletal muscle OS=Mus musculus OX=10090 GN=Acta1 PE=1 SV=1	2	11	12	12	9	8	8	12	9	12	42.019	377	323.31	69.2	59.4	72.4	63.9	79.3	57.8	206990000000	72882000000	42481000000	42651000000	15164000000	14104000000	10084000000	20	10350000000	3644100000	758220000	2124100000	705210000	2132600000	504190000	35	70	62	30	60	27	323
1281	Q61990;Q61990-3;Q61990-2	Q61990;Q61990-3;Q61990-2	8;7;6	6;5;4	6;5;4	Poly(rC)-binding protein 2	Pcbp2	sp|Q61990|PCBP2_MOUSE Poly(rC)-binding protein 2 OS=Mus musculus OX=10090 GN=Pcbp2 PE=1 SV=1;sp|Q61990-3|PCBP2_MOUSE Isoform 3 of Poly(rC)-binding protein 2 OS=Mus musculus OX=10090 GN=Pcbp2;sp|Q61990-2|PCBP2_MOUSE Isoform 2 of Poly(rC)-binding protein 2 O	3	3	2	2	3	4	4	3	4	4	38.221	362	16.515	20.7	20.7	12.2	18.5	12.2	18.5	842550000	120850000	105800000	123150000	86614000	98035000	103870000	17	49562000	7108800	5094900	6223600	5766800	7244200	6110000	3	3	2	4	2	4	23
925	P70698	P70698	9	9	8	CTP synthase 1	Ctps1	sp|P70698|PYRG1_MOUSE CTP synthase 1 OS=Mus musculus OX=10090 GN=Ctps1 PE=1 SV=2	1	4	7	4	4	5	3	7	5	7	66.682	591	98.161	10.8	10.8	15.9	12.9	12.9	7.8	420350000	90779000	86316000	59294000	58828000	59908000	34676000	32	13136000	2836800	1838400	2697400	1872100	1852900	1083600	6	6	9	6	5	5	41
680	P51410	P51410	7	7	7	60S ribosomal protein L9	Rpl9	sp|P51410|RL9_MOUSE 60S ribosomal protein L9 OS=Mus musculus OX=10090 GN=Rpl9 PE=1 SV=2	1	6	5	6	4	5	5	6	5	6	21.881	192	38.385	48.4	36.5	47.9	47.9	54.2	47.9	1503300000	356150000	214810000	209820000	241750000	150420000	110870000	9	167030000	39572000	26861000	23868000	16713000	23313000	12319000	5	8	6	6	8	8	56
863	P62960;Q9Z2C8-2;Q9Z2C8	P62960	14;4;4	9;0;0	9;0;0	Nuclease-sensitive element-binding protein 1	Ybx1	sp|P62960|YBOX1_MOUSE Y-box-binding protein 1 OS=Mus musculus OX=10090 GN=Ybx1 PE=1 SV=3	3	8	8	6	8	7	6	8	8	8	35.73	322	130.91	48.1	50.6	50.6	41.3	38.8	41.3	3514900000	1099900000	430660000	292860000	711250000	297620000	206360000	13	270380000	84605000	54711000	33128000	22894000	22528000	15874000	15	14	13	12	8	8	93
1532	Q811D0;Q811D0-2;Q811D0-3	Q811D0;Q811D0-2;Q811D0-3	9;9;9	9;9;9	9;9;9	Disks large homolog 1	Dlg1	sp|Q811D0|DLG1_MOUSE Disks large homolog 1 OS=Mus musculus OX=10090 GN=Dlg1 PE=1 SV=1;sp|Q811D0-2|DLG1_MOUSE Isoform 2 of Disks large homolog 1 OS=Mus musculus OX=10090 GN=Dlg1;sp|Q811D0-3|DLG1_MOUSE Isoform 3 of Disks large homolog 1 OS=Mus musculus OX=10	3	6	3	2	1	1	0	6	1	6	100.12	905	19.643	10.2	1.3	4.5	1.3	3.4	0	150670000	56332000	24378000	5829800	4767100	0	0	37	4072300	1522500	128840	658860	0	157560	0	1	6	3	1	2	0	18
2669	Q9R0N0	Q9R0N0	5	5	5	Galactokinase	Galk1	sp|Q9R0N0|GALK1_MOUSE Galactokinase OS=Mus musculus OX=10090 GN=Galk1 PE=1 SV=2	1	1	2	1	0	0	0	2	0	2	42.295	392	6.5562	6.1	0	7.9	0	6.1	0	44394000	4324600	11926000	2411800	0	0	0	16	2774600	270290	0	745400	0	150740	0	0	1	2	0	1	0	7
2515	Q9ERK4	Q9ERK4	4	4	4	Exportin-2	Cse1l	sp|Q9ERK4|XPO2_MOUSE Exportin-2 OS=Mus musculus OX=10090 GN=Cse1l PE=1 SV=1	1	1	3	2	1	1	0	3	1	3	110.45	971	6.7148	1.5	1.8	3.5	1.8	2.6	0	3387100000	0	1612000000	1772300000	2751500	0	0	52	65136000	0	52913	30999000	0	34083000	0	1	1	3	1	3	0	9
474	P22437	P22437	2	2	2	Prostaglandin G/H synthase 1	Ptgs1	sp|P22437|PGH1_MOUSE Prostaglandin G/H synthase 1 OS=Mus musculus OX=10090 GN=Ptgs1 PE=1 SV=1	1	0	0	0	2	0	0	0	2	2	69.042	602	4.1325	0	5.5	0	0	0	0	19277000	0	0	0	19277000	0	0	27	713960	0	713960	0	0	0	0	3	0	0	0	0	0	3
2753	Q9Z0U1	Q9Z0U1	3	3	3	Tight junction protein ZO-2	Tjp2	sp|Q9Z0U1|ZO2_MOUSE Tight junction protein ZO-2 OS=Mus musculus OX=10090 GN=Tjp2 PE=1 SV=2	1	3	0	1	0	0	0	3	0	3	131.28	1167	4.8761	2.7	0	0	0	1.1	0	159360000	108640000	0	50720000	0	0	0	60	2656000	1810700	0	0	0	845330	0	0	4	0	0	1	0	5
943	P84099	P84099	2	2	2	60S ribosomal protein L19	Rpl19	sp|P84099|RL19_MOUSE 60S ribosomal protein L19 OS=Mus musculus OX=10090 GN=Rpl19 PE=1 SV=1	1	2	2	1	1	0	0	2	1	2	23.466	196	33.111	13.3	4.6	13.3	0	4.6	0	293550000	157070000	84351000	23605000	28524000	0	0	6	48925000	26178000	4754000	14058000	0	3934200	0	1	2	3	0	1	0	7
637	P47964	P47964	2	2	2	60S ribosomal protein L36	Rpl36	sp|P47964|RL36_MOUSE 60S ribosomal protein L36 OS=Mus musculus OX=10090 GN=Rpl36 PE=1 SV=2	1	1	0	2	0	0	0	2	0	2	12.215	105	2.6898	8.6	0	0	0	18.1	0	232410000	73495000	0	96729000	0	0	0	3	77469000	24498000	0	0	0	32243000	0	0	1	0	0	2	0	5
2737	Q9WVA4	Q9WVA4	7	7	7	Transgelin-2	Tagln2	sp|Q9WVA4|TAGL2_MOUSE Transgelin-2 OS=Mus musculus OX=10090 GN=Tagln2 PE=1 SV=4	1	6	1	7	0	0	0	7	0	7	22.395	199	25.656	40.7	0	9	0	47.7	0	290590000	113460000	8847900	168290000	0	0	0	14	20757000	8104300	0	631990	0	12021000	0	0	7	1	0	9	0	17
123	O08664;Q921K9;Q9CXE2;Q921K9-2;Q9CXE2-2	O08664	3;1;1;1;1	3;1;1;1;1	3;1;1;1;1	B-cell CLL/lymphoma 7 protein family member C	Bcl7c	sp|O08664|BCL7C_MOUSE B-cell CLL/lymphoma 7 protein family member C OS=Mus musculus OX=10090 GN=Bcl7c PE=1 SV=1	5	1	0	0	2	0	0	1	2	2	23.445	217	3.9629	4.6	18	0	0	0	0	51654000	22611000	0	0	29043000	0	0	9	5739300	2512300	3227000	0	0	0	0	2	1	0	0	0	0	3
495	P26039	P26039	31	31	26	Talin-1	Tln1	sp|P26039|TLN1_MOUSE Talin-1 OS=Mus musculus OX=10090 GN=Tln1 PE=1 SV=2	1	27	12	11	10	1	2	27	10	27	269.82	2541	140.04	18.5	6.3	6.9	1	6.9	1.4	838600000	545020000	102010000	123730000	64371000	3471500	0	134	6258200	4067300	480380	761270	25907	923350	0	12	31	14	1	14	2	74
1821	Q8K1N2;Q8K1N2-2	Q8K1N2;Q8K1N2-2	18;18	18;18	18;18	Pleckstrin homology-like domain family B member 2	Phldb2	sp|Q8K1N2|PHLB2_MOUSE Pleckstrin homology-like domain family B member 2 OS=Mus musculus OX=10090 GN=Phldb2 PE=1 SV=2;sp|Q8K1N2-2|PHLB2_MOUSE Isoform 2 of Pleckstrin homology-like domain family B member 2 OS=Mus musculus OX=10090 GN=Phldb2	2	14	10	5	0	1	0	14	1	14	141.48	1249	54.591	15.6	0	10.9	2.1	5.9	0	634340000	457960000	120380000	43207000	0	12790000	0	64	9911500	7155700	0	1880900	199840	675100	0	0	16	10	2	5	0	33
2533	Q9ET54-3;Q9ET54-4;Q9ET54-6;Q9ET54;Q9ET54-5;Q9ET54-2	Q9ET54-3;Q9ET54-4;Q9ET54-6;Q9ET54;Q9ET54-5;Q9ET54-2	22;22;22;21;20;14	22;22;22;21;20;14	22;22;22;21;20;14	Palladin	Palld	sp|Q9ET54-3|PALLD_MOUSE Isoform 3 of Palladin OS=Mus musculus OX=10090 GN=Palld;sp|Q9ET54-4|PALLD_MOUSE Isoform 4 of Palladin OS=Mus musculus OX=10090 GN=Palld;sp|Q9ET54-6|PALLD_MOUSE Isoform 6 of Palladin OS=Mus musculus OX=10090 GN=Palld;sp|Q9ET54|PALLD_	6	21	15	17	5	4	0	21	5	21	72.367	663	155.42	50.8	16.1	40.4	10	42.8	0	3261900000	1492200000	768280000	885480000	65947000	49991000	0	30	108730000	49740000	2198200	25609000	1666400	29516000	0	5	29	18	4	19	0	75
2616	Q9QWT9;Q9QWT9-3;Q9QWT9-2	Q9QWT9;Q9QWT9-3;Q9QWT9-2	3;3;3	3;3;3	3;3;3	Kinesin-like protein KIFC1	Kifc1	sp|Q9QWT9|KIFC1_MOUSE Kinesin-like protein KIFC1 OS=Mus musculus OX=10090 GN=Kifc1 PE=1 SV=2;sp|Q9QWT9-3|KIFC1_MOUSE Isoform 3 of Kinesin-like protein KIFC1 OS=Mus musculus OX=10090 GN=Kifc1;sp|Q9QWT9-2|KIFC1_MOUSE Isoform 2 of Kinesin-like protein KIFC1 O	3	2	1	0	0	0	0	2	0	2	74.152	674	5.8348	4	0	1	0	0	0	949250000	24126000	925120000	0	0	0	0	42	22601000	574420	0	22027000	0	0	0	0	2	1	0	0	0	3
1615	Q8BMK4	Q8BMK4	9	9	9	Cytoskeleton-associated protein 4	Ckap4	sp|Q8BMK4|CKAP4_MOUSE Cytoskeleton-associated protein 4 OS=Mus musculus OX=10090 GN=Ckap4 PE=1 SV=2	1	9	5	4	1	2	0	9	2	9	63.691	575	26.562	21	2.8	12.7	3.7	8.9	0	525490000	383690000	77776000	56472000	1614400	5938600	0	34	15455000	11285000	47483	2287500	174660	1660900	0	1	12	5	2	5	0	25
1451	Q78PY7	Q78PY7	8	8	8	Staphylococcal nuclease domain-containing protein 1	Snd1	sp|Q78PY7|SND1_MOUSE Staphylococcal nuclease domain-containing protein 1 OS=Mus musculus OX=10090 GN=Snd1 PE=1 SV=1	1	5	3	7	1	1	1	7	1	7	102.09	910	31.16	11.3	2.5	4.7	1.2	12.7	3.5	188810000	86374000	51208000	40377000	4574700	0	6271700	54	3496400	1599500	84717	948300	0	747720	116140	1	7	4	1	8	1	22
391	P13864;P13864-2	P13864;P13864-2	3;2	3;2	3;2	DNA (cytosine-5)-methyltransferase 1	Dnmt1	sp|P13864|DNMT1_MOUSE DNA (cytosine-5)-methyltransferase 1 OS=Mus musculus OX=10090 GN=Dnmt1 PE=1 SV=5;sp|P13864-2|DNMT1_MOUSE Isoform 2 of DNA (cytosine-5)-methyltransferase 1 OS=Mus musculus OX=10090 GN=Dnmt1	2	2	2	1	1	0	0	2	1	2	183.19	1620	4.3766	1.7	0.9	2.5	0	0.9	0	88839000	13139000	65860000	5262300	4577800	0	0	85	1045200	154580	53856	774830	0	61910	0	1	2	2	0	1	0	6
1215	Q60932;Q60932-2	Q60932;Q60932-2	4;4	4;4	4;4	Voltage-dependent anion-selective channel protein 1	Vdac1	sp|Q60932|VDAC1_MOUSE Voltage-dependent anion-selective channel protein 1 OS=Mus musculus OX=10090 GN=Vdac1 PE=1 SV=3;sp|Q60932-2|VDAC1_MOUSE Isoform Mt-VDAC1 of Voltage-dependent anion-selective channel protein 1 OS=Mus musculus OX=10090 GN=Vdac1	2	3	2	1	0	2	1	3	2	3	32.351	296	7.7071	11.8	0	8.1	7.8	3.4	3.4	214210000	115230000	23448000	8727000	0	2295900	1484300	17	12601000	6777900	0	1379300	135060	513350	87313	0	4	2	2	1	1	12
841	P62821	P62821	7	7	3	Ras-related protein Rab-1A	Rab1A	sp|P62821|RAB1A_MOUSE Ras-related protein Rab-1A OS=Mus musculus OX=10090 GN=Rab1A PE=1 SV=3	1	5	3	4	2	2	0	5	2	5	22.677	205	18.629	26.8	13.7	15.1	13.7	22.9	0	820740000	166570000	79624000	124260000	9021700	23551000	0	15	54716000	11105000	601450	5308300	1570100	8283700	0	2	5	3	2	4	0	28
1080	Q3TWW8	Q3TWW8	6	6	3	Serine/arginine-rich splicing factor 6	Srsf6	sp|Q3TWW8|SRSF6_MOUSE Serine/arginine-rich splicing factor 6 OS=Mus musculus OX=10090 GN=Srsf6 PE=1 SV=1	1	3	4	1	0	1	1	4	1	4	39.025	339	8.8115	8.6	0	12.1	2.7	2.7	2.7	974400000	210500000	96412000	46683000	0	60096000	9342300	15	64960000	14033000	0	6427500	4006400	3112200	622820	0	4	4	1	1	1	21
330	P08074	P08074	8	8	8	Carbonyl reductase [NADPH] 2	Cbr2	sp|P08074|CBR2_MOUSE Carbonyl reductase [NADPH] 2 OS=Mus musculus OX=10090 GN=Cbr2 PE=1 SV=1	1	6	8	6	0	0	1	8	1	8	25.958	244	36.117	35.2	0	50.4	0	43.9	4.5	769530000	154500000	305550000	295230000	0	0	14255000	15	51302000	10300000	0	20370000	0	19682000	950330	0	6	9	0	6	1	22
2305	Q9CZM2	Q9CZM2	8	8	8	60S ribosomal protein L15	Rpl15	sp|Q9CZM2|RL15_MOUSE 60S ribosomal protein L15 OS=Mus musculus OX=10090 GN=Rpl15 PE=1 SV=4	1	5	6	5	4	3	0	6	4	6	24.146	204	14.344	29.4	25	29.4	18.1	26	0	661650000	320970000	182580000	62756000	42119000	53229000	0	11	60150000	29179000	3829000	16598000	4839000	5705100	0	4	8	7	3	5	0	27
1386	Q6NZJ6;Q6NZJ6-2	Q6NZJ6;Q6NZJ6-2	10;10	10;10	9;9	Eukaryotic translation initiation factor 4 gamma 1	Eif4g1	sp|Q6NZJ6|IF4G1_MOUSE Eukaryotic translation initiation factor 4 gamma 1 OS=Mus musculus OX=10090 GN=Eif4g1 PE=1 SV=1;sp|Q6NZJ6-2|IF4G1_MOUSE Isoform 2 of Eukaryotic translation initiation factor 4 gamma 1 OS=Mus musculus OX=10090 GN=Eif4g1	2	10	5	2	3	0	1	10	3	10	176.07	1600	26.267	9.4	2.5	5.3	0	2.6	0.6	319070000	204660000	49665000	27626000	34510000	0	2613000	66	4834400	3100900	522870	752500	0	418580	39591	3	11	5	0	2	1	22
762	P60766-1	P60766-1	7	7	2	Cell division control protein 42 homolog	Cdc42	sp|P60766-1|CDC42_MOUSE Isoform 1 of Cell division control protein 42 homolog OS=Mus musculus OX=10090 GN=Cdc42	1	1	2	0	0	0	0	2	0	2	21.31	191	17.603	5.8	0	16.8	0	0	0	278210000	30157000	25097000	0	0	0	0	9	30912000	3350700	0	2788600	0	0	0	0	2	2	0	0	0	22
849	P62855	P62855	2	2	2	40S ribosomal protein S26	Rps26	sp|P62855|RS26_MOUSE 40S ribosomal protein S26 OS=Mus musculus OX=10090 GN=Rps26 PE=1 SV=3	1	2	1	2	2	0	1	2	2	2	13.015	115	4.3117	20.9	20.9	7.8	0	20.9	7.8	1288900000	429220000	239810000	158510000	186710000	0	93675000	5	257780000	85844000	37341000	47962000	0	31702000	18735000	3	2	1	0	2	1	12
2570	Q9JJU8	Q9JJU8	2	2	2	SH3 domain-binding glutamic acid-rich-like protein	Sh3bgrl	sp|Q9JJU8|SH3L1_MOUSE SH3 domain-binding glutamic acid-rich-like protein OS=Mus musculus OX=10090 GN=Sh3bgrl PE=1 SV=1	1	1	1	2	0	1	0	2	1	2	12.811	114	5.628	15.8	0	15.8	15.8	27.2	0	65150000	6249600	7831600	47384000	0	3684600	0	8	8143800	781200	0	978950	460580	5923100	0	0	1	1	1	2	0	5
514	P27773	P27773	13	13	13	Protein disulfide-isomerase A3	Pdia3	sp|P27773|PDIA3_MOUSE Protein disulfide-isomerase A3 OS=Mus musculus OX=10090 GN=Pdia3 PE=1 SV=2	1	7	7	11	3	2	0	11	3	11	56.678	505	29.507	16.2	7.9	18.2	4.8	24.6	0	757000000	209760000	145330000	311270000	57170000	33455000	0	31	24419000	6766500	1844200	4688200	1079200	10041000	0	3	7	7	2	12	0	31
693	P52293	P52293	8	8	8	Importin subunit alpha-1	Kpna2	sp|P52293|IMA1_MOUSE Importin subunit alpha-1 OS=Mus musculus OX=10090 GN=Kpna2 PE=1 SV=2	1	5	5	5	2	0	0	5	2	5	57.927	529	34.686	12.9	7	12.9	0	12.9	0	136080000	42809000	40713000	41205000	11355000	0	0	22	6185600	1945900	516150	1850600	0	1873000	0	2	6	6	0	5	0	19
377	P11798;P11798-2	P11798	13;4	13;4	10;4	Calcium/calmodulin-dependent protein kinase type II subunit alpha	Camk2a	sp|P11798|KCC2A_MOUSE Calcium/calmodulin-dependent protein kinase type II subunit alpha OS=Mus musculus OX=10090 GN=Camk2a PE=1 SV=2	2	2	1	1	0	0	1	2	1	2	54.114	478	107.9	4.8	0	2.3	0	4	2.3	1187900000	57843000	20110000	9471800	0	0	8350200	24	49497000	2410100	0	837910	0	394660	347920	0	2	1	0	1	1	34
2288	Q9CYL5	Q9CYL5	2	2	2	Golgi-associated plant pathogenesis-related protein 1	Glipr2	sp|Q9CYL5|GAPR1_MOUSE Golgi-associated plant pathogenesis-related protein 1 OS=Mus musculus OX=10090 GN=Glipr2 PE=1 SV=3	1	2	2	2	1	0	0	2	1	2	17.09	154	8.5443	16.9	8.4	16.9	0	16.9	0	250120000	106410000	67950000	55800000	19954000	0	0	8	31265000	13302000	2494200	8493800	0	6975000	0	1	2	2	0	2	0	7
790	P61750	P61750	7	3	3	ADP-ribosylation factor 4	Arf4	sp|P61750|ARF4_MOUSE ADP-ribosylation factor 4 OS=Mus musculus OX=10090 GN=Arf4 PE=1 SV=2	1	2	3	2	0	1	1	3	1	3	20.396	180	37.519	44.4	11.7	46.7	38.9	44.4	27.8	516640000	99528000	155620000	125990000	0	18365000	14573000	10	51664000	9952800	0	15562000	1836500	12599000	1457300	0	2	4	1	2	1	14
1475	Q7TSC1	Q7TSC1	4	4	4	Protein PRRC2A	Prrc2a	sp|Q7TSC1|PRC2A_MOUSE Protein PRRC2A OS=Mus musculus OX=10090 GN=Prrc2a PE=1 SV=1	1	2	2	0	0	0	0	2	0	2	229.2	2158	7.8921	2	0	1.7	0	0	0	68691000	37068000	11161000	0	0	0	0	105	654200	353030	0	106290	0	0	0	0	3	2	0	0	0	11
836	P62754	P62754	6	6	6	40S ribosomal protein S6	Rps6	sp|P62754|RS6_MOUSE 40S ribosomal protein S6 OS=Mus musculus OX=10090 GN=Rps6 PE=1 SV=1	1	3	3	2	2	1	2	3	2	3	28.68	249	20.217	15.3	10.8	15.3	4.8	10.8	10.8	835160000	306110000	152450000	95177000	111740000	0	47191000	8	104400000	38264000	13967000	19057000	0	11897000	5898800	2	3	3	1	2	2	22
1440	Q6ZWV3;P86048	Q6ZWV3;P86048	3;2	3;2	3;2	60S ribosomal protein L10;60S ribosomal protein L10-like	Rpl10;Rpl10l	sp|Q6ZWV3|RL10_MOUSE 60S ribosomal protein L10 OS=Mus musculus OX=10090 GN=Rpl10 PE=1 SV=3;sp|P86048|RL10L_MOUSE 60S ribosomal protein L10-like OS=Mus musculus OX=10090 GN=Rpl10l PE=2 SV=1	2	3	2	1	1	1	0	3	1	3	24.604	214	5.2747	15.4	5.1	8.9	5.1	5.1	0	330740000	195650000	61269000	31615000	26006000	16201000	0	8	41342000	24456000	3250800	7658600	2025100	3951800	0	1	4	2	1	1	0	9
566	P35980	P35980	5	5	5	60S ribosomal protein L18	Rpl18	sp|P35980|RL18_MOUSE 60S ribosomal protein L18 OS=Mus musculus OX=10090 GN=Rpl18 PE=1 SV=3	1	4	3	2	1	1	1	4	1	4	21.644	188	39.207	26.1	6.9	17.6	6.9	14.4	6.9	943790000	668600000	197290000	26598000	19645000	21842000	9801000	7	134830000	95515000	2806500	28185000	3120300	3799800	1400100	1	4	3	1	2	1	12
90	E9PVA8	E9PVA8	4	4	4		Gcn1l1	sp|E9PVA8|GCN1_MOUSE eIF-2-alpha kinase activator GCN1 OS=Mus musculus OX=10090 GN=Gcn1 PE=1 SV=1	1	4	4	2	3	0	0	4	3	4	293.02	2671	12.809	2.4	2	2.4	0	1.2	0	57983000	18817000	15145000	9752700	14268000	0	0	164	353560	114740	87002	92350	0	59467	0	3	4	4	0	2	0	13
157	O35286	O35286	7	7	7	Pre-mRNA-splicing factor ATP-dependent RNA helicase DHX15	Dhx15	sp|O35286|DHX15_MOUSE Pre-mRNA-splicing factor ATP-dependent RNA helicase DHX15 OS=Mus musculus OX=10090 GN=Dhx15 PE=1 SV=2	1	6	1	3	2	1	0	6	2	6	91.006	795	11.795	8.8	3.9	2.4	1.5	5.4	0	237000000	107390000	12952000	46118000	29086000	13298000	0	39	6076900	2753600	745800	332100	340970	1182500	0	2	6	1	1	3	0	17
1740	Q8CC35;Q8CC35-3	Q8CC35;Q8CC35-3	22;19	22;19	3;0	Synaptopodin	Synpo	sp|Q8CC35|SYNPO_MOUSE Synaptopodin OS=Mus musculus OX=10090 GN=Synpo PE=1 SV=2;sp|Q8CC35-3|SYNPO_MOUSE Isoform 3 of Synaptopodin OS=Mus musculus OX=10090 GN=Synpo	2	12	5	4	3	3	0	12	3	12	99.55	929	120.04	23.5	5.8	10.7	7.3	8.4	0	1704800000	340390000	78047000	76030000	31217000	35856000	0	45	37884000	7564200	693720	1734400	796790	1689600	0	3	13	6	3	5	0	69
1730	Q8C8U0;Q8C8U0-3;Q8C8U0-2	Q8C8U0;Q8C8U0-3;Q8C8U0-2	4;4;3	4;4;3	4;4;3	Liprin-beta-1	Ppfibp1	sp|Q8C8U0|LIPB1_MOUSE Liprin-beta-1 OS=Mus musculus OX=10090 GN=Ppfibp1 PE=1 SV=3;sp|Q8C8U0-3|LIPB1_MOUSE Isoform 3 of Liprin-beta-1 OS=Mus musculus OX=10090 GN=Ppfibp1;sp|Q8C8U0-2|LIPB1_MOUSE Isoform 2 of Liprin-beta-1 OS=Mus musculus OX=10090 GN=Ppfibp1	3	4	2	1	1	1	0	4	1	4	108.54	969	9.9545	5.9	1.5	2.9	1.5	1.5	0	187510000	95938000	38115000	29726000	13143000	10585000	0	47	3989500	2041200	279630	810970	225220	632470	0	1	5	2	1	1	0	10
2601	Q9JMA1	Q9JMA1	3	3	3	Ubiquitin carboxyl-terminal hydrolase 14	Usp14	sp|Q9JMA1|UBP14_MOUSE Ubiquitin carboxyl-terminal hydrolase 14 OS=Mus musculus OX=10090 GN=Usp14 PE=1 SV=3	1	0	2	2	0	0	0	2	0	2	56.001	493	2.8419	0	0	5.9	0	5.5	0	30489000	0	21276000	9213600	0	0	0	25	1219600	0	0	851020	0	368540	0	0	0	2	0	2	0	4
560	P35564	P35564	7	7	7	Calnexin	Canx	sp|P35564|CALX_MOUSE Calnexin OS=Mus musculus OX=10090 GN=Canx PE=1 SV=1	1	4	5	3	1	1	1	5	1	5	67.277	591	13.424	10.3	2.7	11.8	2.7	7.3	2.7	251310000	116380000	76147000	30713000	14890000	13179000	0	32	7853500	3637000	465310	2379600	411830	959780	0	1	6	5	1	3	1	17
2072	Q922F4;A2AQ07	Q922F4	22;6	8;0	8;0	Tubulin beta-6 chain	Tubb6	sp|Q922F4|TBB6_MOUSE Tubulin beta-6 chain OS=Mus musculus OX=10090 GN=Tubb6 PE=1 SV=1	2	2	4	4	0	1	1	4	1	4	50.09	447	22.177	29.8	22.6	39.6	23	42.7	22.6	2615600000	33099000	122060000	140500000	0	33618000	9520300	20	130780000	1655000	0	6102900	1680900	7025000	476010	0	2	6	1	5	1	22
820	P62317	P62317	6	6	6	Small nuclear ribonucleoprotein Sm D2	Snrpd2	sp|P62317|SMD2_MOUSE Small nuclear ribonucleoprotein Sm D2 OS=Mus musculus OX=10090 GN=Snrpd2 PE=1 SV=1	1	2	3	5	3	2	0	5	3	5	13.527	118	18.641	22.9	31.4	31.4	22.9	46.6	0	722770000	106000000	99642000	153030000	82493000	42791000	0	7	103250000	15143000	11785000	14235000	6113100	21861000	0	3	4	3	2	6	0	31
1413	Q6PGB6;Q6PGB6-4;Q6PGB6-3;Q6PGB6-2;Q6PGB6-5	Q6PGB6;Q6PGB6-4;Q6PGB6-3;Q6PGB6-2	3;3;3;3;1	3;3;3;3;1	3;3;3;3;1	N-alpha-acetyltransferase 50	Naa50	sp|Q6PGB6|NAA50_MOUSE N-alpha-acetyltransferase 50 OS=Mus musculus OX=10090 GN=Naa50 PE=1 SV=1;sp|Q6PGB6-4|NAA50_MOUSE Isoform 4 of N-alpha-acetyltransferase 50 OS=Mus musculus OX=10090 GN=Naa50;sp|Q6PGB6-3|NAA50_MOUSE Isoform 3 of N-alpha-acetyltransferas	5	1	2	2	0	0	0	2	0	2	19.414	169	4.7369	5.3	0	12.4	0	12.4	0	34196000	0	15890000	14520000	0	0	0	11	3108700	0	0	1444600	0	1320000	0	0	1	2	0	2	0	6
1697	Q8C166	Q8C166	3	3	3	Copine-1	Cpne1	sp|Q8C166|CPNE1_MOUSE Copine-1 OS=Mus musculus OX=10090 GN=Cpne1 PE=1 SV=1	1	1	2	1	1	0	0	2	1	2	58.886	536	5.2645	1.7	1.7	4.7	0	3	0	39834000	7641900	14574000	10430000	3545300	0	0	22	1810600	347360	161150	662460	0	474110	0	1	1	2	0	1	0	6
2442	Q9DBG5	Q9DBG5	2	2	2	Perilipin-3	Plin3	sp|Q9DBG5|PLIN3_MOUSE Perilipin-3 OS=Mus musculus OX=10090 GN=Plin3 PE=1 SV=1	1	2	2	1	1	0	0	2	1	2	47.262	437	15.892	10.5	6.4	10.5	0	6.4	0	50503000	18224000	14413000	10500000	7366300	0	0	25	2020100	728950	294650	576510	0	420020	0	1	2	2	0	2	0	7
2545	Q9JHU9	Q9JHU9	3	3	3	Inositol-3-phosphate synthase 1	Isyna1	sp|Q9JHU9|INO1_MOUSE Inositol-3-phosphate synthase 1 OS=Mus musculus OX=10090 GN=Isyna1 PE=1 SV=1	1	0	0	0	3	2	2	0	3	3	60.931	557	6.259	0	8.1	0	5.2	0	5.2	33434000	0	0	0	5673800	8662100	11146000	22	1519700	0	257900	0	393730	0	506620	3	0	0	2	0	2	9
2743	Q9WVM1	Q9WVM1	2	2	2	Rac GTPase-activating protein 1	Racgap1	sp|Q9WVM1|RGAP1_MOUSE Rac GTPase-activating protein 1 OS=Mus musculus OX=10090 GN=Racgap1 PE=1 SV=1	1	2	1	0	0	0	0	2	0	2	70.158	628	3.0355	5.4	0	3.3	0	0	0	28197000	17558000	10640000	0	0	0	0	35	805640	501640	0	304000	0	0	0	0	2	1	0	0	0	3
659	P49817;P49817-2	P49817;P49817-2	2;1	2;1	2;1	Caveolin-1	Cav1	sp|P49817|CAV1_MOUSE Caveolin-1 OS=Mus musculus OX=10090 GN=Cav1 PE=1 SV=1;sp|P49817-2|CAV1_MOUSE Isoform 2 of Caveolin-1 OS=Mus musculus OX=10090 GN=Cav1	2	2	1	1	0	1	0	2	1	2	20.538	178	5.0405	19.7	0	11.8	11.8	11.8	0	130110000	89625000	13513000	13995000	0	12980000	0	10	13011000	8962500	0	1351300	1298000	1399500	0	0	2	1	1	1	0	5
355	P11370;P10404	P11370;P10404	3;3	3;3	3;3	Retrovirus-related Env polyprotein from Fv-4 locus;MLV-related proviral Env polyprotein;Surface protein;Transmembrane protein	Fv4	sp|P11370|ENV2_MOUSE Retrovirus-related Env polyprotein from Fv-4 locus OS=Mus musculus OX=10090 GN=Fv4 PE=1 SV=2;sp|P10404|ENV1_MOUSE MLV-related proviral Env polyprotein OS=Mus musculus OX=10090 PE=1 SV=3	2	3	1	2	0	2	0	3	2	3	74.452	679	6.941	5.3	0	1.2	3.1	3.4	0	58326000	43408000	5499500	5092400	0	4326800	0	33	1767500	1315400	0	166650	131120	154320	0	0	4	1	2	2	0	9
2443	Q9DBG6	Q9DBG6	8	8	8	Dolichyl-diphosphooligosaccharide--protein glycosyltransferase subunit 2	Rpn2	sp|Q9DBG6|RPN2_MOUSE Dolichyl-diphosphooligosaccharide--protein glycosyltransferase subunit 2 OS=Mus musculus OX=10090 GN=Rpn2 PE=1 SV=1	1	8	2	1	1	2	0	8	2	8	69.062	631	46.79	24.2	1.9	6.2	5.5	3.6	0	151010000	105310000	10971000	17644000	2859400	14219000	0	23	6565500	4578900	124320	476980	618220	767150	0	1	8	3	2	1	0	15
1589	Q8BJW6;Q8BJW6-2	Q8BJW6;Q8BJW6-2	4;2	4;2	4;2	Eukaryotic translation initiation factor 2A;Eukaryotic translation initiation factor 2A, N-terminally processed	Eif2a	sp|Q8BJW6|EIF2A_MOUSE Eukaryotic translation initiation factor 2A OS=Mus musculus OX=10090 GN=Eif2a PE=1 SV=2;sp|Q8BJW6-2|EIF2A_MOUSE Isoform 2 of Eukaryotic translation initiation factor 2A OS=Mus musculus OX=10090 GN=Eif2a	2	4	2	0	1	0	0	4	1	4	64.403	581	9.6286	10.5	2.4	4	0	0	0	128250000	92812000	24558000	0	10882000	0	0	31	4137200	2993900	351040	792200	0	0	0	1	5	2	0	0	0	8
1351	Q64727	Q64727	26	26	26	Vinculin	Vcl	sp|Q64727|VINC_MOUSE Vinculin OS=Mus musculus OX=10090 GN=Vcl PE=1 SV=4	1	16	14	20	0	1	1	20	1	20	116.72	1066	63.172	18.9	0	15.7	0.9	25.9	0.9	952880000	387460000	174300000	325190000	0	47815000	18117000	75	12705000	5166200	0	2324000	637530	4335900	241560	0	17	15	1	20	1	54
631	P47915	P47915	2	2	2	60S ribosomal protein L29	Rpl29	sp|P47915|RL29_MOUSE 60S ribosomal protein L29 OS=Mus musculus OX=10090 GN=Rpl29 PE=1 SV=2	1	1	1	1	0	2	1	1	2	2	17.587	160	3.8119	6.9	0	6.9	12.5	6.9	6.9	1246700000	260990000	304700000	156150000	0	318470000	86932000	5	249340000	52197000	0	60940000	63694000	31230000	17386000	0	1	1	2	1	1	9
448	P19253	P19253	2	2	2	60S ribosomal protein L13a	Rpl13a	sp|P19253|RL13A_MOUSE 60S ribosomal protein L13a OS=Mus musculus OX=10090 GN=Rpl13a PE=1 SV=4	1	2	0	0	0	0	0	2	0	2	23.464	203	3.3846	9.4	0	0	0	0	0	341680000	341680000	0	0	0	0	0	9	37964000	37964000	0	0	0	0	0	0	2	0	0	0	0	2
1316	Q62523	Q62523	4	4	4	Zyxin	Zyx	sp|Q62523|ZYX_MOUSE Zyxin OS=Mus musculus OX=10090 GN=Zyx PE=1 SV=2	1	2	3	2	2	1	0	3	2	3	60.545	564	10.134	5.5	5	7.8	2.8	6.2	0	155140000	50560000	36770000	45535000	10637000	11640000	0	22	7051900	2298200	483520	1671400	529090	2069800	0	2	2	3	1	2	0	10
436	P17710;P17710-3;P17710-4;P17710-2;O08528;Q91W97;Q3TRM8	P17710;P17710-3;P17710-4;P17710-2	22;22;22;21;3;2;1	22;22;22;21;3;2;1	22;22;22;21;3;2;1	Hexokinase-1	Hk1	sp|P17710|HXK1_MOUSE Hexokinase-1 OS=Mus musculus OX=10090 GN=Hk1 PE=1 SV=3;sp|P17710-3|HXK1_MOUSE Isoform HK1 of Hexokinase-1 OS=Mus musculus OX=10090 GN=Hk1;sp|P17710-4|HXK1_MOUSE Isoform HK1-SC of Hexokinase-1 OS=Mus musculus OX=10090 GN=Hk1;sp|P17710-2	7	1	1	3	1	0	1	3	1	3	108.3	974	57.622	1.5	1.5	1.1	0	3.7	1.5	1797500000	2885900	10733000	13103000	1013800	0	1831400	53	33915000	54450	19129	202510	0	247220	34555	1	1	1	0	3	1	56
1540	Q8BFW7;Q8BFW7-5;Q8BFW7-4;Q8BFW7-3;Q8BFW7-2	Q8BFW7;Q8BFW7-5;Q8BFW7-4	4;3;3;1;1	4;3;3;1;1	4;3;3;1;1	Lipoma-preferred partner homolog	Lpp	sp|Q8BFW7|LPP_MOUSE Lipoma-preferred partner homolog OS=Mus musculus OX=10090 GN=Lpp PE=1 SV=1;sp|Q8BFW7-5|LPP_MOUSE Isoform 5 of Lipoma-preferred partner homolog OS=Mus musculus OX=10090 GN=Lpp;sp|Q8BFW7-4|LPP_MOUSE Isoform 4 of Lipoma-preferred partner h	5	3	1	2	1	0	0	3	1	3	65.89	613	15.915	9.6	3.8	3.8	0	6	0	184000000	114420000	25690000	28146000	15745000	0	0	26	7076900	4400700	605590	988080	0	1082500	0	1	4	2	0	2	0	9
788	P61514	P61514	4	4	4	60S ribosomal protein L37a	Rpl37a	sp|P61514|RL37A_MOUSE 60S ribosomal protein L37a OS=Mus musculus OX=10090 GN=Rpl37a PE=1 SV=2	1	1	0	2	2	0	0	2	2	2	10.275	92	4.7064	9.8	29.3	0	0	29.3	0	181550000	50662000	0	42135000	28973000	0	0	4	45387000	12666000	7243100	0	0	10534000	0	2	1	0	0	2	0	10
2770	Q9Z1Q5	Q9Z1Q5	6	6	6	Chloride intracellular channel protein 1	Clic1	sp|Q9Z1Q5|CLIC1_MOUSE Chloride intracellular channel protein 1 OS=Mus musculus OX=10090 GN=Clic1 PE=1 SV=3	1	3	5	6	2	2	3	6	3	6	27.013	241	29.416	12	18.7	30.7	7.1	35.7	15.8	302240000	45787000	90765000	124180000	14361000	17145000	4315000	15	20150000	3052500	957390	6051000	1143000	8278800	287670	2	3	7	2	6	3	24
2107	Q99J95;Q99J95-3;Q99J95-2	Q99J95;Q99J95-3;Q99J95-2	3;3;3	2;2;2	2;2;2	Cyclin-dependent kinase 9	Cdk9	sp|Q99J95|CDK9_MOUSE Cyclin-dependent kinase 9 OS=Mus musculus OX=10090 GN=Cdk9 PE=1 SV=1;sp|Q99J95-3|CDK9_MOUSE Isoform 3 of Cyclin-dependent kinase 9 OS=Mus musculus OX=10090 GN=Cdk9;sp|Q99J95-2|CDK9_MOUSE Isoform 2 of Cyclin-dependent kinase 9 OS=Mus mu	3	2	1	0	0	0	1	2	1	2	42.761	372	4.3136	8.9	2.2	6.5	2.2	2.2	6.5	9017900	4963100	3052900	0	0	0	1001800	19	474620	261220	0	160680	0	0	52728	0	2	1	0	0	1	4
951	P97315	P97315	4	4	4	Cysteine and glycine-rich protein 1	Csrp1	sp|P97315|CSRP1_MOUSE Cysteine and glycine-rich protein 1 OS=Mus musculus OX=10090 GN=Csrp1 PE=1 SV=3	1	3	3	4	1	0	0	4	1	4	20.583	193	24.329	28	8.8	28	0	28	0	804570000	320500000	122840000	204360000	7018300	0	0	12	67047000	26708000	584860	10237000	0	17030000	0	2	5	3	0	7	0	26
1964	Q8VH51;Q8VH51-3;Q8VH51-2	Q8VH51;Q8VH51-3;Q8VH51-2	3;3;3	3;3;3	3;3;3	RNA-binding protein 39	Rbm39	sp|Q8VH51|RBM39_MOUSE RNA-binding protein 39 OS=Mus musculus OX=10090 GN=Rbm39 PE=1 SV=2;sp|Q8VH51-3|RBM39_MOUSE Isoform 3 of RNA-binding protein 39 OS=Mus musculus OX=10090 GN=Rbm39;sp|Q8VH51-2|RBM39_MOUSE Isoform 2 of RNA-binding protein 39 OS=Mus muscul	3	3	2	0	1	0	0	3	1	3	59.406	530	8.1886	10.6	2.1	4.9	0	0	0	38829000	25029000	11201000	0	2598700	0	0	24	1617900	1042900	108280	466700	0	0	0	1	3	2	0	0	0	6
441	P18242	P18242	10	10	10	Cathepsin D	Ctsd	sp|P18242|CATD_MOUSE Cathepsin D OS=Mus musculus OX=10090 GN=Ctsd PE=1 SV=1	1	1	2	3	1	0	1	3	1	3	44.953	410	24.938	2.2	2.2	6.6	0	9	2.2	1005100000	6607200	21219000	59118000	7270600	0	5586800	18	55841000	367070	403920	1178800	0	3284300	310380	1	1	2	0	3	1	29
1273	Q61768	Q61768	13	13	8	Kinesin-1 heavy chain	Kif5b	sp|Q61768|KINH_MOUSE Kinesin-1 heavy chain OS=Mus musculus OX=10090 GN=Kif5b PE=1 SV=3	1	5	4	3	1	1	0	5	1	5	109.55	963	20.224	8.5	0.9	5.4	0.9	4.5	0	125510000	23806000	30480000	2405900	8005200	0	0	60	2091900	396760	133420	508010	0	40098	0	1	5	4	1	3	0	22
2218	Q9CQM9	Q9CQM9	2	2	2	Glutaredoxin-3	Glrx3	sp|Q9CQM9|GLRX3_MOUSE Glutaredoxin-3 OS=Mus musculus OX=10090 GN=Glrx3 PE=1 SV=1	1	2	1	2	2	0	2	2	2	2	37.778	337	6.8261	8.9	8.9	3.9	0	8.9	8.9	106900000	25428000	10407000	17467000	12872000	0	9339300	18	5939000	1412700	715090	578180	0	970410	518850	2	2	1	0	2	2	13
509	P27546;P27546-2;P27546-3	P27546;P27546-2;P27546-3	18;18;16	18;18;16	9;9;7	Microtubule-associated protein 4	Map4	sp|P27546|MAP4_MOUSE Microtubule-associated protein 4 OS=Mus musculus OX=10090 GN=Map4 PE=1 SV=3;sp|P27546-2|MAP4_MOUSE Isoform 2 of Microtubule-associated protein 4 OS=Mus musculus OX=10090 GN=Map4;sp|P27546-3|MAP4_MOUSE Isoform 3 of Microtubule-associate	3	7	6	3	4	4	0	7	4	7	117.43	1125	32.161	9.5	6	7.6	6.5	5	0	791100000	150170000	47251000	47587000	46376000	31642000	0	57	13879000	2634600	813610	828960	555120	834870	0	4	7	6	4	3	0	42
599	P43276	P43276	3	3	3	Histone H1.5	Hist1h1b	sp|P43276|H15_MOUSE Histone H1.5 OS=Mus musculus OX=10090 GN=H1-5 PE=1 SV=2	1	3	2	2	1	1	0	3	1	3	22.576	223	4.9331	17.9	5.8	10.8	4.9	10.8	0	469220000	143500000	121040000	99465000	27588000	77637000	0	9	52136000	15944000	3065300	13448000	8626400	11052000	0		3	2	1	2	0	9
2039	Q91Z31;Q91Z31-2	Q91Z31;Q91Z31-2	8;8	8;8	8;8	Polypyrimidine tract-binding protein 2	Ptbp2	sp|Q91Z31|PTBP2_MOUSE Polypyrimidine tract-binding protein 2 OS=Mus musculus OX=10090 GN=Ptbp2 PE=1 SV=2;sp|Q91Z31-2|PTBP2_MOUSE Isoform 2 of Polypyrimidine tract-binding protein 2 OS=Mus musculus OX=10090 GN=Ptbp2	2	2	0	0	0	0	0	2	0	2	57.488	531	25.437	9.4	0	0	0	0	0	119740000	7618700	0	0	0	0	0	19	6302000	400980	0	0	0	0	0	0	2	0	0	0	0	15
1946	Q8VE22	Q8VE22	4	4	4	28S ribosomal protein S23, mitochondrial	Mrps23	sp|Q8VE22|RT23_MOUSE 28S ribosomal protein S23, mitochondrial OS=Mus musculus OX=10090 GN=Mrps23 PE=1 SV=1	1	1	1	2	0	0	0	2	0	2	20.348	177	7.387	10.7	0	10.7	0	16.4	0	100620000	11658000	0	6851400	0	0	0	10	10062000	1165800	0	0	0	685140	0	0	1	1	0	2	0	10
1214	Q60931	Q60931	3	3	3	Voltage-dependent anion-selective channel protein 3	Vdac3	sp|Q60931|VDAC3_MOUSE Voltage-dependent anion-selective channel protein 3 OS=Mus musculus OX=10090 GN=Vdac3 PE=1 SV=1	1	3	0	0	0	0	0	3	0	3	30.752	283	6.4078	12	0	0	0	0	0	39916000	20607000	0	0	0	0	0	14	2851200	1471900	0	0	0	0	0	0	3	0	0	0	0	4
145	O09167	O09167	3	3	3	60S ribosomal protein L21	Rpl21	sp|O09167|RL21_MOUSE 60S ribosomal protein L21 OS=Mus musculus OX=10090 GN=Rpl21 PE=1 SV=3	1	3	2	3	1	1	1	3	1	3	18.562	160	43.822	25	9.4	20.6	9.4	25	9.4	1731000000	608840000	386730000	218950000	356650000	24895000	17495000	6	288500000	101470000	59442000	64456000	4149200	36491000	2915900	2	4	4	1	4	1	19
1492	Q80U35;Q80U35-2	Q80U35;Q80U35-2	7;4	7;4	7;4	Rho guanine nucleotide exchange factor 17	Arhgef17	sp|Q80U35|ARHGH_MOUSE Rho guanine nucleotide exchange factor 17 OS=Mus musculus OX=10090 GN=Arhgef17 PE=1 SV=2;sp|Q80U35-2|ARHGH_MOUSE Isoform 2 of Rho guanine nucleotide exchange factor 17 OS=Mus musculus OX=10090 GN=Arhgef17	2	5	3	0	3	0	1	5	3	5	221.67	2057	24.565	6.1	4.1	3.1	0	0	0.7	77999000	57472000	3880600	0	16646000	0	0	92	847810	624690	180940	42181	0	0	0	3	5	3	0	0	1	12
2676	Q9R0U0;Q9R0U0-3;Q9R0U0-2	Q9R0U0;Q9R0U0-3;Q9R0U0-2	6;6;6	6;6;6	6;6;6	Serine/arginine-rich splicing factor 10	Srsf10	sp|Q9R0U0|SRS10_MOUSE Serine/arginine-rich splicing factor 10 OS=Mus musculus OX=10090 GN=Srsf10 PE=1 SV=2;sp|Q9R0U0-3|SRS10_MOUSE Isoform 3 of Serine/arginine-rich splicing factor 10 OS=Mus musculus OX=10090 GN=Srsf10;sp|Q9R0U0-2|SRS10_MOUSE Isoform 2 of	3	1	1	2	2	1	1	2	2	2	31.3	262	15.494	6.1	10.7	4.6	6.1	10.7	4.6	215510000	12686000	7691700	11191000	17547000	5611800	0	9	23946000	1409600	1949600	854640	623540	1243500	0	2	1	1	1	2	1	19
778	P61205;P84078	P61205;P84078	9;9	4;4	1;1	ADP-ribosylation factor 3;ADP-ribosylation factor 1	Arf3;Arf1	sp|P61205|ARF3_MOUSE ADP-ribosylation factor 3 OS=Mus musculus OX=10090 GN=Arf3 PE=2 SV=2;sp|P84078|ARF1_MOUSE ADP-ribosylation factor 1 OS=Mus musculus OX=10090 GN=Arf1 PE=1 SV=2	2	1	2	2	0	2	1	2	2	2	20.601	181	14.096	38.7	17.1	40.9	47	47	31.5	878470000	7255100	26521000	37953000	0	18314000	0	10	87847000	725510	0	2652100	1831400	3795300	0	0	1	2	2	2	1	25
1371	Q6A065;Q6A065-3	Q6A065;Q6A065-3	4;2	4;2	4;2	Centrosomal protein of 170 kDa	Cep170	sp|Q6A065|CE170_MOUSE Centrosomal protein of 170 kDa OS=Mus musculus OX=10090 GN=Cep170 PE=1 SV=2;sp|Q6A065-3|CE170_MOUSE Isoform 3 of Centrosomal protein of 170 kDa OS=Mus musculus OX=10090 GN=Cep170	2	3	2	0	0	0	0	3	0	3	175.05	1588	8.0001	2.9	0	1.6	0	0	0	68101000	42563000	15295000	0	0	0	0	83	820490	512810	0	184280	0	0	0	0	3	2	0	0	0	6
2157	Q99MI1;Q99MI1-2;Q99MI1-4	Q99MI1;Q99MI1-2;Q99MI1-4	7;6;4	7;6;4	7;6;4	ELKS/Rab6-interacting/CAST family member 1	Erc1	sp|Q99MI1|RB6I2_MOUSE ELKS/Rab6-interacting/CAST family member 1 OS=Mus musculus OX=10090 GN=Erc1 PE=1 SV=1;sp|Q99MI1-2|RB6I2_MOUSE Isoform 2 of ELKS/Rab6-interacting/CAST family member 1 OS=Mus musculus OX=10090 GN=Erc1;sp|Q99MI1-4|RB6I2_MOUSE Isoform 3 o	3	6	2	2	1	1	0	6	1	6	128.33	1120	33.148	8.4	2.2	3.2	2.2	3.2	0	192840000	109970000	14560000	23716000	9745300	7348700	0	54	3571200	2036500	180470	269630	136090	439180	0	1	7	2	1	2	0	14
1193	Q60710;Q60710-2	Q60710;Q60710-2	3;3	3;3	3;3	Deoxynucleoside triphosphate triphosphohydrolase SAMHD1	Samhd1	sp|Q60710|SAMH1_MOUSE Deoxynucleoside triphosphate triphosphohydrolase SAMHD1 OS=Mus musculus OX=10090 GN=Samhd1 PE=1 SV=3;sp|Q60710-2|SAMH1_MOUSE Isoform 2 of Deoxynucleoside triphosphate triphosphohydrolase SAMHD1 OS=Mus musculus OX=10090 GN=Samhd1	2	2	1	1	1	0	0	2	1	2	75.892	658	2.9738	4.1	2.6	2.7	0	2.7	0	39767000	18246000	8755700	7050600	5714800	0	0	37	1074800	493140	154450	236640	0	190560	0	1	2	1	0	1	0	5
2532	Q9ET30	Q9ET30	2	2	2	Transmembrane 9 superfamily member 3	Tm9sf3	sp|Q9ET30|TM9S3_MOUSE Transmembrane 9 superfamily member 3 OS=Mus musculus OX=10090 GN=Tm9sf3 PE=1 SV=1	1	2	2	0	1	1	0	2	1	2	67.544	587	5.6409	6.1	1.7	6.1	1.7	0	0	42939000	27059000	9693700	0	6185800	0	0	19	2259900	1424200	325570	510190	0	0	0	1	2	2	1	0	0	6
1564	Q8BH04	Q8BH04	3	3	3	Phosphoenolpyruvate carboxykinase [GTP], mitochondrial	Pck2	sp|Q8BH04|PCKGM_MOUSE Phosphoenolpyruvate carboxykinase [GTP], mitochondrial OS=Mus musculus OX=10090 GN=Pck2 PE=1 SV=1	1	0	1	3	0	0	0	3	0	3	70.527	640	6.3191	0	0	1.9	0	5.5	0	20969000	0	5168600	15801000	0	0	0	35	599120	0	0	147670	0	451450	0	0	0	1	0	3	0	5
1434	Q6ZQ58;Q6ZQ58-2	Q6ZQ58	4;1	4;1	4;1	La-related protein 1	Larp1	sp|Q6ZQ58|LARP1_MOUSE La-related protein 1 OS=Mus musculus OX=10090 GN=Larp1 PE=1 SV=3	2	3	0	0	0	0	0	3	0	3	121.12	1072	9.3217	4.7	0	0	0	0	0	89975000	21758000	0	0	0	0	0	58	1551300	375130	0	0	0	0	0	0	3	0	0	0	0	6
2156	Q99M87;Q99M87-3;Q99M87-2	Q99M87;Q99M87-3;Q99M87-2	11;10;9	11;10;9	11;10;9	DnaJ homolog subfamily A member 3, mitochondrial	Dnaja3	sp|Q99M87|DNJA3_MOUSE DnaJ homolog subfamily A member 3, mitochondrial OS=Mus musculus OX=10090 GN=Dnaja3 PE=1 SV=1;sp|Q99M87-3|DNJA3_MOUSE Isoform 3 of DnaJ homolog subfamily A member 3, mitochondrial OS=Mus musculus OX=10090 GN=Dnaja3;sp|Q99M87-2|DNJA3_M	3	3	1	1	1	1	0	3	1	3	52.443	480	100.95	6.9	3.3	3.3	2.5	3.3	0	1191700000	21629000	16110000	2093500	18994000	0	0	24	49654000	901200	791430	671270	0	87229	0	1	3	1	1	1	0	41
1627	Q8BP67	Q8BP67	5	5	5	60S ribosomal protein L24	Rpl24	sp|Q8BP67|RL24_MOUSE 60S ribosomal protein L24 OS=Mus musculus OX=10090 GN=Rpl24 PE=1 SV=2	1	5	3	3	1	4	1	5	4	5	17.779	157	12.797	28.7	8.3	19.1	24.2	19.1	8.3	1492000000	483200000	268710000	179210000	39574000	184980000	22814000	8	186500000	60400000	4946700	33588000	23122000	22401000	2851800	1	6	3	4	3	1	26
2499	Q9EQK5	Q9EQK5	12	12	12	Major vault protein	Mvp	sp|Q9EQK5|MVP_MOUSE Major vault protein OS=Mus musculus OX=10090 GN=Mvp PE=1 SV=4	1	5	9	8	3	1	2	9	3	9	95.923	861	33.436	10.7	7.4	15.2	2.3	15.9	4.3	380280000	77446000	120790000	145260000	18548000	7448900	10783000	45	8450700	1721000	412190	2684300	165530	3228100	239620	4	5	9	1	8	2	29
385	P12970	P12970	9	9	9	60S ribosomal protein L7a	Rpl7a	sp|P12970|RL7A_MOUSE 60S ribosomal protein L7a OS=Mus musculus OX=10090 GN=Rpl7a PE=1 SV=2	1	6	5	4	4	3	2	6	4	6	29.976	266	32.379	19.5	14.3	19.2	11.3	13.2	6	1301000000	443160000	171590000	214810000	127630000	79468000	8891900	11	118270000	40287000	11603000	15600000	7224400	19528000	808350	4	10	6	3	4	2	39
112	O08539;O08539-2	O08539;O08539-2	6;5	6;5	6;5	Myc box-dependent-interacting protein 1	Bin1	sp|O08539|BIN1_MOUSE Myc box-dependent-interacting protein 1 OS=Mus musculus OX=10090 GN=Bin1 PE=1 SV=1;sp|O08539-2|BIN1_MOUSE Isoform 2 of Myc box-dependent-interacting protein 1 OS=Mus musculus OX=10090 GN=Bin1	2	0	3	3	0	0	0	3	0	3	64.469	588	12.453	0	0	9.9	0	9.7	0	166580000	0	12566000	34600000	0	0	0	28	5949200	0	0	448780	0	1235700	0	0	0	3	0	3	0	13
2133	Q99KW3;Q99KW3-1;Q99KW3-4;Q99KW3-2	Q99KW3;Q99KW3-1;Q99KW3-4;Q99KW3-2	5;5;5;5	5;5;5;5	5;5;5;5	TRIO and F-actin-binding protein	Triobp	sp|Q99KW3|TARA_MOUSE TRIO and F-actin-binding protein OS=Mus musculus OX=10090 GN=Triobp PE=1 SV=3;sp|Q99KW3-1|TARA_MOUSE Isoform 1 of TRIO and F-actin-binding protein OS=Mus musculus OX=10090 GN=Triobp;sp|Q99KW3-4|TARA_MOUSE Isoform 4 of TRIO and F-actin-	4	4	1	0	2	0	0	4	2	4	223.37	2014	5.2144	2	0.9	0.4	0	0	0	56710000	42991000	6922800	0	6797000	0	0	98	578680	438680	69357	70640	0	0	0	2	4	1	0	0	0	7
380	P12382	P12382	18	13	13	ATP-dependent 6-phosphofructokinase, liver type	Pfkl	sp|P12382|PFKAL_MOUSE ATP-dependent 6-phosphofructokinase, liver type OS=Mus musculus OX=10090 GN=Pfkl PE=1 SV=4	1	1	1	2	0	0	0	2	0	2	85.359	780	66.741	3.5	0	4.6	0	3.7	0	1170600000	0	15587000	15179000	0	0	0	32	36581000	0	0	487080	0	474340	0	0	1	1	0	2	0	33
1263	Q61595;Q61595-6;Q61595-9;Q61595-5;Q61595-15;Q61595-2;Q61595-12;Q61595-16;Q61595-3;Q61595-14;Q61595-4;Q61595-8;Q61595-13;Q61595-10;Q61595-7;Q61595-11	Q61595;Q61595-6;Q61595-9;Q61595-5;Q61595-15;Q61595-2;Q61595-12;Q61595-16;Q61595-3;Q61595-14;Q61595-4;Q61595-8;Q61595-13;Q61595-10;Q61595-7;Q61595-11	3;3;3;3;3;2;2;2;2;2;2;2;2;2;2;2	3;3;3;3;3;2;2;2;2;2;2;2;2;2;2;2	3;3;3;3;3;2;2;2;2;2;2;2;2;2;2;2	Kinectin	Ktn1	sp|Q61595|KTN1_MOUSE Kinectin OS=Mus musculus OX=10090 GN=Ktn1 PE=1 SV=1;sp|Q61595-6|KTN1_MOUSE Isoform 6 of Kinectin OS=Mus musculus OX=10090 GN=Ktn1;sp|Q61595-9|KTN1_MOUSE Isoform 9 of Kinectin OS=Mus musculus OX=10090 GN=Ktn1;sp|Q61595-5|KTN1_MOUSE Isof	16	2	2	0	0	0	0	2	0	2	152.59	1327	6.8728	2.6	0	2.6	0	0	0	24687000	15746000	8940500	0	0	0	0	80	308580	196830	0	111760	0	0	0	0	2	2	0	0	0	4
1389	Q6P2B1;Q6P2B1-2;Q6P2B1-3	Q6P2B1;Q6P2B1-2;Q6P2B1-3	2;2;1	2;2;1	2;2;1	Transportin-3	Tnpo3	sp|Q6P2B1|TNPO3_MOUSE Transportin-3 OS=Mus musculus OX=10090 GN=Tnpo3 PE=1 SV=1;sp|Q6P2B1-2|TNPO3_MOUSE Isoform 2 of Transportin-3 OS=Mus musculus OX=10090 GN=Tnpo3;sp|Q6P2B1-3|TNPO3_MOUSE Isoform 3 of Transportin-3 OS=Mus musculus OX=10090 GN=Tnpo3	3	0	2	0	0	0	0	2	0	2	104.17	923	1.6158	0	0	5	0	0	0	10302000	0	10302000	0	0	0	0	40	257550	0	0	257550	0	0	0	0	0	2	0	0	0	2
1127	Q3UZ39;Q3UZ39-3	Q3UZ39	8;3	7;3	5;3	Leucine-rich repeat flightless-interacting protein 1	Lrrfip1	sp|Q3UZ39|LRRF1_MOUSE Leucine-rich repeat flightless-interacting protein 1 OS=Mus musculus OX=10090 GN=Lrrfip1 PE=1 SV=2	2	4	4	5	4	2	0	5	4	5	79.248	729	37.738	11.9	11.4	12.2	5.2	12.8	1.6	402680000	101130000	69644000	112650000	75057000	20852000	0	34	11843000	2974400	2207500	2048300	613290	3313200	0	4	4	4	2	5	0	20
2719	Q9WUM3	Q9WUM3	8	8	8	Coronin-1B	Coro1b	sp|Q9WUM3|COR1B_MOUSE Coronin-1B OS=Mus musculus OX=10090 GN=Coro1b PE=1 SV=1	1	5	4	3	5	5	0	5	5	5	53.912	484	29.897	23.3	18.6	17.1	21.5	6.4	0	707940000	189800000	64790000	116470000	220310000	112960000	0	18	39330000	10544000	12240000	3599500	6275400	6470300	0	8	7	5	9	3	0	33
2729	Q9WV60	Q9WV60	5	5	4	Glycogen synthase kinase-3 beta	Gsk3b	sp|Q9WV60|GSK3B_MOUSE Glycogen synthase kinase-3 beta OS=Mus musculus OX=10090 GN=Gsk3b PE=1 SV=2	1	1	2	1	0	0	0	2	0	2	46.71	420	31.948	4	0	9.8	0	4	0	230770000	4654600	27950000	4611000	0	0	0	23	10034000	202380	0	1215200	0	200480	0	0	1	2	0	1	0	17
1664	Q8BVU0	Q8BVU0	4	4	4	Leucine-rich repeat and calponin homology domain-containing protein 3	Lrch3	sp|Q8BVU0|LRCH3_MOUSE DISP complex protein LRCH3 OS=Mus musculus OX=10090 GN=Lrch3 PE=1 SV=3	1	4	1	2	0	0	0	4	0	4	86.34	778	9.4142	6.7	0	2.6	0	3.1	0	42731000	29840000	0	12891000	0	0	0	37	1154900	806500	0	0	0	348400	0	0	4	1	0	2	0	7
2733	Q9WV92;Q9WV92-3;Q9WV92-2;Q9WV92-6;Q9WV92-4;Q9WV92-5;Q9WV92-8;Q9WV92-7	Q9WV92;Q9WV92-3;Q9WV92-2;Q9WV92-6;Q9WV92-4;Q9WV92-5;Q9WV92-8;Q9WV92-7	35;35;35;33;33;33;32;29	35;35;35;33;33;33;32;29	33;33;33;32;32;32;31;28	Band 4.1-like protein 3;Band 4.1-like protein 3, N-terminally processed	Epb41l3	sp|Q9WV92|E41L3_MOUSE Band 4.1-like protein 3 OS=Mus musculus OX=10090 GN=Epb41l3 PE=1 SV=1;sp|Q9WV92-3|E41L3_MOUSE Isoform 3 of Band 4.1-like protein 3 OS=Mus musculus OX=10090 GN=Epb41l3;sp|Q9WV92-2|E41L3_MOUSE Isoform 2 of Band 4.1-like protein 3 OS=Mus	8	2	0	2	0	0	0	2	0	2	103.34	929	156.77	4	0	0	0	3.9	0	2112500000	24107000	0	8672400	0	0	0	49	43113000	491990	0	0	0	176990	0	0	2	0	0	2	0	83
2270	Q9CXF4	Q9CXF4	2	2	2	TBC1 domain family member 15	Tbc1d15	sp|Q9CXF4|TBC15_MOUSE TBC1 domain family member 15 OS=Mus musculus OX=10090 GN=Tbc1d15 PE=1 SV=1	1	1	2	2	1	0	0	2	1	2	76.526	671	2.851	1.6	1.6	3	0	3	0	13122000	2399400	4040900	4865200	1816900	0	0	36	364510	66650	50469	112250	0	135140	0	1	1	2	0	2	0	6
1165	Q5SF07;Q5SF07-2	Q5SF07;Q5SF07-2	2;2	2;2	2;2	Insulin-like growth factor 2 mRNA-binding protein 2	Igf2bp2	sp|Q5SF07|IF2B2_MOUSE Insulin-like growth factor 2 mRNA-binding protein 2 OS=Mus musculus OX=10090 GN=Igf2bp2 PE=1 SV=1;sp|Q5SF07-2|IF2B2_MOUSE Isoform 2 of Insulin-like growth factor 2 mRNA-binding protein 2 OS=Mus musculus OX=10090 GN=Igf2bp2	2	2	2	0	0	0	0	2	0	2	65.583	592	5.4515	5.6	0	5.6	0	0	0	18376000	11469000	6907400	0	0	0	0	28	656300	409600	0	246690	0	0	0	0	3	3	0	0	0	6
1489	Q80TV8-2;Q80TV8;Q8BRT1	Q80TV8-2;Q80TV8	5;5;1	5;5;1	5;5;1	CLIP-associating protein 1	Clasp1	sp|Q80TV8-2|CLAP1_MOUSE Isoform 2 of CLIP-associating protein 1 OS=Mus musculus OX=10090 GN=Clasp1;sp|Q80TV8|CLAP1_MOUSE CLIP-associating protein 1 OS=Mus musculus OX=10090 GN=Clasp1 PE=1 SV=2	3	5	2	1	0	1	0	5	1	5	167.94	1525	9.6467	4.9	0	2.4	1.2	1.2	0	50018000	35861000	7700300	3674500	0	2782700	0	90	555760	398450	0	85559	30919	40828	0	0	5	2	1	1	0	9
926	P70699	P70699	9	9	9	Lysosomal alpha-glucosidase	Gaa	sp|P70699|LYAG_MOUSE Lysosomal alpha-glucosidase OS=Mus musculus OX=10090 GN=Gaa PE=1 SV=2	1	2	4	5	1	0	1	5	1	5	106.25	953	30.571	3.1	2.4	6.6	0	6.1	2.4	150940000	11108000	21691000	29732000	3923500	0	1945800	40	3773400	277700	98088	542270	0	743300	48645	1	2	4	0	5	1	23
2557	Q9JIK5	Q9JIK5	3	3	3	Nucleolar RNA helicase 2	Ddx21	sp|Q9JIK5|DDX21_MOUSE Nucleolar RNA helicase 2 OS=Mus musculus OX=10090 GN=Ddx21 PE=1 SV=3	1	3	2	1	1	1	0	3	1	3	93.55	851	8.0965	5.6	2.6	4.3	2.6	2.6	0	73662000	50426000	8836200	4686400	5286000	4427300	0	49	1503300	1029100	107880	180330	90353	95641	0	1	3	2	1	1	0	8
604	P46061	P46061	10	10	10	Ran GTPase-activating protein 1	Rangap1	sp|P46061|RAGP1_MOUSE Ran GTPase-activating protein 1 OS=Mus musculus OX=10090 GN=Rangap1 PE=1 SV=2	1	5	5	3	3	3	0	5	3	5	63.53	589	26.136	8.8	6.1	12.7	9.8	5.9	0	120520000	22713000	52807000	22076000	7163600	15761000	0	28	4304300	811190	255840	1886000	562880	788410	0	3	5	6	3	3	0	20
414	P43277;P15864;Q07133	P43277;P15864	7;7;3	7;7;3	2;2;0	Histone H1.3;Histone H1.2	Hist1h1d;Hist1h1c	sp|P43277|H13_MOUSE Histone H1.3 OS=Mus musculus OX=10090 GN=H1-3 PE=1 SV=2;sp|P15864|H12_MOUSE Histone H1.2 OS=Mus musculus OX=10090 GN=H1-2 PE=1 SV=2	3	3	2	1	3	3	0	3	3	3	22.099	221	10.876	10.4	15.4	4.5	15.4	5	0	3311000000	308300000	232310000	316780000	671650000	560730000	0	10	331100000	30830000	67165000	23231000	56073000	31678000	0	3	3	3	3	1	0	25
1405	Q6PDL0	Q6PDL0	10	10	10	Cytoplasmic dynein 1 light intermediate chain 2	Dync1li2	sp|Q6PDL0|DC1L2_MOUSE Cytoplasmic dynein 1 light intermediate chain 2 OS=Mus musculus OX=10090 GN=Dync1li2 PE=1 SV=2	1	2	3	4	4	2	2	4	4	4	54.218	492	32.691	6.3	14.6	11.8	5.7	11.2	6.3	776450000	31425000	27466000	80359000	54330000	13551000	18098000	28	27730000	1122300	1940400	980940	483980	2870000	646370	4	3	3	2	5	2	40
701	P53026	P53026	8	8	8	60S ribosomal protein L10a	Rpl10a	sp|P53026|RL10A_MOUSE 60S ribosomal protein L10a OS=Mus musculus OX=10090 GN=Rpl10a PE=1 SV=3	1	6	5	8	5	4	1	8	5	8	24.916	217	24.026	27.2	22.1	21.2	22.1	27.6	6	4610300000	1513100000	824470000	1054800000	540920000	361710000	64725000	10	461030000	151310000	54092000	82447000	36171000	105480000	6472500	6	9	6	6	9	2	45
1210	Q60875;Q60875-5;Q60875-4;Q60875-2;Q60875-3	Q60875;Q60875-5;Q60875-4;Q60875-2;Q60875-3	5;5;5;4;4	5;5;5;4;4	5;5;5;4;4	Rho guanine nucleotide exchange factor 2	Arhgef2	sp|Q60875|ARHG2_MOUSE Rho guanine nucleotide exchange factor 2 OS=Mus musculus OX=10090 GN=Arhgef2 PE=1 SV=4;sp|Q60875-5|ARHG2_MOUSE Isoform 5 of Rho guanine nucleotide exchange factor 2 OS=Mus musculus OX=10090 GN=Arhgef2;sp|Q60875-4|ARHG2_MOUSE Isoform 4	5	3	1	2	1	2	1	3	2	3	111.97	985	9.6872	3.9	2	0.8	2.8	1.8	2	120250000	37789000	9049300	12791000	5931300	10223000	3510200	53	2268800	713000	111910	170740	192880	241340	66230	1	3	1	2	2	1	13
908	P70257-2;P70257;P70257-1;P70255;P70255-6;P70255-5;Q02780-6;P70255-4;P70255-3;P70255-2;Q02780-2;Q02780-5;Q02780-4;Q02780-3;Q02780-7;Q02780;P70255-7	P70257-2;P70257;P70257-1;P70255;P70255-6;P70255-5;Q02780-6;P70255-4;P70255-3;P70255-2;Q02780-2;Q02780-5;Q02780-4;Q02780-3;Q02780-7;Q02780;P70255-7	2;2;2;1;1;1;1;1;1;1;1;1;1;1;1;1;1	2;2;2;1;1;1;1;1;1;1;1;1;1;1;1;1;1	1;1;1;0;0;0;0;0;0;0;0;0;0;0;0;0;0	Nuclear factor 1 X-type;Nuclear factor 1 C-type;Nuclear factor 1 A-type	Nfix;Nfic;Nfia	sp|P70257-2|NFIX_MOUSE Isoform NFIX2 of Nuclear factor 1 X-type OS=Mus musculus OX=10090 GN=Nfix;sp|P70257|NFIX_MOUSE Nuclear factor 1 X-type OS=Mus musculus OX=10090 GN=Nfix PE=1 SV=2;sp|P70257-1|NFIX_MOUSE Isoform NFIX1 of Nuclear factor 1 X-type OS=Mus	17	2	1	0	0	0	0	2	0	2	44.637	400	6.9869	11	0	2.5	0	0	0	16168000	14256000	1912800	0	0	0	0	17	951080	838560	0	112520	0	0	0	0	3	1	0	0	0	4
314	P05977;P05977-2	P05977;P05977-2	3;3	2;2	0;0	Myosin light chain 1/3, skeletal muscle isoform	Myl1	sp|P05977|MYL1_MOUSE Myosin light chain 1/3, skeletal muscle isoform OS=Mus musculus OX=10090 GN=Myl1 PE=1 SV=2;sp|P05977-2|MYL1_MOUSE Isoform MLC3 of Myosin light chain 1/3, skeletal muscle isoform OS=Mus musculus OX=10090 GN=Myl1	2	2	1	2	2	1	1	2	2	2	20.594	188	17.472	8.5	8.5	8.5	8.5	8.5	8.5	1101500000	371670000	59392000	211510000	251070000	0	92531000	12	91789000	30972000	20923000	4949300	0	17626000	7710900	2	3	1	1	3	1	13
1222	Q61029;Q61029-2;Q61029-3;Q61029-4;Q61033-2	Q61029;Q61029-2;Q61029-3;Q61029-4;Q61033-2	6;6;6;5;4	6;6;6;5;4	2;2;2;1;0	Lamina-associated polypeptide 2, isoforms beta/delta/epsilon/gamma;Lamina-associated polypeptide 2, isoforms alpha/zeta	Tmpo	sp|Q61029|LAP2B_MOUSE Lamina-associated polypeptide 2, isoforms beta/delta/epsilon/gamma OS=Mus musculus OX=10090 GN=Tmpo PE=1 SV=4;sp|Q61029-2|LAP2B_MOUSE Isoform Delta of Lamina-associated polypeptide 2, isoforms beta/delta/epsilon/gamma OS=Mus musculus	5	5	2	2	0	1	3	5	3	5	50.372	452	13.34	14.2	0	7.1	3.5	6.2	10.6	139570000	67262000	15107000	18606000	0	12336000	26256000	21	6646000	3202900	0	719380	587450	885980	1250300	0	5	2	1	2	3	13
605	P46062	P46062	8	8	8	Signal-induced proliferation-associated protein 1	Sipa1	sp|P46062|SIPA1_MOUSE Signal-induced proliferation-associated protein 1 OS=Mus musculus OX=10090 GN=Sipa1 PE=1 SV=2	1	6	3	1	2	2	1	6	2	6	112.06	1037	16.213	8.6	3.4	4.9	2.6	1.5	1.5	152990000	91674000	24716000	9023300	12095000	13991000	1492700	50	3059800	1833500	241910	494310	279820	180470	29854	2	7	4	3	2	1	19
814	P62281	P62281	8	8	8	40S ribosomal protein S11	Rps11	sp|P62281|RS11_MOUSE 40S ribosomal protein S11 OS=Mus musculus OX=10090 GN=Rps11 PE=1 SV=3	1	5	5	4	5	3	1	5	5	5	18.431	158	13.399	21.5	26.6	21.5	17.1	23.4	7	2734100000	658470000	376910000	198040000	432670000	222910000	6553300	10	273410000	65847000	43267000	37691000	22291000	19804000	655330	5	6	5	3	4	1	39
2177	Q9CPN8	Q9CPN8	6	6	5	Insulin-like growth factor 2 mRNA-binding protein 3	Igf2bp3	sp|Q9CPN8|IF2B3_MOUSE Insulin-like growth factor 2 mRNA-binding protein 3 OS=Mus musculus OX=10090 GN=Igf2bp3 PE=1 SV=1	1	4	3	4	1	1	0	4	1	4	63.574	579	11.334	10.9	2.4	6.9	2.4	9.8	0	138460000	59084000	37809000	27608000	10296000	3664400	0	29	4774600	2037400	355040	1303800	126360	952020	0	2	7	4	1	5	0	19
2645	Q9QYS9;Q9QYS9-8;Q9QYS9-4;Q9QYS9-3;Q9QYS9-2;Q9QYS9-7;Q9QYS9-6;Q9QYS9-5	Q9QYS9;Q9QYS9-8;Q9QYS9-4;Q9QYS9-3;Q9QYS9-2;Q9QYS9-7;Q9QYS9-6;Q9QYS9-5	6;6;6;6;6;6;5;3	6;6;6;6;6;6;5;3	6;6;6;6;6;6;5;3	Protein quaking	Qki	sp|Q9QYS9|QKI_MOUSE Protein quaking OS=Mus musculus OX=10090 GN=Qki PE=1 SV=1;sp|Q9QYS9-8|QKI_MOUSE Isoform 8 of Protein quaking OS=Mus musculus OX=10090 GN=Qki;sp|Q9QYS9-4|QKI_MOUSE Isoform 4 of Protein quaking OS=Mus musculus OX=10090 GN=Qki;sp|Q9QYS9-3|	8	2	1	0	0	1	0	2	1	2	37.67	341	9.0677	9.1	0	4.1	4.1	0	0	101780000	18538000	21104000	0	0	19665000	0	14	7270100	1324100	0	1507400	1404600	0	0	0	2	1	1	0	0	10
4	A2AAY5	A2AAY5	2	2	2	SH3 and PX domain-containing protein 2B	Sh3pxd2b	sp|A2AAY5|SPD2B_MOUSE SH3 and PX domain-containing protein 2B OS=Mus musculus OX=10090 GN=Sh3pxd2b PE=1 SV=1	1	2	0	0	0	0	0	2	0	2	101.52	908	2.7586	3.3	0	0	0	0	0	31517000	31517000	0	0	0	0	0	44	716300	716300	0	0	0	0	0	0	2	0	0	0	0	2
780	P61222	P61222	4	4	4	ATP-binding cassette sub-family E member 1	Abce1	sp|P61222|ABCE1_MOUSE ATP-binding cassette sub-family E member 1 OS=Mus musculus OX=10090 GN=Abce1 PE=1 SV=1	1	3	3	2	3	2	0	3	3	3	67.314	599	23.848	11.4	11.4	11.4	8.8	8.5	0	131660000	49096000	13449000	7734800	18547000	8803100	0	30	4388600	1636500	618230	448290	293440	257830	0	3	3	4	2	2	0	19
2544	Q9JHU4	Q9JHU4	16	16	16	Cytoplasmic dynein 1 heavy chain 1	Dync1h1	sp|Q9JHU4|DYHC1_MOUSE Cytoplasmic dynein 1 heavy chain 1 OS=Mus musculus OX=10090 GN=Dync1h1 PE=1 SV=2	1	11	10	7	8	1	4	11	8	11	532.04	4644	38.792	3.8	2.8	3.3	0.4	2.6	1.6	312050000	91837000	46284000	27832000	48149000	2791600	18898000	259	1204800	354580	185900	178700	10778	107460	72964	8	11	10	1	7	4	49
2672	Q9R0P6	Q9R0P6	2	2	2	Signal peptidase complex catalytic subunit SEC11A	Sec11a	sp|Q9R0P6|SC11A_MOUSE Signal peptidase complex catalytic subunit SEC11A OS=Mus musculus OX=10090 GN=Sec11a PE=1 SV=1	1	2	1	0	0	1	0	2	1	2	20.626	179	4.0994	11.2	0	4.5	4.5	0	0	42079000	19773000	12144000	0	0	10161000	0	10	4207900	1977300	0	1214400	1016100	0	0	0	2	1	1	0	0	4
110	O08529	O08529	4	4	4	Calpain-2 catalytic subunit	Capn2	sp|O08529|CAN2_MOUSE Calpain-2 catalytic subunit OS=Mus musculus OX=10090 GN=Capn2 PE=1 SV=4	1	2	1	2	1	0	0	2	1	2	79.871	700	5.3665	4	4.4	2.1	0	3.1	0	51166000	13107000	6822900	28725000	2511000	0	0	34	1504900	385490	73852	200670	0	844850	0	1	3	2	0	3	0	9
1209	Q60865	Q60865	6	6	6	Caprin-1	Caprin1	sp|Q60865|CAPR1_MOUSE Caprin-1 OS=Mus musculus OX=10090 GN=Caprin1 PE=1 SV=2	1	5	3	3	2	1	1	5	2	5	78.168	707	15.913	9.1	5.2	5.2	2.5	4.2	2.5	188240000	129330000	12035000	21788000	11658000	6758700	3954600	21	8963600	6158600	555150	573110	321840	1037500	188310	2	5	3	2	3	1	17
998	Q01705;Q01705-4;Q01705-3;Q01705-2	Q01705;Q01705-4;Q01705-3;Q01705-2	2;2;2;1	2;2;2;1	2;2;2;1	Neurogenic locus notch homolog protein 1;Notch 1 extracellular truncation;Notch 1 intracellular domain	Notch1	sp|Q01705|NOTC1_MOUSE Neurogenic locus notch homolog protein 1 OS=Mus musculus OX=10090 GN=Notch1 PE=1 SV=3;sp|Q01705-4|NOTC1_MOUSE Isoform 4 of Neurogenic locus notch homolog protein 1 OS=Mus musculus OX=10090 GN=Notch1;sp|Q01705-3|NOTC1_MOUSE Isoform 3 o	4	0	0	2	0	0	0	2	0	2	270.83	2531	1.9924	0	0	0	0	1.1	0	51953000	0	0	51953000	0	0	0	78	666070	0	0	0	0	666070	0	0	0	0	0	2	0	2
531	P29391;P49945	P29391;P49945	2;1	2;1	2;1	Ferritin light chain 1;Ferritin light chain 2	Ftl1;Ftl2	sp|P29391|FRIL1_MOUSE Ferritin light chain 1 OS=Mus musculus OX=10090 GN=Ftl1 PE=1 SV=2;sp|P49945|FRIL2_MOUSE Ferritin light chain 2 OS=Mus musculus OX=10090 GN=Ftl2 PE=3 SV=2	2	1	1	2	0	1	1	2	1	2	20.802	183	4.2019	8.7	0	8.7	8.7	13.1	8.7	114320000	18512000	22074000	52928000	0	7716100	13089000	12	9526600	1542700	0	1839500	643010	4410700	1090800	0	1	1	1	3	1	7
963	P97429	P97429	2	2	2	Annexin A4	Anxa4	sp|P97429|ANXA4_MOUSE Annexin A4 OS=Mus musculus OX=10090 GN=Anxa4 PE=1 SV=4	1	1	1	2	0	1	0	2	1	2	35.915	319	5.3603	5	0	5	5	8.5	0	27953000	12807000	2247500	10365000	0	2533000	0	21	1331100	609860	0	107020	120620	493590	0	0	2	1	1	3	0	7
2774	Q9Z1T1	Q9Z1T1	2	2	2	AP-3 complex subunit beta-1	Ap3b1	sp|Q9Z1T1|AP3B1_MOUSE AP-3 complex subunit beta-1 OS=Mus musculus OX=10090 GN=Ap3b1 PE=1 SV=2	1	1	2	1	1	0	0	2	1	2	122.74	1105	3.0411	1	1	1.8	0	1	0	13156000	4671300	3127500	2694800	2661900	0	0	56	234920	83416	47533	55849	0	48122	0	1	1	2	0	1	0	5
1450	Q78HU3	Q78HU3	2	2	2	Multivesicular body subunit 12A	Mvb12a	sp|Q78HU3|MB12A_MOUSE Multivesicular body subunit 12A OS=Mus musculus OX=10090 GN=Mvb12a PE=1 SV=1	1	0	0	0	1	2	0	0	2	2	28.705	271	4.4391	0	6.3	0	11.8	0	0	31473000	0	0	0	11110000	20363000	0	11	2861200	0	1010000	0	1851200	0	0	1	0	0	2	0	0	3
104	F8VPU2	F8VPU2	6	6	6	FERM, RhoGEF and pleckstrin domain-containing protein 1	Farp1	sp|F8VPU2|FARP1_MOUSE FERM, ARHGEF and pleckstrin domain-containing protein 1 OS=Mus musculus OX=10090 GN=Farp1 PE=1 SV=1	1	5	1	1	0	1	0	5	1	5	118.87	1048	14.643	6.1	0	1.1	1.1	1.1	0	80636000	44199000	2717400	5443700	0	2069100	0	53	1521400	833950	0	51271	39040	102710	0	0	5	1	1	1	0	14
94	E9Q555	E9Q555	7	7	7	E3 ubiquitin-protein ligase RNF213	Rnf213	sp|E9Q555|RN213_MOUSE E3 ubiquitin-protein ligase RNF213 OS=Mus musculus OX=10090 GN=Rnf213 PE=1 SV=2	1	6	1	0	0	0	0	6	0	6	584.78	5152	13.897	1.9	0	0.3	0	0	0	45205000	38059000	7145700	0	0	0	0	287	157510	132610	0	24898	0	0	0	0	6	1	0	0	0	7
2238	Q9CR57	Q9CR57	2	2	2	60S ribosomal protein L14	Rpl14	sp|Q9CR57|RL14_MOUSE 60S ribosomal protein L14 OS=Mus musculus OX=10090 GN=Rpl14 PE=1 SV=3	1	2	1	2	1	1	1	2	1	2	23.564	217	25.579	11.5	5.5	5.5	5.5	11.5	5.5	1133200000	424270000	98972000	323770000	80113000	64800000	47161000	5	226640000	84854000	16023000	19794000	12960000	64755000	9432300	1	2	1	1	2	1	13
302	P02469	P02469	2	2	2	Laminin subunit beta-1	Lamb1	sp|P02469|LAMB1_MOUSE Laminin subunit beta-1 OS=Mus musculus OX=10090 GN=Lamb1 PE=1 SV=3	1	1	2	1	1	0	0	2	1	2	197.09	1786	8.5213	1.1	1.1	1.6	0	1.1	0	25630000	5316900	14479000	4403500	1429700	0	0	75	341730	70892	19063	193060	0	58713	0	1	1	2	0	1	0	5
649	P48962;Q3V132	P48962	8;3	3;0	3;0	ADP/ATP translocase 1	Slc25a4	sp|P48962|ADT1_MOUSE ADP/ATP translocase 1 OS=Mus musculus OX=10090 GN=Slc25a4 PE=1 SV=4	2	2	2	1	1	1	1	2	1	2	32.904	298	4.5931	16.1	13.1	10.1	18.5	12.4	15.8	134740000	71398000	19958000	11406000	10028000	9433100	7453800	21	6416300	3399900	477530	950360	449200	543160	354940	1	2	2	1	1	1	9
1017	Q05793	Q05793	7	7	7	Basement membrane-specific heparan sulfate proteoglycan core protein;Endorepellin;LG3 peptide	Hspg2	sp|Q05793|PGBM_MOUSE Basement membrane-specific heparan sulfate proteoglycan core protein OS=Mus musculus OX=10090 GN=Hspg2 PE=1 SV=1	1	6	1	2	0	0	0	6	0	6	398.29	3707	17.389	2.5	0	0.4	0	1.1	0	76756000	68500000	0	8256000	0	0	0	150	511710	456670	0	0	0	55040	0	0	7	1	0	2	0	10
1989	Q91VI7	Q91VI7	4	4	4	Ribonuclease inhibitor	Rnh1	sp|Q91VI7|RINI_MOUSE Ribonuclease inhibitor OS=Mus musculus OX=10090 GN=Rnh1 PE=1 SV=1	1	0	1	1	0	2	0	1	2	2	49.816	456	7.0382	0	0	2.2	6.1	2.2	0	79771000	0	16204000	22930000	0	18426000	0	25	3190800	0	0	648170	737050	917200	0	0	0	1	2	1	0	6
2528	Q9EST5;Q9EST5-2	Q9EST5;Q9EST5-2	2;2	2;2	2;2	Acidic leucine-rich nuclear phosphoprotein 32 family member B	Anp32b	sp|Q9EST5|AN32B_MOUSE Acidic leucine-rich nuclear phosphoprotein 32 family member B OS=Mus musculus OX=10090 GN=Anp32b PE=1 SV=1;sp|Q9EST5-2|AN32B_MOUSE Isoform 2 of Acidic leucine-rich nuclear phosphoprotein 32 family member B OS=Mus musculus OX=10090 GN=	2	2	0	2	1	1	0	2	1	2	31.078	272	3.214	12.9	7	0	7	12.9	0	118670000	59721000	0	37311000	10440000	11198000	0	10	11867000	5972100	1044000	0	1119800	3731100	0	1	2	0	1	2	0	6
2492	Q9EPU0;Q9EPU0-2	Q9EPU0;Q9EPU0-2	4;4	4;4	4;4	Regulator of nonsense transcripts 1	Upf1	sp|Q9EPU0|RENT1_MOUSE Regulator of nonsense transcripts 1 OS=Mus musculus OX=10090 GN=Upf1 PE=1 SV=2;sp|Q9EPU0-2|RENT1_MOUSE Isoform 2 of Regulator of nonsense transcripts 1 OS=Mus musculus OX=10090 GN=Upf1	2	2	1	0	4	0	0	2	4	4	123.97	1124	5.618	2.2	4.7	1	0	0	0	77640000	23630000	5910500	0	29431000	0	0	58	1338600	407420	507430	101900	0	0	0	4	2	1	0	0	0	9
1937	Q8VDN2	Q8VDN2	13	6	6	Sodium/potassium-transporting ATPase subunit alpha-1	Atp1a1	sp|Q8VDN2|AT1A1_MOUSE Sodium/potassium-transporting ATPase subunit alpha-1 OS=Mus musculus OX=10090 GN=Atp1a1 PE=1 SV=1	1	2	0	1	0	0	0	2	0	2	112.98	1023	15.908	5.2	0	1.5	0	3.9	0	85087000	7574700	0	7714300	0	0	0	46	1849700	164670	0	0	0	167700	0	0	2	0	0	1	0	7
1437	Q6ZWN5	Q6ZWN5	9	9	9	40S ribosomal protein S9	Rps9	sp|Q6ZWN5|RS9_MOUSE 40S ribosomal protein S9 OS=Mus musculus OX=10090 GN=Rps9 PE=1 SV=3	1	9	6	5	4	4	1	9	4	9	22.591	194	21.498	32.5	18	28.4	19.1	23.2	5.7	1189200000	644570000	174470000	130020000	87715000	46343000	104180000	11	108110000	58597000	7974100	15861000	4213000	11820000	9471300	4	9	6	4	5	1	30
1299	Q62318;Q62318-2	Q62318;Q62318-2	7;4	7;4	7;4	Transcription intermediary factor 1-beta	Trim28	sp|Q62318|TIF1B_MOUSE Transcription intermediary factor 1-beta OS=Mus musculus OX=10090 GN=Trim28 PE=1 SV=3;sp|Q62318-2|TIF1B_MOUSE Isoform 2 of Transcription intermediary factor 1-beta OS=Mus musculus OX=10090 GN=Trim28	2	2	2	4	3	2	0	4	3	4	88.846	834	14.766	4.6	4.8	2.8	2.8	6.2	0	208270000	24276000	36087000	39233000	38476000	34065000	0	33	6311100	735630	1165900	1093500	1032300	1188900	0	4	2	2	2	4	0	17
1690	Q8C0C7	Q8C0C7	13	13	13	Phenylalanine--tRNA ligase alpha subunit	Farsa	sp|Q8C0C7|SYFA_MOUSE Phenylalanine--tRNA ligase alpha subunit OS=Mus musculus OX=10090 GN=Farsa PE=1 SV=1	1	3	2	2	1	1	2	3	2	3	57.598	508	34.85	7.7	2.8	4.9	2.8	4.9	4.9	489070000	32366000	17116000	16554000	4901300	3278400	11113000	25	19563000	1294600	196050	684650	131140	662180	444510	1	3	3	1	3	3	40
1749	Q8CDM4	Q8CDM4	3	3	3	Coiled-coil domain-containing protein 73	Ccdc73	sp|Q8CDM4|CCD73_MOUSE Coiled-coil domain-containing protein 73 OS=Mus musculus OX=10090 GN=Ccdc73 PE=2 SV=2	1	1	1	1	2	0	1	1	2	2	120.39	1066	5.2119	0.9	2.4	1.1	0	0.9	0.9	165080000	17113000	56579000	6568900	81220000	0	3599400	67	2463900	255420	1212200	844470	0	98043	53723	2	1	1	0	1	1	6
846	P62843	P62843	6	6	6	40S ribosomal protein S15	Rps15	sp|P62843|RS15_MOUSE 40S ribosomal protein S15 OS=Mus musculus OX=10090 GN=Rps15 PE=1 SV=2	1	6	4	4	3	2	1	6	3	6	17.04	145	26.603	64.1	37.2	55.9	24.1	37.2	9	2147300000	428810000	294490000	179300000	335560000	103760000	47647000	7	306760000	61259000	47937000	42070000	14823000	25614000	6806700	7	7	5	2	6	1	47
113	O08547	O08547	3	3	3	Vesicle-trafficking protein SEC22b	Sec22b	sp|O08547|SC22B_MOUSE Vesicle-trafficking protein SEC22b OS=Mus musculus OX=10090 GN=Sec22b PE=1 SV=3	1	2	2	1	0	0	0	2	0	2	24.74	215	10.655	12.1	0	11.2	0	6.5	0	30173000	30173000	0	0	0	0	0	12	2514400	2514400	0	0	0	0	0	0	2	2	0	1	0	5
1378	Q6GQT9	Q6GQT9	8	8	8	Nodal modulator 1	Nomo1	sp|Q6GQT9|NOMO1_MOUSE Nodal modulator 1 OS=Mus musculus OX=10090 GN=Nomo1 PE=1 SV=1	1	3	1	4	5	1	1	4	5	5	133.42	1214	15.692	3.5	5.2	0.9	0.9	4.3	0.9	183940000	38176000	20642000	41253000	51870000	16990000	0	68	2705000	561410	762800	303560	249850	606660	0	5	3	1	1	4	1	19
2587	Q9JKR6	Q9JKR6	3	3	3	Hypoxia up-regulated protein 1	Hyou1	sp|Q9JKR6|HYOU1_MOUSE Hypoxia up-regulated protein 1 OS=Mus musculus OX=10090 GN=Hyou1 PE=1 SV=1	1	0	1	2	0	0	1	2	1	2	111.18	999	6.7929	0	0	1.3	0	4	1.3	40301000	0	1542100	8596700	0	0	897560	47	857470	0	0	32811	0	182910	19097	0	0	1	0	3	1	10
1760	Q8CG70	Q8CG70	3	3	3	Prolyl 3-hydroxylase 3	Leprel2	sp|Q8CG70|P3H3_MOUSE Prolyl 3-hydroxylase 3 OS=Mus musculus OX=10090 GN=P3h3 PE=1 SV=1	1	0	0	0	1	1	3	0	3	3	81.7	732	5.0303	0	1.8	0	1.8	0	5.7	45580000	0	0	0	4327500	3965000	37288000	30	1519300	0	144250	0	132170	0	1242900	1	0	0	2	0	3	6
341	P09055;P09055-2	P09055;P09055-2	4;4	4;4	4;4	Integrin beta-1	Itgb1	sp|P09055|ITB1_MOUSE Integrin beta-1 OS=Mus musculus OX=10090 GN=Itgb1 PE=1 SV=1;sp|P09055-2|ITB1_MOUSE Isoform 2 of Integrin beta-1 OS=Mus musculus OX=10090 GN=Itgb1	2	4	1	2	2	1	1	4	2	4	88.231	798	27.88	8.6	4.6	2.1	2.1	4.6	2.1	163020000	93759000	17282000	30993000	12244000	6180800	2559800	34	4794600	2757600	360110	508290	181790	911550	75287	2	5	1	1	2	1	12
1707	Q8C3X8	Q8C3X8	2	2	2	Lipase maturation factor 2	Lmf2	sp|Q8C3X8|LMF2_MOUSE Lipase maturation factor 2 OS=Mus musculus OX=10090 GN=Lmf2 PE=1 SV=1	1	2	2	0	0	0	0	2	0	2	79.996	702	4.7181	4.4	0	4.4	0	0	0	10569000	8802000	1766600	0	0	0	0	23	459510	382700	0	76808	0	0	0	0	2	2	0	0	0	4
27	B1AZI6	B1AZI6	2	2	2	THO complex subunit 2	Thoc2	sp|B1AZI6|THOC2_MOUSE THO complex subunit 2 OS=Mus musculus OX=10090 GN=Thoc2 PE=1 SV=1	1	2	0	0	0	0	0	2	0	2	182.77	1594	2.0839	1.5	0	0	0	0	0	6608300	6608300	0	0	0	0	0	76	86952	86952	0	0	0	0	0	0	2	0	0	0	0	2
2684	Q9R1B9	Q9R1B9	3	3	3	Slit homolog 2 protein;Slit homolog 2 protein N-product;Slit homolog 2 protein C-product	Slit2	sp|Q9R1B9|SLIT2_MOUSE Slit homolog 2 protein OS=Mus musculus OX=10090 GN=Slit2 PE=2 SV=2	1	0	0	0	1	3	0	0	3	3	168.78	1521	6.6678	0	1.1	0	3.2	0	0	14414000	0	0	0	5760600	8653500	0	68	211970	0	84715	0	127260	0	0	1	0	0	3	0	0	4
1496	Q80U72;Q80U72-3;Q80U72-4;Q80U72-2;Q80VQ1;Q80VQ1-3	Q80U72;Q80U72-3;Q80U72-4;Q80U72-2	9;9;9;9;1;1	9;9;9;9;1;1	9;9;9;9;1;1	Protein scribble homolog	Scrib	sp|Q80U72|SCRIB_MOUSE Protein scribble homolog OS=Mus musculus OX=10090 GN=Scrib PE=1 SV=2;sp|Q80U72-3|SCRIB_MOUSE Isoform 3 of Protein scribble homolog OS=Mus musculus OX=10090 GN=Scrib;sp|Q80U72-4|SCRIB_MOUSE Isoform 4 of Protein scribble homolog OS=Mus	6	8	3	3	2	2	3	8	3	8	174.06	1612	32.344	10.2	2.7	4.1	2.5	3.3	3.3	132790000	73345000	14908000	14532000	7800000	8755500	13446000	75	1770500	977930	104000	198780	116740	193760	179280	2	10	3	2	3	3	23
616	P46978	P46978	2	2	2	Dolichyl-diphosphooligosaccharide--protein glycosyltransferase subunit STT3A	Stt3a	sp|P46978|STT3A_MOUSE Dolichyl-diphosphooligosaccharide--protein glycosyltransferase subunit STT3A OS=Mus musculus OX=10090 GN=Stt3a PE=1 SV=1	1	2	0	0	0	0	0	2	0	2	80.597	705	2.921	2.6	0	0	0	0	0	21916000	21916000	0	0	0	0	0	29	755720	755720	0	0	0	0	0	0	2	0	0	0	0	2
1174	Q5SXY1;Q5SXY1-2	Q5SXY1;Q5SXY1-2	9;6	9;6	1;1	Cytospin-B	Specc1	sp|Q5SXY1|CYTSB_MOUSE Cytospin-B OS=Mus musculus OX=10090 GN=Specc1 PE=1 SV=2;sp|Q5SXY1-2|CYTSB_MOUSE Isoform 2 of Cytospin-B OS=Mus musculus OX=10090 GN=Specc1	2	7	6	4	2	3	2	7	3	7	118.1	1067	23.144	9	2.2	6	2.8	3.8	1.9	506840000	251810000	93163000	67480000	22806000	27413000	14658000	59	8590400	4268000	386540	1579000	464630	1143700	248440	2	7	6	3	4	2	29
1362	Q69Z38	Q69Z38	5	5	5	Pseudopodium-enriched atypical kinase 1	Peak1	sp|Q69Z38|PEAK1_MOUSE Inactive tyrosine-protein kinase PEAK1 OS=Mus musculus OX=10090 GN=Peak1 PE=1 SV=4	1	2	2	0	0	3	0	2	3	3	191.09	1735	8.3574	1.6	0	2	3	0	0	35091000	6999400	5165800	0	0	22925000	0	89	394280	78645	0	58043	257590	0	0	0	2	2	3	0	0	7
1626	Q8BP47	Q8BP47	7	7	7	Asparagine--tRNA ligase, cytoplasmic	Nars	sp|Q8BP47|SYNC_MOUSE Asparagine--tRNA ligase, cytoplasmic OS=Mus musculus OX=10090 GN=NARS1 PE=1 SV=2	1	6	5	5	4	3	2	6	4	6	64.279	559	23.435	11.4	9.5	11.4	6.1	11.4	2.9	559490000	155500000	92738000	103480000	55319000	36256000	6152200	23	24326000	6760800	2405200	4032100	1576400	4499300	267490	4	7	5	3	6	2	36
891	P67984	P67984	4	4	4	60S ribosomal protein L22	Rpl22	sp|P67984|RL22_MOUSE 60S ribosomal protein L22 OS=Mus musculus OX=10090 GN=Rpl22 PE=1 SV=2	1	3	2	4	3	2	2	4	3	4	14.759	128	31.854	39.1	39.8	30.5	30.5	39.8	30.5	5102800000	684320000	530070000	1234700000	542160000	257790000	206080000	4	1275700000	171080000	135540000	132520000	64446000	308690000	51521000	4	4	3	4	5	3	41
1950	Q8VE73;Q8VE73-3	Q8VE73;Q8VE73-3	5;5	5;5	5;5	Cullin-7	Cul7	sp|Q8VE73|CUL7_MOUSE Cullin-7 OS=Mus musculus OX=10090 GN=Cul7 PE=1 SV=2;sp|Q8VE73-3|CUL7_MOUSE Isoform 2 of Cullin-7 OS=Mus musculus OX=10090 GN=Cul7	2	5	1	0	0	0	0	5	0	5	192.29	1689	6.5261	3.8	0	0.9	0	0	0	29884000	26479000	3405100	0	0	0	0	89	335770	297510	0	38259	0	0	0	0	5	1	0	0	0	6
1348	Q64521	Q64521	14	14	14	Glycerol-3-phosphate dehydrogenase, mitochondrial	Gpd2	sp|Q64521|GPDM_MOUSE Glycerol-3-phosphate dehydrogenase, mitochondrial OS=Mus musculus OX=10090 GN=Gpd2 PE=1 SV=2	1	2	3	6	1	1	1	6	1	6	80.953	727	29.235	3.4	2.3	5	3	9.4	1.2	502850000	16343000	20057000	61818000	18729000	4194700	3480400	44	11428000	371430	425660	455840	95335	1405000	79099	1	2	3	1	6	1	37
1415	Q6PGH1;Q6PGH1-2	Q6PGH1	3;1	3;1	3;1	Protein BUD31 homolog	Bud31	sp|Q6PGH1|BUD31_MOUSE Protein BUD31 homolog OS=Mus musculus OX=10090 GN=Bud31 PE=1 SV=2	2	1	3	2	3	1	1	3	3	3	17	144	4.5826	6.9	20.8	20.8	6.9	6.9	6.9	52244000	8242100	10741000	6934500	15747000	5778400	1976300	8	6530400	1030300	1968400	1342600	722290	866820	247040	3	1	3	1	2	1	12
884	P63276	P63276	7	7	7	40S ribosomal protein S17	Rps17	sp|P63276|RS17_MOUSE 40S ribosomal protein S17 OS=Mus musculus OX=10090 GN=Rps17 PE=1 SV=2	1	6	5	7	5	3	3	7	5	7	15.524	135	35.705	57.8	50.4	59.3	35.6	65.2	41.5	1558000000	208230000	205030000	318300000	277060000	132530000	20531000	5	311590000	41646000	55413000	41005000	26505000	63660000	4106100	6	7	5	4	9	3	47
2463	Q9DCA5	Q9DCA5	2	2	2	Ribosome biogenesis protein BRX1 homolog	Brix1	sp|Q9DCA5|BRX1_MOUSE Ribosome biogenesis protein BRX1 homolog OS=Mus musculus OX=10090 GN=Brix1 PE=1 SV=3	1	2	0	0	0	0	0	2	0	2	41.241	353	3.0091	7.4	0	0	0	0	0	13905000	13905000	0	0	0	0	0	20	695240	695240	0	0	0	0	0	0	2	0	0	0	0	2
1068	Q3TIV5;Q3TIV5-2;Q3TIV5-3	Q3TIV5;Q3TIV5-2	4;3;1	4;3;1	4;3;1	Zinc finger CCCH domain-containing protein 15	Zc3h15	sp|Q3TIV5|ZC3HF_MOUSE Zinc finger CCCH domain-containing protein 15 OS=Mus musculus OX=10090 GN=Zc3h15 PE=1 SV=2;sp|Q3TIV5-2|ZC3HF_MOUSE Isoform 2 of Zinc finger CCCH domain-containing protein 15 OS=Mus musculus OX=10090 GN=Zc3h15	3	4	1	0	1	0	0	4	1	4	48.327	426	9.4209	12.9	2.3	4	0	0	0	24284000	11312000	10852000	0	2119700	0	0	24	1011800	471340	88321	452170	0	0	0	1	4	1	0	0	0	6
1196	Q60716-2;Q60716	Q60716-2;Q60716	3;3	3;3	3;3	Prolyl 4-hydroxylase subunit alpha-2	P4ha2	sp|Q60716-2|P4HA2_MOUSE Isoform IIa of Prolyl 4-hydroxylase subunit alpha-2 OS=Mus musculus OX=10090 GN=P4ha2;sp|Q60716|P4HA2_MOUSE Prolyl 4-hydroxylase subunit alpha-2 OS=Mus musculus OX=10090 GN=P4ha2 PE=1 SV=1	2	0	2	2	0	0	0	2	0	2	60.811	535	5.2209	0	0	6	0	6.7	0	59109000	0	34105000	25004000	0	0	0	29	2038300	0	0	1176000	0	862210	0	0	0	2	0	2	0	4
844	P62830	P62830	5	5	5	60S ribosomal protein L23	Rpl23	sp|P62830|RL23_MOUSE 60S ribosomal protein L23 OS=Mus musculus OX=10090 GN=Rpl23 PE=1 SV=1	1	5	4	3	2	2	2	5	2	5	14.865	140	17.327	38.6	25	36.4	16.4	30.7	16.4	1846600000	515020000	341160000	210640000	75394000	135070000	77042000	9	205170000	57224000	8377100	37907000	15007000	23404000	8560200	2	5	5	2	4	2	31
1213	Q60930	Q60930	4	4	4	Voltage-dependent anion-selective channel protein 2	Vdac2	sp|Q60930|VDAC2_MOUSE Voltage-dependent anion-selective channel protein 2 OS=Mus musculus OX=10090 GN=Vdac2 PE=1 SV=2	1	3	0	0	0	0	0	3	0	3	31.732	295	6.7279	10.2	0	0	0	0	0	86519000	42039000	0	0	0	0	0	16	5407500	2627400	0	0	0	0	0	0	3	0	0	0	0	5
1805	Q8K019;Q8K019-3;Q8K019-2	Q8K019;Q8K019-3;Q8K019-2	2;2;2	2;2;2	2;2;2	Bcl-2-associated transcription factor 1	Bclaf1	sp|Q8K019|BCLF1_MOUSE Bcl-2-associated transcription factor 1 OS=Mus musculus OX=10090 GN=Bclaf1 PE=1 SV=2;sp|Q8K019-3|BCLF1_MOUSE Isoform 3 of Bcl-2-associated transcription factor 1 OS=Mus musculus OX=10090 GN=Bclaf1;sp|Q8K019-2|BCLF1_MOUSE Isoform 2 of	3	2	0	0	0	0	0	2	0	2	106	919	2.5089	2.9	0	0	0	0	0	26462000	26462000	0	0	0	0	0	35	756070	756070	0	0	0	0	0	0	2	0	0	0	0	2
1314	Q62465	Q62465	10	10	10	Synaptic vesicle membrane protein VAT-1 homolog	Vat1	sp|Q62465|VAT1_MOUSE Synaptic vesicle membrane protein VAT-1 homolog OS=Mus musculus OX=10090 GN=Vat1 PE=1 SV=3	1	3	7	6	3	2	1	7	3	7	43.096	406	44.951	10.6	9.9	21.7	7.4	20.7	3.4	1657700000	134900000	236570000	233670000	28159000	30695000	15437000	15	110510000	8993300	1877300	15772000	2046300	15578000	1029100	3	3	7	2	7	1	56
1183	Q60598	Q60598	20	20	20	Src substrate cortactin	Cttn	sp|Q60598|SRC8_MOUSE Src substrate cortactin OS=Mus musculus OX=10090 GN=Cttn PE=1 SV=2	1	14	12	12	12	13	5	14	13	14	61.249	546	80.248	32.1	26.6	25.5	28	27.7	9.3	3762200000	1468000000	595290000	652580000	338770000	591370000	85362000	26	144700000	56463000	13030000	22896000	22745000	25099000	3283200	14	16	13	15	13	6	79
1407	Q6PDN3;Q6PDN3-2;Q6PDN3-3;Q6PDN3-4	Q6PDN3;Q6PDN3-2;Q6PDN3-3	3;2;2;1	3;2;2;1	3;2;2;1	Myosin light chain kinase, smooth muscle;Myosin light chain kinase, smooth muscle, deglutamylated form	Mylk	sp|Q6PDN3|MYLK_MOUSE Myosin light chain kinase, smooth muscle OS=Mus musculus OX=10090 GN=Mylk PE=1 SV=3;sp|Q6PDN3-2|MYLK_MOUSE Isoform 2 of Myosin light chain kinase, smooth muscle OS=Mus musculus OX=10090 GN=Mylk;sp|Q6PDN3-3|MYLK_MOUSE Isoform 3 of Myosi	4	2	0	0	0	0	0	2	0	2	212.92	1941	3.6267	1.4	0	0	0	0	0	57513000	20234000	0	0	0	0	0	97	592910	208600	0	0	0	0	0	0	2	0	0	0	0	4
1543	Q8BFZ3	Q8BFZ3	15	3	3	Beta-actin-like protein 2	Actbl2	sp|Q8BFZ3|ACTBL_MOUSE Beta-actin-like protein 2 OS=Mus musculus OX=10090 GN=Actbl2 PE=1 SV=1	1	1	2	2	1	2	3	2	3	3	42.004	376	9.5529	27.9	29.3	32.2	36.4	36.4	33.2	3116200000	652710000	623900000	333070000	32666000	1079600000	251710000	21	148390000	31081000	1555500	29709000	51407000	15861000	11986000	1	1	4	5	3	4	23
491	P25206	P25206	9	9	9	DNA replication licensing factor MCM3	Mcm3	sp|P25206|MCM3_MOUSE DNA replication licensing factor MCM3 OS=Mus musculus OX=10090 GN=Mcm3 PE=1 SV=2	1	7	5	5	3	4	4	7	4	7	91.545	812	28.061	16.3	6	8.9	7.9	8.9	6.3	279650000	80279000	51618000	60368000	17851000	26378000	43161000	50	5593100	1605600	357020	1032400	527560	1207400	863220	4	7	5	4	7	4	31
1280	Q61937	Q61937	10	10	10	Nucleophosmin	Npm1	sp|Q61937|NPM_MOUSE Nucleophosmin OS=Mus musculus OX=10090 GN=Npm1 PE=1 SV=1	1	8	8	7	4	7	4	8	7	8	32.56	292	323.31	36	20.5	41.4	42.8	41.8	26	3233400000	1081100000	304820000	1013200000	345670000	278730000	114590000	12	269450000	90093000	28806000	25402000	23228000	84437000	9549500	7	17	11	10	14	5	76
1141	Q4VBE8	Q4VBE8	3	3	3	WD repeat-containing protein 18	Wdr18	sp|Q4VBE8|WDR18_MOUSE WD repeat-containing protein 18 OS=Mus musculus OX=10090 GN=Wdr18 PE=1 SV=1	1	1	2	2	1	3	1	2	3	3	47.211	431	5.7258	1.9	3.9	5.1	9	7.2	3.9	47979000	3818400	12457000	11428000	0	12355000	7920000	19	2525200	200970	0	655650	650290	601470	416840	1	1	3	3	2	1	11
2136	Q99L45	Q99L45	8	8	8	Eukaryotic translation initiation factor 2 subunit 2	Eif2s2	sp|Q99L45|IF2B_MOUSE Eukaryotic translation initiation factor 2 subunit 2 OS=Mus musculus OX=10090 GN=Eif2s2 PE=1 SV=1	1	2	2	2	2	2	1	2	2	2	38.092	331	23.83	10.6	10.6	10.6	10.6	10.6	4.5	591220000	48106000	32225000	30810000	41715000	23251000	2541100	20	29561000	2405300	2085800	1611200	1162600	1540500	127060	3	2	2	2	2	1	28
2405	Q9D880	Q9D880	7	7	7	Mitochondrial import inner membrane translocase subunit TIM50	Timm50	sp|Q9D880|TIM50_MOUSE Mitochondrial import inner membrane translocase subunit TIM50 OS=Mus musculus OX=10090 GN=Timm50 PE=1 SV=1	1	1	3	1	3	0	2	3	3	3	39.776	353	48.323	2.3	9.6	9.9	0	4.5	9.3	167640000	5184400	14924000	0	5714300	0	5158500	17	9861400	304960	336140	877860	0	0	303440	3	1	3	0	1	2	18
1499	Q80UM7	Q80UM7	2	2	2	Mannosyl-oligosaccharide glucosidase	Mogs	sp|Q80UM7|MOGS_MOUSE Mannosyl-oligosaccharide glucosidase OS=Mus musculus OX=10090 GN=Mogs PE=1 SV=1	1	2	1	1	1	0	1	2	1	2	91.83	834	5.8043	3.2	1.4	1.8	0	1.4	1.4	52913000	22026000	8141900	10146000	7407700	0	5191500	40	1322800	550650	185190	203550	0	253650	129790	1	2	1	0	1	1	6
2728	Q9WV55	Q9WV55	3	3	3	Vesicle-associated membrane protein-associated protein A	Vapa	sp|Q9WV55|VAPA_MOUSE Vesicle-associated membrane protein-associated protein A OS=Mus musculus OX=10090 GN=Vapa PE=1 SV=2	1	3	0	0	0	0	0	3	0	3	27.855	249	3.021	13.3	0	0	0	0	0	52751000	52751000	0	0	0	0	0	15	3516700	3516700	0	0	0	0	0	0	3	0	0	0	0	3
1429	Q6ZPE2;Q6ZPE2-2	Q6ZPE2;Q6ZPE2-2	4;4	4;4	4;4	Myotubularin-related protein 5	Sbf1	sp|Q6ZPE2|MTMR5_MOUSE Myotubularin-related protein 5 OS=Mus musculus OX=10090 GN=Sbf1 PE=1 SV=2;sp|Q6ZPE2-2|MTMR5_MOUSE Isoform 2 of Myotubularin-related protein 5 OS=Mus musculus OX=10090 GN=Sbf1	2	3	2	0	1	1	0	3	1	3	208.69	1867	11.118	2.7	1.1	1.8	1.1	0	0	19041000	14268000	1434100	0	1686400	1653100	0	87	218860	164000	19384	16484	19001	0	0	1	3	2	1	0	0	7
630	P47911	P47911	11	11	11	60S ribosomal protein L6	Rpl6	sp|P47911|RL6_MOUSE 60S ribosomal protein L6 OS=Mus musculus OX=10090 GN=Rpl6 PE=1 SV=3	1	7	8	5	6	6	4	8	6	8	33.509	296	89.763	26.7	23	28	23	19.9	17.2	3841700000	1342800000	500580000	199240000	263160000	286550000	102510000	14	274400000	95912000	18797000	35755000	20468000	14232000	7322500	6	10	10	7	5	6	63
1551	Q8BG81	Q8BG81	8	8	8	Polymerase delta-interacting protein 3	Poldip3	sp|Q8BG81|PDIP3_MOUSE Polymerase delta-interacting protein 3 OS=Mus musculus OX=10090 GN=Poldip3 PE=1 SV=1	1	4	6	5	5	2	2	6	5	6	46.132	420	29.187	13.1	16	20.5	7.4	17.9	6.4	698540000	87996000	94399000	67333000	69441000	24640000	30851000	24	29106000	3666500	2893400	3933300	1026700	2805500	1285500	5	5	6	2	5	2	50
397	P14148	P14148	9	9	9	60S ribosomal protein L7	Rpl7	sp|P14148|RL7_MOUSE 60S ribosomal protein L7 OS=Mus musculus OX=10090 GN=Rpl7 PE=1 SV=2	1	9	5	1	3	2	1	9	3	9	31.419	270	24.338	32.6	14.8	19.3	11.1	7	7	1558900000	914270000	193360000	28630000	84270000	116100000	13444000	13	119920000	70328000	6482300	14874000	8930600	2202300	1034200	5	12	6	3	2	1	34
1369	Q6A026	Q6A026	2	2	2	Sister chromatid cohesion protein PDS5 homolog A	Pds5a	sp|Q6A026|PDS5A_MOUSE Sister chromatid cohesion protein PDS5 homolog A OS=Mus musculus OX=10090 GN=Pds5a PE=1 SV=3	1	2	0	0	1	0	0	2	1	2	150.33	1332	3.5951	2.3	1.1	0	0	0	0	5143500	3527700	0	0	1615800	0	0	75	68581	47036	21545	0	0	0	0	1	2	0	0	0	0	3
2318	Q9D0E1;Q9D0E1-2	Q9D0E1;Q9D0E1-2	18;18	18;18	18;18	Heterogeneous nuclear ribonucleoprotein M	Hnrnpm	sp|Q9D0E1|HNRPM_MOUSE Heterogeneous nuclear ribonucleoprotein M OS=Mus musculus OX=10090 GN=Hnrnpm PE=1 SV=3;sp|Q9D0E1-2|HNRPM_MOUSE Isoform 2 of Heterogeneous nuclear ribonucleoprotein M OS=Mus musculus OX=10090 GN=Hnrnpm	2	14	7	5	8	4	4	14	8	14	77.648	729	36.114	24	13.6	12.6	6.7	8.8	8	1244400000	500290000	161450000	84832000	142960000	48444000	49348000	47	26477000	10644000	3041800	3435100	1030700	1804900	1050000	8	15	7	5	6	4	67
289	P00405	P00405	2	2	2	Cytochrome c oxidase subunit 2	Mtco2	sp|P00405|COX2_MOUSE Cytochrome c oxidase subunit 2 OS=Mus musculus OX=10090 GN=Mtco2 PE=1 SV=1	1	2	0	0	0	0	0	2	0	2	25.976	227	5.0853	13.2	0	0	0	0	0	24311000	12199000	0	0	0	0	0	8	3038900	1524800	0	0	0	0	0	0	2	0	0	0	0	4
646	P48725;P48725-2;P48725-3	P48725;P48725-2;P48725-3	3;3;2	3;3;2	3;3;2	Pericentrin	Pcnt	sp|P48725|PCNT_MOUSE Pericentrin OS=Mus musculus OX=10090 GN=Pcnt PE=1 SV=2;sp|P48725-2|PCNT_MOUSE Isoform 2 of Pericentrin OS=Mus musculus OX=10090 GN=Pcnt;sp|P48725-3|PCNT_MOUSE Isoform 3 of Pericentrin OS=Mus musculus OX=10090 GN=Pcnt	3	2	0	0	0	0	0	2	0	2	329.46	2898	2.4562	1.4	0	0	0	0	0	12453000	12453000	0	0	0	0	0	157	79321	79321	0	0	0	0	0	0	2	0	0	0	0	3
939	P84084	P84084	10	10	5	ADP-ribosylation factor 5	Arf5	sp|P84084|ARF5_MOUSE ADP-ribosylation factor 5 OS=Mus musculus OX=10090 GN=Arf5 PE=1 SV=2	1	5	4	5	2	5	3	5	5	5	20.529	180	130.8	34.4	17.2	28.3	42.8	42.8	23.3	1928200000	50197000	78436000	130330000	16889000	64046000	31858000	11	175290000	4563300	1535400	7130600	5822400	11848000	2896200	2	6	5	5	6	3	53
1142	Q501J6;Q501J6-2	Q501J6;Q501J6-2	13;9	9;6	9;6	Probable ATP-dependent RNA helicase DDX17	Ddx17	sp|Q501J6|DDX17_MOUSE Probable ATP-dependent RNA helicase DDX17 OS=Mus musculus OX=10090 GN=Ddx17 PE=1 SV=1;sp|Q501J6-2|DDX17_MOUSE Isoform 2 of Probable ATP-dependent RNA helicase DDX17 OS=Mus musculus OX=10090 GN=Ddx17	2	8	5	5	5	5	4	8	5	8	72.399	650	63.934	19.5	12.9	13.4	12.5	13.4	10.6	436400000	199280000	83673000	44641000	46462000	34384000	27963000	32	13638000	6227400	1452000	2614800	1074500	1395000	873850	5	9	6	5	5	4	36
512	P27659	P27659	7	7	7	60S ribosomal protein L3	Rpl3	sp|P27659|RL3_MOUSE 60S ribosomal protein L3 OS=Mus musculus OX=10090 GN=Rpl3 PE=1 SV=3	1	5	4	2	3	3	1	5	3	5	46.109	403	25.43	22.3	12.7	12.7	12.4	10.4	2.2	674870000	353460000	129570000	38364000	80299000	50768000	22410000	19	35519000	18603000	4226300	6819400	2672000	2019100	1179500	3	6	6	3	2	1	21
2078	Q922Q8	Q922Q8	7	7	7	Leucine-rich repeat-containing protein 59	Lrrc59	sp|Q922Q8|LRC59_MOUSE Leucine-rich repeat-containing protein 59 OS=Mus musculus OX=10090 GN=Lrrc59 PE=1 SV=1	1	7	4	5	2	5	3	7	5	7	34.877	307	15.591	30	11.1	18.2	21.5	23.5	10.7	1049700000	447500000	189190000	181330000	60084000	112640000	58943000	14	74978000	31964000	4291700	13514000	8045400	12952000	4210200	2	9	4	5	6	3	29
1588	Q8BJH1;Q8BJH1-2	Q8BJH1;Q8BJH1-2	13;8	13;8	13;8	Zinc finger C2HC domain-containing protein 1A	Zc2hc1a	sp|Q8BJH1|ZC21A_MOUSE Zinc finger C2HC domain-containing protein 1A OS=Mus musculus OX=10090 GN=Zc2hc1a PE=1 SV=1;sp|Q8BJH1-2|ZC21A_MOUSE Isoform 2 of Zinc finger C2HC domain-containing protein 1A OS=Mus musculus OX=10090 GN=Zc2hc1a	2	1	1	0	2	0	0	1	2	2	35.152	324	40.54	3.7	9.9	3.7	0	0	0	1456200000	10424000	5806000	0	23429000	0	0	22	66191000	473830	1065000	263910	0	0	0	2	1	1	0	0	0	32
2215	Q9CQI7	Q9CQI7	6	4	4	U2 small nuclear ribonucleoprotein B	Snrpb2	sp|Q9CQI7|RU2B_MOUSE U2 small nuclear ribonucleoprotein B OS=Mus musculus OX=10090 GN=Snrpb2 PE=1 SV=1	1	1	2	2	2	3	0	2	3	3	25.323	225	12.949	8.4	17.8	13.3	17.8	13.3	3.6	201770000	13514000	23195000	20398000	30149000	58437000	0	10	20177000	1351400	3014900	2319500	5843700	2039800	0	2	1	2	3	2	0	15
453	P19973;P19973-2	P19973;P19973-2	2;2	2;2	2;2	Lymphocyte-specific protein 1	Lsp1	sp|P19973|LSP1_MOUSE Lymphocyte-specific protein 1 OS=Mus musculus OX=10090 GN=Lsp1 PE=1 SV=2;sp|P19973-2|LSP1_MOUSE Isoform 2 of Lymphocyte-specific protein 1 OS=Mus musculus OX=10090 GN=Lsp1	2	2	0	1	0	1	0	2	1	2	36.713	330	3.6122	7.9	0	0	3.9	3.9	0	24752000	11129000	0	8203400	0	5419500	0	18	1375100	618260	0	0	301080	455750	0	0	2	0	1	1	0	4
1897	Q8R2Y8	Q8R2Y8	2	2	2	Peptidyl-tRNA hydrolase 2, mitochondrial	Ptrh2	sp|Q8R2Y8|PTH2_MOUSE Peptidyl-tRNA hydrolase 2, mitochondrial OS=Mus musculus OX=10090 GN=Ptrh2 PE=1 SV=1	1	2	2	2	2	2	0	2	2	2	19.526	181	4.0748	19.9	19.9	19.9	19.9	19.9	0	59355000	20586000	4527800	12631000	11957000	9654500	0	9	6595100	2287300	1328500	503090	1072700	1403400	0	2	2	2	2	2	0	10
400	P14211	P14211	2	2	2	Calreticulin	Calr	sp|P14211|CALR_MOUSE Calreticulin OS=Mus musculus OX=10090 GN=Calr PE=1 SV=1	1	0	0	2	0	0	0	2	0	2	47.994	416	3.6941	0	0	0	0	6.5	0	36495000	0	0	36495000	0	0	0	24	1520600	0	0	0	0	1520600	0	0	0	0	0	2	0	2
1963	Q8VEM8	Q8VEM8	3	3	3	Phosphate carrier protein, mitochondrial	Slc25a3	sp|Q8VEM8|MPCP_MOUSE Phosphate carrier protein, mitochondrial OS=Mus musculus OX=10090 GN=Slc25a3 PE=1 SV=1	1	2	0	1	0	1	0	2	1	2	39.632	357	8.4868	5	0	0	3.4	3.4	0	127050000	60756000	0	25253000	0	14164000	0	19	6686900	3197700	0	0	745460	1329100	0	0	2	0	1	1	0	5
1410	Q6PE15-2;Q6PE15	Q6PE15-2;Q6PE15	2;2	2;2	2;2	Mycophenolic acid acyl-glucuronide esterase, mitochondrial	Abhd10	sp|Q6PE15-2|ABHDA_MOUSE Isoform 2 of Palmitoyl-protein thioesterase ABHD10, mitochondrial OS=Mus musculus OX=10090 GN=Abhd10;sp|Q6PE15|ABHDA_MOUSE Palmitoyl-protein thioesterase ABHD10, mitochondrial OS=Mus musculus OX=10090 GN=Abhd10 PE=1 SV=1	2	0	1	2	0	0	0	2	0	2	32.115	292	3.274	0	0	3.8	0	13	0	22014000	0	8444800	13570000	0	0	0	18	1223000	0	0	469150	0	753860	0	0	0	1	0	2	0	3
805	P62192	P62192	7	7	7	26S protease regulatory subunit 4	Psmc1	sp|P62192|PRS4_MOUSE 26S proteasome regulatory subunit 4 OS=Mus musculus OX=10090 GN=Psmc1 PE=1 SV=1	1	1	3	5	2	1	1	5	2	5	49.184	440	27.709	2.7	5	8.6	4.8	15.7	4.8	221870000	18112000	28906000	65739000	26039000	9996000	10156000	25	8874900	724480	1041500	1156200	399840	2629600	406260	2	1	3	1	5	1	18
1074	Q3TLH4;Q3TLH4-5	Q3TLH4;Q3TLH4-5	4;4	4;4	4;4	Protein PRRC2C	Prrc2c	sp|Q3TLH4|PRC2C_MOUSE Protein PRRC2C OS=Mus musculus OX=10090 GN=Prrc2c PE=1 SV=3;sp|Q3TLH4-5|PRC2C_MOUSE Isoform 5 of Protein PRRC2C OS=Mus musculus OX=10090 GN=Prrc2c	2	2	0	0	0	0	0	2	0	2	310.89	2846	6.2456	2	0	0	0	0	0	52973000	18894000	0	0	0	0	0	101	524480	187070	0	0	0	0	0	0	2	0	0	0	0	7
242	O70551	O70551	5	5	4	SRSF protein kinase 1	Srpk1	sp|O70551|SRPK1_MOUSE SRSF protein kinase 1 OS=Mus musculus OX=10090 GN=Srpk1 PE=1 SV=2	1	2	1	0	0	0	0	2	0	2	73.088	648	8.5259	4.2	0	2	0	0	0	77865000	14486000	2547900	0	0	0	0	30	2595500	482870	0	84930	0	0	0	0	2	1	0	0	0	9
583	P41105	P41105	4	4	4	60S ribosomal protein L28	Rpl28	sp|P41105|RL28_MOUSE 60S ribosomal protein L28 OS=Mus musculus OX=10090 GN=Rpl28 PE=1 SV=2	1	3	4	2	2	2	3	4	3	4	15.733	137	7.8408	21.9	16.1	22.6	16.1	16.1	21.9	1892800000	459360000	558340000	272380000	237160000	114660000	150490000	8	236600000	57420000	29645000	69793000	14332000	34047000	18811000	2	3	4	2	2	3	23
227	O70194	O70194	5	5	5	Eukaryotic translation initiation factor 3 subunit D	Eif3d	sp|O70194|EIF3D_MOUSE Eukaryotic translation initiation factor 3 subunit D OS=Mus musculus OX=10090 GN=Eif3d PE=1 SV=2	1	4	1	1	1	2	1	4	2	4	63.988	548	10.557	10.9	2.2	2.2	4	2.6	2.2	165400000	89759000	13339000	25701000	13479000	12089000	11038000	25	6616200	3590400	539150	533560	483550	1028000	441530	1	4	1	2	1	1	10
1762	Q8CGB3;Q8CGB3-3;Q8CGB3-2	Q8CGB3;Q8CGB3-3;Q8CGB3-2	5;5;4	5;5;4	5;5;4	Uveal autoantigen with coiled-coil domains and ankyrin repeats	Uaca	sp|Q8CGB3|UACA_MOUSE Uveal autoantigen with coiled-coil domains and ankyrin repeats OS=Mus musculus OX=10090 GN=Uaca PE=1 SV=2;sp|Q8CGB3-3|UACA_MOUSE Isoform 3 of Uveal autoantigen with coiled-coil domains and ankyrin repeats OS=Mus musculus OX=10090 GN=Ua	3	3	1	0	1	0	0	3	1	3	160.81	1411	4.9065	2.6	0.6	0.9	0	0	0	21671000	13163000	4669300	0	3839300	0	0	80	270890	164530	47991	58366	0	0	0	1	3	1	0	0	0	5
2091	Q924C1;Q924C1-2	Q924C1;Q924C1-2	2;2	2;2	2;2	Exportin-5	Xpo5	sp|Q924C1|XPO5_MOUSE Exportin-5 OS=Mus musculus OX=10090 GN=Xpo5 PE=1 SV=1;sp|Q924C1-2|XPO5_MOUSE Isoform 2 of Exportin-5 OS=Mus musculus OX=10090 GN=Xpo5	2	1	1	1	2	0	0	1	2	2	136.97	1204	7.8013	0.8	2.5	0.8	0	0.8	0	20165000	5818600	6615400	0	7730900	0	0	61	330570	95387	126740	108450	0	0	0	2	1	1	0	1	0	5
507	P27046	P27046	2	2	2	Alpha-mannosidase 2	Man2a1	sp|P27046|MA2A1_MOUSE Alpha-mannosidase 2 OS=Mus musculus OX=10090 GN=Man2a1 PE=1 SV=2	1	2	0	0	0	0	0	2	0	2	131.63	1150	1.9957	2.7	0	0	0	0	0	11139000	11139000	0	0	0	0	0	56	198910	198910	0	0	0	0	0	0	2	0	0	0	0	2
1987	Q91VH2	Q91VH2	6	6	6	Sorting nexin-9	Snx9	sp|Q91VH2|SNX9_MOUSE Sorting nexin-9 OS=Mus musculus OX=10090 GN=Snx9 PE=1 SV=1	1	3	2	4	3	1	1	4	3	4	66.545	595	39.644	10.1	9.9	7.7	4.9	12.4	4.9	172980000	40714000	30729000	43508000	42928000	8787400	6315600	25	6919300	1628500	1717100	1229100	351500	1740300	252620	3	3	2	1	4	1	14
1331	Q64261	Q64261	3	2	2	Cyclin-dependent kinase 6	Cdk6	sp|Q64261|CDK6_MOUSE Cyclin-dependent kinase 6 OS=Mus musculus OX=10090 GN=Cdk6 PE=1 SV=2	1	0	0	0	2	0	0	0	2	2	37.028	326	2.408	2.5	11.7	2.5	2.5	2.5	2.5	5830400	0	0	0	5830400	0	0	19	306860	0	306860	0	0	0	0	2	0	0	0	0	0	2
1257	Q61543	Q61543	2	2	2	Golgi apparatus protein 1	Glg1	sp|Q61543|GSLG1_MOUSE Golgi apparatus protein 1 OS=Mus musculus OX=10090 GN=Glg1 PE=1 SV=1	1	2	1	1	2	2	2	2	2	2	133.73	1175	5.0416	2	2	1.1	2	1.1	2	144490000	54822000	11738000	16619000	17741000	31918000	11654000	60	2408200	913710	295680	195630	531960	276980	194230	2	2	1	2	1	2	10
2088	Q923D5	Q923D5	9	9	9	WW domain-binding protein 11	Wbp11	sp|Q923D5|WBP11_MOUSE WW domain-binding protein 11 OS=Mus musculus OX=10090 GN=Wbp11 PE=1 SV=2	1	3	2	2	4	2	1	3	4	4	69.874	641	24.628	10	11.4	8.3	8.3	8.3	2.2	545220000	54443000	18738000	23080000	70076000	15611000	3224500	30	18174000	1814800	2335900	624600	520370	769330	107480	4	3	2	2	2	1	33
423	P16546-2	P16546-2	148	2	2	Spectrin alpha chain, non-erythrocytic 1	Sptan1	sp|P16546-2|SPTN1_MOUSE Isoform 2 of Spectrin alpha chain, non-erythrocytic 1 OS=Mus musculus OX=10090 GN=Sptan1	1	1	2	2	1	2	0	2	2	2	282.34	2452	28.185	51	45.6	49	53.1	51.1	40.5	131020000	22215000	29712000	31172000	14246000	33675000	0	141	929220	157550	101030	210720	238830	221080	0	1	1	2	2	2	0	8
255	O88477	O88477	4	3	3	Insulin-like growth factor 2 mRNA-binding protein 1	Igf2bp1	sp|O88477|IF2B1_MOUSE Insulin-like growth factor 2 mRNA-binding protein 1 OS=Mus musculus OX=10090 GN=Igf2bp1 PE=1 SV=1	1	3	1	1	1	1	1	3	1	3	63.45	577	5.7312	6.2	2.4	2.4	2.4	4.2	2.4	115720000	71138000	12003000	12492000	8797900	6996000	4295600	30	3857400	2371300	293260	400090	233200	416390	143190	1	3	1	1	1	1	8
449	P19324	P19324	21	21	21	Serpin H1	Serpinh1	sp|P19324|SERPH_MOUSE Serpin H1 OS=Mus musculus OX=10090 GN=Serpinh1 PE=1 SV=3	1	19	18	18	13	13	12	19	13	19	46.533	417	323.31	60.2	45.3	60.2	45.3	58	42.7	14391000000	3262200000	3761900000	4603300000	1078000000	950500000	574620000	23	625680000	141830000	46871000	163560000	41326000	200140000	24984000	20	32	31	20	35	16	164
1973	Q8VIJ6	Q8VIJ6	25	25	24	Splicing factor, proline- and glutamine-rich	Sfpq	sp|Q8VIJ6|SFPQ_MOUSE Splicing factor, proline- and glutamine-rich OS=Mus musculus OX=10090 GN=Sfpq PE=1 SV=1	1	16	10	11	7	15	7	16	15	16	75.441	699	133.44	27.2	15.7	19.2	25.3	22.6	14.3	8527900000	1179000000	499050000	476700000	380000000	790840000	138950000	30	284260000	39298000	12667000	16635000	26361000	15890000	4631800	10	20	11	19	15	9	180
1802	Q8K009	Q8K009	6	4	4	Mitochondrial 10-formyltetrahydrofolate dehydrogenase	Aldh1l2	sp|Q8K009|AL1L2_MOUSE Mitochondrial 10-formyltetrahydrofolate dehydrogenase OS=Mus musculus OX=10090 GN=Aldh1l2 PE=1 SV=2	1	1	1	4	1	1	0	4	1	4	101.59	923	8.4972	2.1	3.1	1.7	2.1	6.7	0	48019000	2026700	12074000	22020000	10303000	1594600	0	52	923440	38975	198140	232190	30665	423460	0	1	1	1	1	4	0	8
365	P10833;P62071	P10833;P62071	2;1	2;1	2;1	Ras-related protein R-Ras;Ras-related protein R-Ras2	Rras;Rras2	sp|P10833|RRAS_MOUSE Ras-related protein R-Ras OS=Mus musculus OX=10090 GN=Rras PE=1 SV=1;sp|P62071|RRAS2_MOUSE Ras-related protein R-Ras2 OS=Mus musculus OX=10090 GN=Rras2 PE=1 SV=1	2	2	0	0	0	0	0	2	0	2	23.764	218	4.4332	12.8	0	0	0	0	0	4443000	4443000	0	0	0	0	0	16	277690	277690	0	0	0	0	0	0	2	0	0	0	0	2
405	P14733	P14733	8	7	7	Lamin-B1	Lmnb1	sp|P14733|LMNB1_MOUSE Lamin-B1 OS=Mus musculus OX=10090 GN=Lmnb1 PE=1 SV=3	1	2	3	1	6	1	1	3	6	6	66.785	588	14.053	5.8	12.6	7.5	3.7	3.7	3.7	89024000	15002000	27534000	4530700	35240000	0	4415000	36	2472900	416710	978900	764840	0	125850	122640	7	2	3	1	2	1	20
955	P97371	P97371	2	2	2	Proteasome activator complex subunit 1	Psme1	sp|P97371|PSME1_MOUSE Proteasome activator complex subunit 1 OS=Mus musculus OX=10090 GN=Psme1 PE=1 SV=2	1	1	1	2	1	1	1	2	1	2	28.673	249	4.1672	4.8	4.8	4.8	4.4	9.2	4.8	37858000	10988000	5973300	6811500	0	6996700	7089500	15	2523900	732500	0	398220	466450	454100	472630	1	1	1	1	2	1	7
164	O35382	O35382	2	2	2	Exocyst complex component 4	Exoc4	sp|O35382|EXOC4_MOUSE Exocyst complex component 4 OS=Mus musculus OX=10090 GN=Exoc4 PE=1 SV=2	1	2	1	0	0	0	0	2	0	2	110.54	975	2.4795	2.6	0	1.1	0	0	0	10148000	1706200	975820	0	0	0	0	55	184510	31021	0	17742	0	0	0	0	2	1	0	0	0	5
240	O70475	O70475	12	12	12	UDP-glucose 6-dehydrogenase	Ugdh	sp|O70475|UGDH_MOUSE UDP-glucose 6-dehydrogenase OS=Mus musculus OX=10090 GN=Ugdh PE=1 SV=1	1	6	9	8	8	9	7	9	9	9	54.831	493	51.927	18.5	25.2	27.4	28	25.2	22.3	995620000	117170000	198810000	171110000	225340000	156690000	126510000	28	35558000	4184600	8047900	7100500	5596000	6110900	4518100	8	6	9	9	9	8	49
358	P10605	P10605	5	5	5	Cathepsin B;Cathepsin B light chain;Cathepsin B heavy chain	Ctsb	sp|P10605|CATB_MOUSE Cathepsin B OS=Mus musculus OX=10090 GN=Ctsb PE=1 SV=2	1	1	1	3	1	1	2	3	2	3	37.279	339	19.475	3.8	3.8	5.3	3.8	11.5	9.1	273940000	8971700	22492000	16494000	7394700	3514400	4962200	19	14418000	472200	389190	1183800	184970	868130	261170	1	1	1	1	4	2	23
1838	Q8K310	Q8K310	10	10	10	Matrin-3	Matr3	sp|Q8K310|MATR3_MOUSE Matrin-3 OS=Mus musculus OX=10090 GN=Matr3 PE=1 SV=1	1	3	2	1	3	1	1	3	3	3	94.629	846	36.702	6.3	6.7	4.1	2.5	2.5	2.5	329170000	40738000	13191000	4875100	18430000	5297800	3087300	37	8896600	1101000	498100	356500	143180	131760	83440	3	3	2	1	1	1	29
1441	Q6ZWV7	Q6ZWV7	3	3	3	60S ribosomal protein L35	Rpl35	sp|Q6ZWV7|RL35_MOUSE 60S ribosomal protein L35 OS=Mus musculus OX=10090 GN=Rpl35 PE=1 SV=1	1	2	3	2	2	2	2	3	2	3	14.552	123	25.44	18.7	18.7	18.7	18.7	18.7	18.7	3989100000	783590000	905880000	406150000	716950000	313890000	198800000	3	1329700000	261200000	238980000	301960000	104630000	135380000	66266000	3	3	4	2	3	3	25
1671	Q8BX02;Q8BX02-2;Q6P9J5	Q8BX02;Q8BX02-2	5;5;1	5;5;1	5;5;1	KN motif and ankyrin repeat domain-containing protein 2	Kank2	sp|Q8BX02|KANK2_MOUSE KN motif and ankyrin repeat domain-containing protein 2 OS=Mus musculus OX=10090 GN=Kank2 PE=1 SV=1;sp|Q8BX02-2|KANK2_MOUSE Isoform 2 of KN motif and ankyrin repeat domain-containing protein 2 OS=Mus musculus OX=10090 GN=Kank2	3	5	0	0	0	0	0	5	0	5	90.244	843	6.5034	7.6	0	0	0	0	0	103410000	103410000	0	0	0	0	0	45	2298100	2298100	0	0	0	0	0	0	5	0	0	0	0	5
1406	Q6PDM2;Q6PDM2-3;Q6PDM2-2;Q9D0B0	Q6PDM2;Q6PDM2-3;Q6PDM2-2	17;16;16;1	17;16;16;1	17;16;16;1	Serine/arginine-rich splicing factor 1	Srsf1	sp|Q6PDM2|SRSF1_MOUSE Serine/arginine-rich splicing factor 1 OS=Mus musculus OX=10090 GN=Srsf1 PE=1 SV=3;sp|Q6PDM2-3|SRSF1_MOUSE Isoform 3 of Serine/arginine-rich splicing factor 1 OS=Mus musculus OX=10090 GN=Srsf1;sp|Q6PDM2-2|SRSF1_MOUSE Isoform 2 of Seri	4	7	3	5	6	5	2	7	6	7	27.744	248	50.455	29	29	17.7	25.4	26.2	13.7	6995200000	400270000	175290000	288410000	312840000	207050000	38889000	13	538090000	30790000	24065000	13484000	15927000	22186000	2991500	9	7	4	5	6	3	129
1085	Q3U0V1	Q3U0V1	3	3	3	Far upstream element-binding protein 2	Khsrp	sp|Q3U0V1|FUBP2_MOUSE Far upstream element-binding protein 2 OS=Mus musculus OX=10090 GN=Khsrp PE=1 SV=2	1	1	2	2	1	3	1	2	3	3	76.775	748	17.479	2.4	1.3	3.7	5.1	3.7	1.3	208740000	42912000	36510000	49994000	26802000	22522000	9986900	33	6325300	1300400	812170	1106400	682490	1515000	302630	1	1	2	3	2	1	13
881	P63242;Q8BGY2	P63242	5;2	5;2	5;2	Eukaryotic translation initiation factor 5A-1	Eif5a	sp|P63242|IF5A1_MOUSE Eukaryotic translation initiation factor 5A-1 OS=Mus musculus OX=10090 GN=Eif5a PE=1 SV=2	2	4	3	4	3	3	2	4	3	4	16.832	154	18.301	31.2	38.3	30.5	30.5	31.2	22.7	584600000	99041000	83057000	144600000	98293000	93056000	31295000	8	73075000	12380000	12287000	10382000	11632000	18075000	3911900	5	4	3	4	5	2	29
982	P98064-2	P98064-2	7	7	3	Mannan-binding lectin serine protease 1;Mannan-binding lectin serine protease 1 heavy chain;Mannan-binding lectin serine protease 1 light chain	Masp1	sp|P98064-2|MASP1_MOUSE Isoform 2 of Mannan-binding lectin serine protease 1 OS=Mus musculus OX=10090 GN=Masp1	1	5	2	1	1	1	0	5	1	5	82.445	733	20.194	11.2	1.1	2.9	1.1	2.7	0	319750000	173030000	20163000	5905600	15444000	7499700	0	37	8641900	4676400	417410	544940	202690	159610	0	1	5	2	1	1	0	17
2098	Q93092	Q93092	6	6	6	Transaldolase	Taldo1	sp|Q93092|TALDO_MOUSE Transaldolase OS=Mus musculus OX=10090 GN=Taldo1 PE=1 SV=2	1	3	4	6	3	2	2	6	3	6	37.387	337	13.097	10.1	10.1	13.6	6.2	20.5	6.2	373610000	43658000	80663000	137080000	48529000	16387000	39030000	17	21977000	2568100	2854600	4744900	963930	8063600	2295900	3	3	4	2	6	2	21
1466	Q7TPD0;Q7TPD0-2	Q7TPD0	3;1	3;1	3;1	Integrator complex subunit 3	Ints3	sp|Q7TPD0|INT3_MOUSE Integrator complex subunit 3 OS=Mus musculus OX=10090 GN=Ints3 PE=1 SV=2	2	1	2	0	2	0	0	2	2	2	117.94	1041	6.6522	1.6	3.8	4.1	0	0	0	8104800	0	4823800	0	3281000	0	0	53	152920	0	61905	91016	0	0	0	2	1	2	0	0	0	5
2035	Q91YQ5	Q91YQ5	6	6	6	Dolichyl-diphosphooligosaccharide--protein glycosyltransferase subunit 1	Rpn1	sp|Q91YQ5|RPN1_MOUSE Dolichyl-diphosphooligosaccharide--protein glycosyltransferase subunit 1 OS=Mus musculus OX=10090 GN=Rpn1 PE=1 SV=1	1	6	0	0	1	0	0	6	1	6	68.527	608	16.041	15.6	3	0	0	0	0	92653000	89191000	0	0	3461700	0	0	37	2504100	2410600	93559	0	0	0	0	1	6	0	0	0	0	7
791	P61759	P61759	2	2	2	Prefoldin subunit 3	Vbp1	sp|P61759|PFD3_MOUSE Prefoldin subunit 3 OS=Mus musculus OX=10090 GN=Vbp1 PE=1 SV=2	1	0	0	2	0	0	0	2	0	2	22.435	196	5.5892	0	0	0	0	19.9	0	13829000	0	0	13829000	0	0	0	15	921930	0	0	0	0	921930	0	0	0	0	0	2	0	2
161	O35344	O35344	4	4	4	Importin subunit alpha-4	Kpna3	sp|O35344|IMA4_MOUSE Importin subunit alpha-4 OS=Mus musculus OX=10090 GN=Kpna3 PE=1 SV=1	1	1	2	1	1	0	1	2	1	2	57.772	521	16.909	5.6	5.6	8.1	0	5.6	5.6	211750000	3829400	5039500	1904700	2349000	0	1789500	17	12456000	225260	138180	296440	0	112040	105260	1	2	2	0	1	2	18
621	P47738;Q9JHW9	P47738	20;1	20;1	19;0	Aldehyde dehydrogenase, mitochondrial	Aldh2	sp|P47738|ALDH2_MOUSE Aldehyde dehydrogenase, mitochondrial OS=Mus musculus OX=10090 GN=Aldh2 PE=1 SV=1	2	10	16	18	14	9	11	18	14	18	56.537	519	102.37	28.7	36.2	40.3	27.4	48	29.7	5495200000	326770000	1392000000	2082800000	513820000	140160000	319770000	24	228970000	13615000	21409000	57999000	5840000	86782000	13324000	17	12	20	10	24	13	120
2504	Q9ER41	Q9ER41	2	2	2	Torsin-1B	Tor1b	sp|Q9ER41|TOR1B_MOUSE Torsin-1B OS=Mus musculus OX=10090 GN=Tor1b PE=1 SV=2	1	0	0	2	0	0	0	2	0	2	37.817	336	3.2129	0	0	0	0	9.5	0	11652000	0	0	11652000	0	0	0	16	728260	0	0	0	0	728260	0	0	0	0	0	2	0	2
2631	Q9QY06;Q9QY06-3;Q9QY06-2	Q9QY06;Q9QY06-3;Q9QY06-2	4;4;4	4;4;4	4;4;4	Unconventional myosin-IXb	Myo9b	sp|Q9QY06|MYO9B_MOUSE Unconventional myosin-IXb OS=Mus musculus OX=10090 GN=Myo9b PE=1 SV=2;sp|Q9QY06-3|MYO9B_MOUSE Isoform 3 of Unconventional myosin-IXb OS=Mus musculus OX=10090 GN=Myo9b;sp|Q9QY06-2|MYO9B_MOUSE Isoform 2 of Unconventional myosin-IXb OS=M	3	2	0	0	2	0	0	2	2	2	238.83	2114	4.6546	1.2	1.9	0	0	0	0	7885100	4179400	0	0	3705700	0	0	112	70403	37316	33087	0	0	0	0	2	2	0	0	0	0	4
543	P32067	P32067	11	11	11	Lupus La protein homolog	Ssb	sp|P32067|LA_MOUSE Lupus La protein homolog OS=Mus musculus OX=10090 GN=Ssb PE=1 SV=1	1	6	6	5	6	5	2	6	6	6	47.756	415	28.706	16.9	16.1	16.4	13.7	13.7	6.7	1221900000	143820000	114620000	87504000	113620000	107270000	22020000	22	55542000	6537100	5164600	5209800	4875800	3977500	1000900	6	7	7	5	5	2	60
1401	Q6PB66	Q6PB66	6	6	6	Leucine-rich PPR motif-containing protein, mitochondrial	Lrpprc	sp|Q6PB66|LPPRC_MOUSE Leucine-rich PPR motif-containing protein, mitochondrial OS=Mus musculus OX=10090 GN=Lrpprc PE=1 SV=2	1	5	3	3	3	3	2	5	3	5	156.61	1392	12.265	5.7	3.2	3.1	3.2	4	1.9	71114000	28863000	7846700	12156000	9849900	6426900	5972000	88	808120	327980	111930	89167	73033	138140	67864	3	5	3	3	4	2	20
2456	Q9DC23	Q9DC23	4	4	4	DnaJ homolog subfamily C member 10	Dnajc10	sp|Q9DC23|DJC10_MOUSE DnaJ homolog subfamily C member 10 OS=Mus musculus OX=10090 GN=Dnajc10 PE=1 SV=2	1	1	1	1	2	0	0	1	2	2	90.582	793	9.8103	3	3.4	1.3	0	1.3	0	38344000	4904300	5684500	3420000	5756300	0	0	35	1095500	140120	164470	162410	0	97714	0	2	1	1	0	1	0	9
218	O55135	O55135	3	3	3	Eukaryotic translation initiation factor 6	Eif6	sp|O55135|IF6_MOUSE Eukaryotic translation initiation factor 6 OS=Mus musculus OX=10090 GN=Eif6 PE=1 SV=2	1	2	3	3	2	2	2	3	2	3	26.511	245	10.614	17.1	17.1	22.9	17.1	22.9	17.1	361010000	52071000	86044000	80218000	64944000	31355000	33411000	9	40112000	5785600	7216000	9560500	3483800	8913100	3712300	2	2	4	2	3	2	17
860	P62908	P62908	14	14	14	40S ribosomal protein S3	Rps3	sp|P62908|RS3_MOUSE 40S ribosomal protein S3 OS=Mus musculus OX=10090 GN=Rps3 PE=1 SV=1	1	9	9	12	11	7	5	12	11	12	26.674	243	43.942	37.9	53.9	41.6	33.7	56.8	23.9	7270200000	1248900000	882430000	1149700000	1527000000	693470000	131590000	19	382640000	65734000	80371000	46444000	36498000	60510000	6926000	15	12	10	9	15	5	94
2518	Q9ERU9	Q9ERU9	2	2	2	E3 SUMO-protein ligase RanBP2	Ranbp2	sp|Q9ERU9|RBP2_MOUSE E3 SUMO-protein ligase RanBP2 OS=Mus musculus OX=10090 GN=Ranbp2 PE=1 SV=2	1	2	0	0	0	0	0	2	0	2	341.12	3053	1.7917	0.9	0	0	0	0	0	10196000	10196000	0	0	0	0	0	173	58934	58934	0	0	0	0	0	0	2	0	0	0	0	2
2154	Q99M31;Q99M31-2	Q99M31;Q99M31-2	3;3	3;3	3;3	Heat shock 70 kDa protein 14	Hspa14	sp|Q99M31|HSP7E_MOUSE Heat shock 70 kDa protein 14 OS=Mus musculus OX=10090 GN=Hspa14 PE=1 SV=2;sp|Q99M31-2|HSP7E_MOUSE Isoform 2 of Heat shock 70 kDa protein 14 OS=Mus musculus OX=10090 GN=Hspa14	2	2	1	1	2	1	0	2	2	2	54.65	509	14.625	5.1	8.4	2.8	2.4	2.8	0	52456000	23181000	2211100	3915700	14584000	8563800	0	28	1873400	827890	520870	78967	305850	139850	0	3	2	1	1	1	0	8
2438	Q9DBC7	Q9DBC7	5	5	3	cAMP-dependent protein kinase type I-alpha regulatory subunit;cAMP-dependent protein kinase type I-alpha regulatory subunit, N-terminally processed	Prkar1a	sp|Q9DBC7|KAP0_MOUSE cAMP-dependent protein kinase type I-alpha regulatory subunit OS=Mus musculus OX=10090 GN=Prkar1a PE=1 SV=3	1	4	1	3	1	1	1	4	1	4	43.185	381	8.4742	17.3	3.1	3.1	3.1	10	3.1	55104000	14803000	4461200	21242000	3968000	6022700	4607300	19	2900200	779120	208840	234800	316980	1118000	242490	1	4	1	1	3	1	11
1571	Q8BH64	Q8BH64	13	13	12	EH domain-containing protein 2	Ehd2	sp|Q8BH64|EHD2_MOUSE EH domain-containing protein 2 OS=Mus musculus OX=10090 GN=Ehd2 PE=1 SV=1	1	7	11	7	4	4	3	11	4	11	61.174	543	33.735	14.9	9.8	26.5	9.8	18.2	6.6	587010000	68259000	281500000	143750000	30044000	32759000	30705000	30	19567000	2275300	1001500	9383300	1092000	4791500	1023500	4	8	11	4	7	3	38
2768	Q9Z1M8	Q9Z1M8	2	2	2	Protein Red	Ik	sp|Q9Z1M8|RED_MOUSE Protein Red OS=Mus musculus OX=10090 GN=Ik PE=1 SV=2	1	2	1	1	1	0	0	2	1	2	65.615	557	3.9138	3.2	1.6	1.6	0	1.6	0	14514000	5759000	3800000	0	4954600	0	0	22	659710	261770	225210	172730	0	0	0	1	2	1	0	1	0	5
887	P63325	P63325	10	10	10	40S ribosomal protein S10	Rps10	sp|P63325|RS10_MOUSE 40S ribosomal protein S10 OS=Mus musculus OX=10090 GN=Rps10 PE=1 SV=1	1	6	5	8	6	6	7	8	7	8	18.916	165	73.543	44.2	38.2	38.2	43.6	44.2	44.2	9235000000	1621400000	1009300000	1542700000	1734600000	668860000	573550000	8	1154400000	202680000	216830000	126160000	83607000	192830000	71693000	21	14	12	10	17	11	127
1352	Q64737;Q64737-2	Q64737;Q64737-2	2;1	2;1	2;1	Trifunctional purine biosynthetic protein adenosine-3;Phosphoribosylamine--glycine ligase;Phosphoribosylformylglycinamidine cyclo-ligase;Phosphoribosylglycinamide formyltransferase	Gart	sp|Q64737|PUR2_MOUSE Trifunctional purine biosynthetic protein adenosine-3 OS=Mus musculus OX=10090 GN=Gart PE=1 SV=3;sp|Q64737-2|PUR2_MOUSE Isoform Short of Trifunctional purine biosynthetic protein adenosine-3 OS=Mus musculus OX=10090 GN=Gart	2	1	1	2	2	1	1	2	2	2	107.5	1010	4.4675	1.1	3	1.9	1.1	3	1.9	52518000	9709800	2964600	10651000	9985400	4172800	2169700	47	1117400	206590	212450	63076	88783	226610	46163	2	1	1	1	2	1	10
1807	Q8K0C4	Q8K0C4	4	4	4	Lanosterol 14-alpha demethylase	Cyp51a1	sp|Q8K0C4|CP51A_MOUSE Lanosterol 14-alpha demethylase OS=Mus musculus OX=10090 GN=Cyp51a1 PE=1 SV=1	1	3	4	2	3	3	2	4	3	4	56.775	503	5.5312	9.1	8.7	12.7	8.7	5.6	5.6	73122000	20541000	11715000	8139100	16262000	3864000	12600000	24	3046700	855870	677590	488140	161000	339130	525010	4	4	4	3	2	2	19
738	P58252	P58252	21	21	20	Elongation factor 2	Eef2	sp|P58252|EF2_MOUSE Elongation factor 2 OS=Mus musculus OX=10090 GN=Eef2 PE=1 SV=2	1	15	10	11	8	13	8	15	13	15	95.313	858	67.21	24.1	11.7	13.2	22.1	16.7	11.3	1908400000	590550000	305940000	388970000	213780000	241220000	109520000	45	42408000	13123000	4750700	6798700	5360500	8643700	2433700	8	17	11	14	12	8	73
1040	Q0KL02;Q0KL02-4;Q0KL02-3;Q0KL02-2	Q0KL02;Q0KL02-4;Q0KL02-3;Q0KL02-2	4;4;4;2	4;4;4;2	4;4;4;2	Triple functional domain protein	Trio	sp|Q0KL02|TRIO_MOUSE Triple functional domain protein OS=Mus musculus OX=10090 GN=Trio PE=1 SV=3;sp|Q0KL02-4|TRIO_MOUSE Isoform 4 of Triple functional domain protein OS=Mus musculus OX=10090 GN=Trio;sp|Q0KL02-3|TRIO_MOUSE Isoform 3 of Triple functional dom	4	4	0	0	0	0	0	4	0	4	347.86	3102	7.9531	1.6	0	0	0	0	0	18272000	18272000	0	0	0	0	0	145	126010	126010	0	0	0	0	0	0	4	0	0	0	0	4
1272	Q61753	Q61753	9	9	9	D-3-phosphoglycerate dehydrogenase	Phgdh	sp|Q61753|SERA_MOUSE D-3-phosphoglycerate dehydrogenase OS=Mus musculus OX=10090 GN=Phgdh PE=1 SV=3	1	5	5	7	4	5	4	7	5	7	56.585	533	25.172	10.3	8.4	9.6	9.6	17.1	7.5	2782800000	377730000	495620000	626210000	285730000	267410000	177980000	22	126490000	17170000	12988000	22528000	12155000	28464000	8089900	4	5	5	5	8	4	44
2032	Q91YN9	Q91YN9	3	3	3	BAG family molecular chaperone regulator 2	Bag2	sp|Q91YN9|BAG2_MOUSE BAG family molecular chaperone regulator 2 OS=Mus musculus OX=10090 GN=Bag2 PE=1 SV=1	1	0	1	3	0	0	0	3	0	3	23.473	210	9.2644	0	0	4.3	0	13.8	0	76662000	0	0	76662000	0	0	0	14	5475800	0	0	0	0	5475800	0	0	0	1	0	3	0	4
214	O55125	O55125	11	11	11	Protein NipSnap homolog 1	Nipsnap1	sp|O55125|NIPS1_MOUSE Protein NipSnap homolog 1 OS=Mus musculus OX=10090 GN=Nipsnap1 PE=1 SV=1	1	0	1	3	0	0	0	3	0	3	33.363	284	218.11	0	0	9.5	0	16.2	0	2229500000	0	8850900	45393000	0	0	0	14	159250000	0	0	632210	0	3242400	0	0	0	1	0	3	0	40
985	P99024	P99024	29	5	5	Tubulin beta-5 chain	Tubb5	sp|P99024|TBB5_MOUSE Tubulin beta-5 chain OS=Mus musculus OX=10090 GN=Tubb5 PE=1 SV=1	1	4	5	4	5	3	4	5	5	5	49.67	444	133.12	50.2	53.4	50.7	54.1	66	52	15761000000	1045400000	1289900000	1010800000	904800000	371720000	524250000	20	788040000	52269000	45240000	64494000	18586000	50540000	26212000	12	9	14	7	9	8	100
2140	Q99LB6-2;Q99LB6	Q99LB6-2;Q99LB6	4;3	4;3	4;3	Methionine adenosyltransferase 2 subunit beta	Mat2b	sp|Q99LB6-2|MAT2B_MOUSE Isoform 2 of Methionine adenosyltransferase 2 subunit beta OS=Mus musculus OX=10090 GN=Mat2b;sp|Q99LB6|MAT2B_MOUSE Methionine adenosyltransferase 2 subunit beta OS=Mus musculus OX=10090 GN=Mat2b PE=1 SV=1	2	2	2	3	1	2	2	3	2	3	36.21	323	5.3	9	3.4	7.1	7.1	12.7	7.1	204690000	15800000	19190000	44960000	3671700	22119000	52361000	16	12793000	987490	229480	1199400	1382400	2810000	3272600	1	2	2	2	3	2	16
835	P62751	P62751	13	13	13	60S ribosomal protein L23a	Rpl23a	sp|P62751|RL23A_MOUSE 60S ribosomal protein L23a OS=Mus musculus OX=10090 GN=Rpl23a PE=1 SV=1	1	6	9	8	9	6	3	9	9	9	17.695	156	57.483	40.4	42.3	42.3	41	41.7	22.4	7845400000	1207200000	984890000	942070000	1042800000	551660000	228920000	6	1307600000	201200000	173790000	164150000	91944000	157010000	38153000	10	7	10	6	9	5	74
829	P62702	P62702	14	14	14	40S ribosomal protein S4, X isoform	Rps4x	sp|P62702|RS4X_MOUSE 40S ribosomal protein S4, X isoform OS=Mus musculus OX=10090 GN=Rps4x PE=1 SV=2	1	10	7	11	9	7	6	11	9	11	29.597	263	31.919	35.7	34.6	25.9	28.9	44.5	25.1	4699000000	927160000	560910000	650470000	712160000	287220000	241470000	16	293690000	57948000	44510000	35057000	17952000	40655000	15092000	12	12	8	7	14	7	87
353	P10107	P10107	14	14	14	Annexin A1	Anxa1	sp|P10107|ANXA1_MOUSE Annexin A1 OS=Mus musculus OX=10090 GN=Anxa1 PE=1 SV=2	1	11	11	12	11	10	9	12	11	12	38.734	346	211.26	39	32.1	39	31.8	44.2	27.7	2834900000	627750000	324360000	708280000	445650000	493560000	228050000	22	128860000	28534000	20257000	14743000	22434000	32195000	10366000	13	16	16	16	14	12	88
1400	Q6PAM1	Q6PAM1	2	2	2	Alpha-taxilin	Txlna	sp|Q6PAM1|TXLNA_MOUSE Alpha-taxilin OS=Mus musculus OX=10090 GN=Txlna PE=1 SV=1	1	2	0	0	0	0	0	2	0	2	62.368	554	5.0408	5.8	0	0	0	0	0	14141000	14141000	0	0	0	0	0	25	565640	565640	0	0	0	0	0	0	2	0	0	0	0	2
10	A2AI08	A2AI08	2	2	2	Taperin	Tprn	sp|A2AI08|TPRN_MOUSE Taperin OS=Mus musculus OX=10090 GN=Tprn PE=1 SV=1	1	1	1	0	2	0	0	1	2	2	80.088	749	5.598	2.3	4.9	2.7	0	0	0	2801400	2801400	0	0	0	0	0	33	84890	84890	0	0	0	0	0	2	1	1	0	0	0	4
237	O70400	O70400	3	3	3	PDZ and LIM domain protein 1	Pdlim1	sp|O70400|PDLI1_MOUSE PDZ and LIM domain protein 1 OS=Mus musculus OX=10090 GN=Pdlim1 PE=1 SV=4	1	1	2	3	1	1	1	3	1	3	35.774	327	8.0571	8.3	8.3	11.3	8.3	19.9	8.3	75571000	20260000	14364000	26512000	4971200	5894300	3568700	16	4723200	1266300	310700	897750	368390	1657000	223040	1	1	2	1	3	1	9
2147	Q99LJ0	Q99LJ0	3	3	3	CTTNBP2 N-terminal-like protein	Cttnbp2nl	sp|Q99LJ0|CT2NL_MOUSE CTTNBP2 N-terminal-like protein OS=Mus musculus OX=10090 GN=Cttnbp2nl PE=1 SV=1	1	2	2	1	1	1	1	2	1	2	69.84	638	6.1384	5.8	2.4	3.6	2.4	2.4	2.4	48836000	31741000	8652900	0	4057000	4384500	0	40	1220900	793540	101420	216320	109610	0	0	1	2	2	1	1	1	8
1269	Q61656	Q61656	20	20	16	Probable ATP-dependent RNA helicase DDX5	Ddx5	sp|Q61656|DDX5_MOUSE Probable ATP-dependent RNA helicase DDX5 OS=Mus musculus OX=10090 GN=Ddx5 PE=1 SV=2	1	14	9	6	7	4	5	14	7	14	69.289	614	57.526	29.3	13.2	15.1	7.8	10.9	9.9	2894400000	1104900000	409630000	238090000	310810000	206610000	196480000	32	90450000	34529000	9712700	12801000	6456700	7440300	6139900	8	14	9	4	6	5	73
350	Q3THW5;P0C0S6	Q3THW5;P0C0S6	4;4	2;2	2;2	Histone H2A.V;Histone H2A.Z	H2afv;H2afz	sp|Q3THW5|H2AV_MOUSE Histone H2A.V OS=Mus musculus OX=10090 GN=H2az2 PE=1 SV=3;sp|P0C0S6|H2AZ_MOUSE Histone H2A.Z OS=Mus musculus OX=10090 GN=H2az1 PE=1 SV=2	2	2	2	1	2	2	1	2	2	2	13.509	128	32.282	43	43	43	43	20.3	35.2	531200000	65741000	61796000	61755000	56732000	73693000	3205800	5	106240000	13148000	11346000	12359000	14739000	12351000	641160	2	2	2	3	1	1	16
1869	Q8R050;Q8R050-2	Q8R050;Q8R050-2	3;3	3;3	3;3	Eukaryotic peptide chain release factor GTP-binding subunit ERF3A	Gspt1	sp|Q8R050|ERF3A_MOUSE Eukaryotic peptide chain release factor GTP-binding subunit ERF3A OS=Mus musculus OX=10090 GN=Gspt1 PE=1 SV=2;sp|Q8R050-2|ERF3A_MOUSE Isoform 2 of Eukaryotic peptide chain release factor GTP-binding subunit ERF3A OS=Mus musculus OX=10	2	1	1	3	1	1	1	3	1	3	68.625	636	6.8291	2.7	2.7	2.7	2.7	5	2.7	157250000	14993000	13159000	64044000	12227000	9061200	5673300	28	5616000	535460	436660	469960	323610	2287300	202620	1	1	1	1	3	1	10
2561	Q9JIX8;Q9JIX8-3;Q9JIX8-2;Q9JIX8-4	Q9JIX8;Q9JIX8-3;Q9JIX8-2;Q9JIX8-4	2;2;2;2	2;2;2;2	2;2;2;2	Apoptotic chromatin condensation inducer in the nucleus	Acin1	sp|Q9JIX8|ACINU_MOUSE Apoptotic chromatin condensation inducer in the nucleus OS=Mus musculus OX=10090 GN=Acin1 PE=1 SV=3;sp|Q9JIX8-3|ACINU_MOUSE Isoform 3 of Apoptotic chromatin condensation inducer in the nucleus OS=Mus musculus OX=10090 GN=Acin1;sp|Q9JI	4	2	1	0	1	1	0	2	1	2	150.72	1338	2.9799	2.7	1.2	1.2	1.2	0	0	15727000	12901000	0	0	0	2825400	0	70	224670	184300	0	0	40363	0	0	1	2	1	1	0	0	5
2213	Q9CQF9	Q9CQF9	10	10	10	Prenylcysteine oxidase	Pcyox1	sp|Q9CQF9|PCYOX_MOUSE Prenylcysteine oxidase OS=Mus musculus OX=10090 GN=Pcyox1 PE=1 SV=1	1	2	4	6	4	2	2	6	4	6	56.494	505	37.465	6.3	14.1	12.9	6.1	20.6	6.7	598260000	12411000	37055000	75436000	38827000	11579000	11772000	24	24928000	517140	1617800	1544000	482460	3143200	490500	4	2	5	2	6	2	41
1745	Q8CCS6;Q8CCS6-2	Q8CCS6;Q8CCS6-2	5;5	5;5	5;5	Polyadenylate-binding protein 2	Pabpn1	sp|Q8CCS6|PABP2_MOUSE Polyadenylate-binding protein 2 OS=Mus musculus OX=10090 GN=Pabpn1 PE=1 SV=3;sp|Q8CCS6-2|PABP2_MOUSE Isoform 2 of Polyadenylate-binding protein 2 OS=Mus musculus OX=10090 GN=Pabpn1	2	2	0	1	2	0	0	2	2	2	32.296	302	26.094	7	7	0	0	3.3	0	286070000	27545000	0	1546400	22252000	0	0	12	23839000	2295400	1854300	0	0	128870	0	2	2	0	0	1	0	18
500	P26369	P26369	7	7	7	Splicing factor U2AF 65 kDa subunit	U2af2	sp|P26369|U2AF2_MOUSE Splicing factor U2AF 65 kDa subunit OS=Mus musculus OX=10090 GN=U2af2 PE=1 SV=3	1	4	2	2	2	2	2	4	2	4	53.516	475	39.07	15.2	5.5	5.5	5.5	5.5	5.5	689220000	65899000	7607200	23591000	27288000	25750000	9007800	15	45948000	4393300	1819200	507150	1716700	1572700	600520	2	4	2	2	2	2	35
1553	Q8BG95	Q8BG95	5	4	4	Protein phosphatase 1 regulatory subunit 12B	Ppp1r12b	sp|Q8BG95|MYPT2_MOUSE Protein phosphatase 1 regulatory subunit 12B OS=Mus musculus OX=10090 GN=Ppp1r12b PE=1 SV=2	1	2	2	2	2	2	1	2	2	2	109.05	976	10.663	4.4	4.4	4.4	4.4	4.4	3.3	156950000	58417000	19661000	15839000	21285000	21517000	4447400	53	2961200	1102200	401610	370970	405970	298850	83913	2	2	2	3	2	1	16
2702	Q9WTR5	Q9WTR5	2	2	2	Cadherin-13	Cdh13	sp|Q9WTR5|CAD13_MOUSE Cadherin-13 OS=Mus musculus OX=10090 GN=Cdh13 PE=1 SV=2	1	0	0	0	1	2	1	0	2	2	78.185	714	12.911	0	3.2	0	4.9	0	3.2	46279000	0	0	0	7831100	23783000	14665000	31	1492900	0	252620	0	767180	0	473060	1	0	0	2	0	1	4
886	P63323	P63323	2	2	2	40S ribosomal protein S12	Rps12	sp|P63323|RS12_MOUSE 40S ribosomal protein S12 OS=Mus musculus OX=10090 GN=Rps12 PE=1 SV=2	1	0	1	2	1	1	1	2	1	2	14.525	132	3.046	0	7.6	6.1	6.1	13.6	6.1	231170000	0	27809000	113250000	0	21882000	14498000	7	33024000	0	0	3972700	3125900	16178000	2071200	1	0	1	1	2	1	9
777	P61202;P61202-2	P61202;P61202-2	4;4	4;4	4;4	COP9 signalosome complex subunit 2	Cops2	sp|P61202|CSN2_MOUSE COP9 signalosome complex subunit 2 OS=Mus musculus OX=10090 GN=Cops2 PE=1 SV=1;sp|P61202-2|CSN2_MOUSE Isoform 2 of COP9 signalosome complex subunit 2 OS=Mus musculus OX=10090 GN=Cops2	2	1	2	2	1	2	1	2	2	2	51.596	443	9.0615	2.3	2.3	4.5	5.2	5.4	2.3	94955000	7417900	34289000	17796000	9468600	16814000	9170800	21	4521700	353230	450880	1632800	800640	847410	436700	1	1	2	2	2	1	10
598	P43275	P43275	5	3	3	Histone H1.1	Hist1h1a	sp|P43275|H11_MOUSE Histone H1.1 OS=Mus musculus OX=10090 GN=H1-1 PE=1 SV=2	1	1	1	1	1	2	0	1	2	2	21.785	213	7.6285	14.1	14.1	14.1	14.1	9.4	0	224320000	32648000	22126000	14386000	43544000	88996000	0	7	32046000	4664100	6220600	3160800	12714000	2055200	0	1	1	1	3	1	0	9
862	P62918	P62918	2	2	2	60S ribosomal protein L8	Rpl8	sp|P62918|RL8_MOUSE 60S ribosomal protein L8 OS=Mus musculus OX=10090 GN=Rpl8 PE=1 SV=2	1	1	2	2	2	2	1	2	2	2	28.024	257	6.5426	6.2	10.5	10.5	10.5	10.5	4.3	1229700000	198370000	309220000	169380000	177010000	158690000	79758000	10	122970000	19837000	17701000	30922000	15869000	16938000	7975800	3	2	3	2	2	1	16
465	P21279;P21278;P30677;O70443;P27600	P21279;P21278;P30677	3;2;2;1;1	3;2;2;1;1	2;1;1;0;0	Guanine nucleotide-binding protein G(q) subunit alpha;Guanine nucleotide-binding protein subunit alpha-11;Guanine nucleotide-binding protein subunit alpha-14	Gnaq;Gna11;Gna14	sp|P21279|GNAQ_MOUSE Guanine nucleotide-binding protein G(q) subunit alpha OS=Mus musculus OX=10090 GN=Gnaq PE=1 SV=4;sp|P21278|GNA11_MOUSE Guanine nucleotide-binding protein subunit alpha-11 OS=Mus musculus OX=10090 GN=Gna11 PE=1 SV=1;sp|P30677|GNA14_MOUS	5	2	0	0	0	1	0	2	1	2	42.158	359	6.1455	8.4	0	0	5.3	0	0	36496000	19055000	0	0	0	4036500	0	19	1920800	1002900	0	0	212450	0	0	0	2	0	1	0	0	5
2671	Q9R0P5	Q9R0P5	6	5	5	Destrin	Dstn	sp|Q9R0P5|DEST_MOUSE Destrin OS=Mus musculus OX=10090 GN=Dstn PE=1 SV=3	1	3	4	5	2	3	2	5	3	5	18.521	165	43.736	27.9	18.2	33.3	24.8	40	22.4	1313200000	185950000	175190000	258630000	39697000	85326000	40068000	11	119390000	16904000	3608800	15926000	7756900	23512000	3642600	3	5	7	5	6	3	46
1453	Q78ZA7	Q78ZA7	10	8	8	Nucleosome assembly protein 1-like 4	Nap1l4	sp|Q78ZA7|NP1L4_MOUSE Nucleosome assembly protein 1-like 4 OS=Mus musculus OX=10090 GN=Nap1l4 PE=1 SV=1	1	2	7	1	2	7	1	7	7	7	42.679	375	101.22	9.6	8.5	29.9	29.9	6.7	5.6	890580000	15031000	197030000	5279900	21854000	416490000	0	15	59372000	1002000	1456900	13135000	27766000	351990	0	2	2	7	11	1	1	41
2717	Q9WUK2;Q9WUK2-2	Q9WUK2;Q9WUK2-2	3;3	3;3	3;3	Eukaryotic translation initiation factor 4H	Eif4h	sp|Q9WUK2|IF4H_MOUSE Eukaryotic translation initiation factor 4H OS=Mus musculus OX=10090 GN=Eif4h PE=1 SV=3;sp|Q9WUK2-2|IF4H_MOUSE Isoform Short of Eukaryotic translation initiation factor 4H OS=Mus musculus OX=10090 GN=Eif4h	2	0	0	3	1	0	0	3	1	3	27.341	248	10.739	0	9.3	0	0	18.1	0	47736000	0	0	34812000	12924000	0	0	13	3672000	0	994140	0	0	2677800	0	1	0	0	0	3	0	4
1979	Q91V41	Q91V41	9	9	9	Ras-related protein Rab-14	Rab14	sp|Q91V41|RAB14_MOUSE Ras-related protein Rab-14 OS=Mus musculus OX=10090 GN=Rab14 PE=1 SV=3	1	3	2	3	2	3	3	3	3	3	23.897	215	56.328	25.1	11.2	11.2	25.1	23.3	25.1	562800000	63461000	12727000	49446000	10207000	31379000	25056000	16	35175000	3966300	637920	795470	1961200	3090400	1566000	2	3	2	3	3	3	33
559	P35550	P35550	4	4	2	rRNA 2-O-methyltransferase fibrillarin	Fbl	sp|P35550|FBRL_MOUSE rRNA 2-O-methyltransferase fibrillarin OS=Mus musculus OX=10090 GN=Fbl PE=1 SV=2	1	1	0	1	2	0	0	1	2	2	34.306	327	7.5073	5.8	7.6	0	0	3.4	0	72333000	12771000	0	12605000	17835000	0	0	20	3616700	638570	891760	0	0	630260	0	2	1	0	0	1	0	7
2257	Q9CW03	Q9CW03	2	2	2	Structural maintenance of chromosomes protein 3	Smc3	sp|Q9CW03|SMC3_MOUSE Structural maintenance of chromosomes protein 3 OS=Mus musculus OX=10090 GN=Smc3 PE=1 SV=2	1	1	1	1	2	2	0	1	2	2	141.55	1217	4.6897	1	2.5	1	2.5	1	0	7851300	0	0	4180700	0	3670600	0	65	120790	0	0	0	56471	64318	0	2	1	1	2	2	0	8
532	P29416	P29416	12	12	12	Beta-hexosaminidase subunit alpha	Hexa	sp|P29416|HEXA_MOUSE Beta-hexosaminidase subunit alpha OS=Mus musculus OX=10090 GN=Hexa PE=1 SV=2	1	4	4	4	3	3	1	4	3	4	60.612	528	58.317	13.8	10.6	13.1	11	13.1	4.9	810060000	38624000	76924000	103250000	30677000	35649000	2984500	22	36821000	1755600	1394400	3496500	1620400	4693000	135660	3	4	5	3	4	1	47
1539	Q8BFR5;Q8BFR5-2	Q8BFR5;Q8BFR5-2	19;15	19;15	19;15	Elongation factor Tu, mitochondrial	Tufm	sp|Q8BFR5|EFTU_MOUSE Elongation factor Tu, mitochondrial OS=Mus musculus OX=10090 GN=Tufm PE=1 SV=1;sp|Q8BFR5-2|EFTU_MOUSE Isoform 2 of Elongation factor Tu, mitochondrial OS=Mus musculus OX=10090 GN=Tufm	2	3	4	7	6	7	4	7	7	7	49.508	452	78.732	8.8	17.7	12.4	19.2	21.2	11.9	38940000000	6880900000	5310000000	5555200000	4821600000	4134300000	5175100000	30	1298000000	229360000	160720000	177000000	137810000	185170000	172500000	19	16	17	21	20	19	190
1617	Q8BMP6	Q8BMP6	2	2	2	Golgi resident protein GCP60	Acbd3	sp|Q8BMP6|GCP60_MOUSE Golgi resident protein GCP60 OS=Mus musculus OX=10090 GN=Acbd3 PE=1 SV=3	1	0	1	2	0	0	0	2	0	2	60.18	525	2.6962	0	0	4.8	0	7.6	0	9633100	0	3738200	5895000	0	0	0	20	481660	0	0	186910	0	294750	0	0	0	1	0	2	0	3
219	O55142	O55142	5	5	5	60S ribosomal protein L35a	Rpl35a	sp|O55142|RL35A_MOUSE 60S ribosomal protein L35a OS=Mus musculus OX=10090 GN=Rpl35a PE=1 SV=2	1	3	3	2	3	4	2	3	4	4	12.554	110	8.6979	25.5	24.5	25.5	32.7	19.1	18.2	866040000	266700000	74896000	40036000	59055000	107760000	22100000	7	123720000	38100000	8436400	10699000	15394000	5719400	3157100	4	4	3	4	2	2	29
906	P70227	P70227	4	4	4	Inositol 1,4,5-trisphosphate receptor type 3	Itpr3	sp|P70227|ITPR3_MOUSE Inositol 1,4,5-trisphosphate receptor type 3 OS=Mus musculus OX=10090 GN=Itpr3 PE=1 SV=3	1	3	0	0	1	1	0	3	1	3	304.27	2670	11.478	2.4	0.6	0	0.9	0	0	72708000	69274000	0	0	0	3434600	0	139	523080	498370	0	0	24709	0	0	1	3	0	1	0	0	5
2280	Q9CY57;Q9CY57-5;Q9CY57-4;Q9CY57-3;Q9CY57-2	Q9CY57;Q9CY57-5;Q9CY57-4;Q9CY57-3;Q9CY57-2	3;3;3;3;3	3;3;3;3;3	3;3;3;3;3	Chromatin target of PRMT1 protein	Chtop	sp|Q9CY57|CHTOP_MOUSE Chromatin target of PRMT1 protein OS=Mus musculus OX=10090 GN=Chtop PE=1 SV=2;sp|Q9CY57-5|CHTOP_MOUSE Isoform 5 of Chromatin target of PRMT1 protein OS=Mus musculus OX=10090 GN=Chtop;sp|Q9CY57-4|CHTOP_MOUSE Isoform 4 of Chromatin targ	5	1	2	2	1	1	1	2	1	2	26.585	249	8.0594	5.2	5.2	11.6	5.2	11.6	5.2	309250000	15407000	42634000	23816000	15208000	8384600	9624300	9	34361000	1711900	1689700	4737100	931630	2646200	1069400	1	1	2	1	2	1	16
2655	Q9QZQ1;Q9QZQ1-2	Q9QZQ1;Q9QZQ1-2	3;3	3;3	3;3	Afadin	Mllt4	sp|Q9QZQ1|AFAD_MOUSE Afadin OS=Mus musculus OX=10090 GN=Afdn PE=1 SV=3;sp|Q9QZQ1-2|AFAD_MOUSE Isoform 1 of Afadin OS=Mus musculus OX=10090 GN=Afdn	2	2	1	0	0	0	0	2	0	2	206.5	1820	2.9108	1.5	0	0.5	0	0	0	11111000	11111000	0	0	0	0	0	92	120770	120770	0	0	0	0	0	0	2	1	0	0	0	3
1076	Q3TN34	Q3TN34	3	3	3	MICAL-like protein 2	Micall2	sp|Q3TN34|MILK2_MOUSE MICAL-like protein 2 OS=Mus musculus OX=10090 GN=Micall2 PE=1 SV=1	1	2	1	2	3	2	1	2	3	3	108.29	1009	5.3403	3.6	4.8	1.4	3.6	2.6	1.4	135350000	32910000	13722000	26892000	28481000	24915000	8430300	63	2148400	522370	452090	217810	395470	426860	133810	3	2	1	2	2	1	11
2763	Q9Z1B5	Q9Z1B5	3	3	3	Mitotic spindle assembly checkpoint protein MAD2A	Mad2l1	sp|Q9Z1B5|MD2L1_MOUSE Mitotic spindle assembly checkpoint protein MAD2A OS=Mus musculus OX=10090 GN=Mad2l1 PE=1 SV=2	1	1	2	3	2	1	2	3	2	3	23.598	205	4.8132	7.3	10.7	10.7	7.3	15.6	10.7	182720000	6254200	41827000	45119000	56476000	5036300	28004000	14	13051000	446730	4034000	2987600	359740	3222800	2000300	2	1	2	1	3	2	11
845	Q99JI6;P62835	Q99JI6;P62835	4;4	4;4	4;4	Ras-related protein Rap-1b;Ras-related protein Rap-1A	Rap1b;Rap1a	sp|Q99JI6|RAP1B_MOUSE Ras-related protein Rap-1b OS=Mus musculus OX=10090 GN=Rap1b PE=1 SV=2;sp|P62835|RAP1A_MOUSE Ras-related protein Rap-1A OS=Mus musculus OX=10090 GN=Rap1a PE=1 SV=1	2	3	1	2	0	1	3	3	3	3	20.825	184	6.0814	16.3	0	6.5	4.3	10.9	12	170650000	56838000	2225200	25112000	0	21073000	18591000	10	17065000	5683800	0	222520	2107300	2511200	1859100	0	3	1	1	2	3	16
1997	Q91VR5	Q91VR5	14	14	14	ATP-dependent RNA helicase DDX1	Ddx1	sp|Q91VR5|DDX1_MOUSE ATP-dependent RNA helicase DDX1 OS=Mus musculus OX=10090 GN=Ddx1 PE=1 SV=1	1	5	5	6	6	5	3	6	6	6	82.499	740	83.281	11.5	13	11.5	9.7	12.2	5.8	1061200000	94753000	53289000	59009000	94256000	64127000	14690000	39	27210000	2429600	2416800	1366400	1644300	1513000	376670	6	5	5	5	6	3	63
2543	Q9JHS9	Q9JHS9	3	3	3	Spliceosome-associated protein CWC15 homolog	Cwc15	sp|Q9JHS9|CWC15_MOUSE Spliceosome-associated protein CWC15 homolog OS=Mus musculus OX=10090 GN=Cwc15 PE=1 SV=1	1	1	2	1	2	1	1	2	2	2	26.624	229	7.9885	11.4	7.9	16.2	3.1	11.4	4.8	63014000	12107000	8205900	7528300	8647400	19202000	5152400	8	7876800	1513400	1080900	1025700	2400300	941040	644050	2	1	2	1	1	1	9
815	P62301	P62301	11	11	11	40S ribosomal protein S13	Rps13	sp|P62301|RS13_MOUSE 40S ribosomal protein S13 OS=Mus musculus OX=10090 GN=Rps13 PE=1 SV=2	1	8	9	7	10	6	5	9	10	10	17.222	151	44.912	45	46.4	45.7	35.8	39.1	29.8	14322000000	2034900000	1371200000	1502300000	1551300000	798980000	613410000	9	1591300000	226100000	172370000	152360000	88775000	166920000	68157000	12	9	10	7	8	7	94
1199	Q60749	Q60749	4	4	4	KH domain-containing, RNA-binding, signal transduction-associated protein 1	Khdrbs1	sp|Q60749|KHDR1_MOUSE KH domain-containing, RNA-binding, signal transduction-associated protein 1 OS=Mus musculus OX=10090 GN=Khdrbs1 PE=1 SV=2	1	2	1	0	1	1	1	2	1	2	48.37	443	4.9766	5.4	3.2	3.2	9	0	2.3	178660000	106030000	25154000	0	21473000	3220300	4983600	11	16242000	9638900	1952100	2286700	292750	0	453050	1	2	1	1	0	1	7
765	P60867	P60867	4	4	4	40S ribosomal protein S20	Rps20	sp|P60867|RS20_MOUSE 40S ribosomal protein S20 OS=Mus musculus OX=10090 GN=Rps20 PE=1 SV=1	1	4	2	2	3	1	2	4	3	4	13.373	119	7.9541	28.6	22.7	12.6	9.2	12.6	19.3	4194900000	1194300000	457970000	456990000	696770000	223870000	310570000	5	838980000	238860000	139350000	91595000	44775000	91399000	62115000	3	4	2	1	2	2	19
2313	Q9CZX8	Q9CZX8	12	12	12	40S ribosomal protein S19	Rps19	sp|Q9CZX8|RS19_MOUSE 40S ribosomal protein S19 OS=Mus musculus OX=10090 GN=Rps19 PE=1 SV=3	1	8	11	9	11	8	8	11	11	11	16.085	145	59.696	40.7	55.2	49	36.6	48.3	36.6	13406000000	1827600000	2466300000	1640100000	2543700000	772080000	785790000	9	1489500000	203060000	282630000	274040000	85787000	182240000	87310000	14	8	12	8	12	9	100
2025	Q91YE6	Q91YE6	3	3	3	Importin-9	Ipo9	sp|Q91YE6|IPO9_MOUSE Importin-9 OS=Mus musculus OX=10090 GN=Ipo9 PE=1 SV=3	1	2	2	1	2	1	1	2	2	2	116.05	1041	9.1515	3.7	2.8	2.8	1.1	1.1	1.1	855520000	194990000	165830000	228750000	59603000	104080000	102260000	42	20369000	4642600	1419100	3948300	2478200	5446400	2434800	2	2	3	1	3	2	13
847	P62849;P62849-2;P62849-3	P62849;P62849-2;P62849-3	4;4;4	4;4;4	4;4;4	40S ribosomal protein S24	Rps24	sp|P62849|RS24_MOUSE 40S ribosomal protein S24 OS=Mus musculus OX=10090 GN=Rps24 PE=1 SV=1;sp|P62849-2|RS24_MOUSE Isoform 2 of 40S ribosomal protein S24 OS=Mus musculus OX=10090 GN=Rps24;sp|P62849-3|RS24_MOUSE Isoform 3 of 40S ribosomal protein S24 OS=Mus	3	4	3	2	3	2	2	4	3	4	15.423	133	8.5981	29.3	28.6	29.3	20.3	20.3	20.3	1206900000	201510000	157020000	84951000	169870000	63140000	56186000	6	201150000	33585000	28312000	26170000	10523000	14159000	9364300	7	6	7	3	2	3	42
2028	Q91YJ2	Q91YJ2	2	2	2	Sorting nexin-4	Snx4	sp|Q91YJ2|SNX4_MOUSE Sorting nexin-4 OS=Mus musculus OX=10090 GN=Snx4 PE=1 SV=1	1	2	1	2	1	1	1	2	1	2	51.777	450	3.7934	5.3	2	2	2	5.3	2	32218000	11835000	5159600	7963200	2481700	2863400	1915000	26	1239100	455190	95451	198440	110130	306280	73654	1	2	1	1	2	1	8
2132	Q99KV1	Q99KV1	10	10	10	DnaJ homolog subfamily B member 11	Dnajb11	sp|Q99KV1|DJB11_MOUSE DnaJ homolog subfamily B member 11 OS=Mus musculus OX=10090 GN=Dnajb11 PE=1 SV=1	1	1	5	3	2	2	1	5	2	5	40.555	358	28.891	5.3	11.7	16.8	11.7	14	6.4	1050800000	93572000	191840000	183270000	18753000	103500000	13266000	16	65678000	5848300	1172100	11990000	6468900	11454000	829150	3	2	6	3	4	1	32
1592	Q8BK64	Q8BK64	4	4	4	Activator of 90 kDa heat shock protein ATPase homolog 1	Ahsa1	sp|Q8BK64|AHSA1_MOUSE Activator of 90 kDa heat shock protein ATPase homolog 1 OS=Mus musculus OX=10090 GN=Ahsa1 PE=1 SV=2	1	1	2	3	1	2	1	3	2	3	38.117	338	19.144	6.5	6.5	8.6	8.6	12.1	6.5	433020000	42691000	37459000	58907000	39716000	27469000	23730000	21	20620000	2032900	1891200	1783700	1308100	2805100	1130000	1	1	3	2	3	1	17
407	P14869	P14869	10	10	10	60S acidic ribosomal protein P0	Rplp0	sp|P14869|RLA0_MOUSE 60S acidic ribosomal protein P0 OS=Mus musculus OX=10090 GN=Rplp0 PE=1 SV=3	1	6	7	7	8	7	5	7	8	8	34.216	317	55.917	28.1	36	35.6	36	35.6	26.2	3926300000	945980000	554310000	710230000	784340000	627260000	232990000	13	302020000	72768000	60334000	42639000	48250000	54633000	17922000	12	10	10	13	11	7	68
126	O08709	O08709	12	12	12	Peroxiredoxin-6	Prdx6	sp|O08709|PRDX6_MOUSE Peroxiredoxin-6 OS=Mus musculus OX=10090 GN=Prdx6 PE=1 SV=3	1	3	6	2	2	2	2	6	2	6	24.87	224	94.822	14.7	11.6	30.4	12.9	11.6	10.7	1364000000	13844000	54213000	29732000	13327000	18857000	12571000	15	90932000	922960	888490	3614200	1257200	1982100	838090	2	3	7	2	4	3	64
97	E9Q634;P70248	E9Q634	13;3	13;3	13;3	Unconventional myosin-Ie	Myo1e	sp|E9Q634|MYO1E_MOUSE Unconventional myosin-Ie OS=Mus musculus OX=10090 GN=Myo1e PE=1 SV=1	2	13	8	8	7	7	6	13	7	13	126.82	1107	30.932	13.3	7.7	8.9	7.9	8.3	6.8	967360000	431200000	154730000	122140000	90070000	113350000	55875000	59	16396000	7308400	1526600	2622500	1921200	2070200	947030	8	14	9	7	8	7	53
611	P46638;P62492;Q9WTL2	P46638;P62492	11;9;1	11;9;1	11;9;1	Ras-related protein Rab-11B;Ras-related protein Rab-11A	Rab11b;Rab11a	sp|P46638|RB11B_MOUSE Ras-related protein Rab-11B OS=Mus musculus OX=10090 GN=Rab11b PE=1 SV=3;sp|P62492|RB11A_MOUSE Ras-related protein Rab-11A OS=Mus musculus OX=10090 GN=Rab11a PE=1 SV=3	3	5	8	5	3	4	2	8	4	8	24.489	218	23.448	22.5	12.8	42.7	22	26.1	8.7	1271800000	181720000	253200000	184250000	71223000	87081000	100490000	15	84789000	12115000	4748200	16880000	5805400	12283000	6699300	3	5	8	4	6	2	45
889	P67778	P67778	6	6	6	Prohibitin	Phb	sp|P67778|PHB_MOUSE Prohibitin OS=Mus musculus OX=10090 GN=Phb PE=1 SV=1	1	4	2	2	3	2	1	4	3	4	29.82	272	13.558	17.6	14	8.1	10.7	8.1	4.4	274270000	90237000	31346000	47254000	41118000	31657000	26233000	18	15237000	5013200	2284300	1741400	1758700	2625200	1457400	3	5	2	2	2	1	16
1473	Q7TQI3	Q7TQI3	7	7	7	Ubiquitin thioesterase OTUB1	Otub1	sp|Q7TQI3|OTUB1_MOUSE Ubiquitin thioesterase OTUB1 OS=Mus musculus OX=10090 GN=Otub1 PE=1 SV=2	1	0	2	2	2	1	0	2	2	2	31.27	271	15.484	0	10.7	9.2	3.7	10.7	0	182650000	0	8481800	10011000	10277000	6318800	0	15	12177000	0	685150	565450	421250	667400	0	2	0	2	1	2	0	17
2181	Q9CPR4	Q9CPR4	5	5	5	60S ribosomal protein L17	Rpl17	sp|Q9CPR4|RL17_MOUSE 60S ribosomal protein L17 OS=Mus musculus OX=10090 GN=Rpl17 PE=1 SV=3	1	3	4	1	2	3	1	4	3	4	21.423	184	10.634	21.7	14.1	27.2	19	7.6	8.7	566080000	240400000	114010000	14192000	69587000	86891000	10821000	9	62897000	26711000	7731900	12668000	9654600	1576900	1202400	2	4	4	3	1	1	19
1764	Q8CGC7	Q8CGC7	16	16	16	Bifunctional glutamate/proline--tRNA ligase;Glutamate--tRNA ligase;Proline--tRNA ligase	Eprs	sp|Q8CGC7|SYEP_MOUSE Bifunctional glutamate/proline--tRNA ligase OS=Mus musculus OX=10090 GN=Eprs1 PE=1 SV=4	1	7	10	11	8	4	6	11	8	11	170.08	1512	37.248	5.2	8.1	9.3	2.8	10.9	5	527670000	68611000	129460000	128530000	85431000	55085000	39154000	84	6281700	816790	1017000	1541200	655770	1530200	466120	8	7	10	5	11	6	50
808	P62245	P62245	7	7	7	40S ribosomal protein S15a	Rps15a	sp|P62245|RS15A_MOUSE 40S ribosomal protein S15a OS=Mus musculus OX=10090 GN=Rps15a PE=1 SV=2	1	5	5	4	5	2	2	5	5	5	14.839	130	90.431	46.2	46.2	38.5	13.1	30.8	16.9	4829300000	887140000	421350000	392210000	801370000	236730000	355640000	8	603660000	110890000	100170000	52668000	29592000	49026000	44455000	7	5	5	2	4	3	39
807	P62242	P62242	6	6	6	40S ribosomal protein S8	Rps8	sp|P62242|RS8_MOUSE 40S ribosomal protein S8 OS=Mus musculus OX=10090 GN=Rps8 PE=1 SV=2	1	5	4	4	5	5	4	5	5	5	24.205	208	113.21	28.8	28.4	23.1	28.4	23.1	22.1	1520200000	466650000	207020000	195510000	297700000	192970000	73962000	9	168910000	51850000	33078000	23002000	21441000	21723000	8218000	7	6	5	6	5	4	38
1655	Q8BU30	Q8BU30	7	7	7	Isoleucine--tRNA ligase, cytoplasmic	Iars	sp|Q8BU30|SYIC_MOUSE Isoleucine--tRNA ligase, cytoplasmic OS=Mus musculus OX=10090 GN=Iars1 PE=1 SV=2	1	6	7	4	5	4	3	7	5	7	144.27	1262	11.97	4.4	3.7	5.2	2.9	3	2.1	236720000	53405000	58124000	37631000	35083000	23222000	29259000	61	3880700	875490	575140	952850	380680	616910	479650	5	6	7	4	4	3	30
290	P00493	P00493	8	8	8	Hypoxanthine-guanine phosphoribosyltransferase	Hprt1	sp|P00493|HPRT_MOUSE Hypoxanthine-guanine phosphoribosyltransferase OS=Mus musculus OX=10090 GN=Hprt1 PE=1 SV=3	1	3	6	5	6	5	5	6	6	6	24.57	218	18.134	17.9	33	33	28.4	28.4	28.4	1783800000	53179000	217280000	230130000	516150000	205360000	252480000	13	137220000	4090700	39704000	16714000	15797000	17702000	19422000	8	3	6	5	5	8	48
2038	Q91YU6	Q91YU6	2	2	2	Leucine zipper putative tumor suppressor 2	Lzts2	sp|Q91YU6|LZTS2_MOUSE Leucine zipper putative tumor suppressor 2 OS=Mus musculus OX=10090 GN=Lzts2 PE=1 SV=3	1	2	1	0	0	0	0	2	0	2	72.577	671	3.2196	4	0	2.4	0	0	0	2348500	2348500	0	0	0	0	0	36	65235	65235	0	0	0	0	0	0	2	1	0	0	0	3
1741	Q8CC35-2	Q8CC35-2	22	3	3	Synaptopodin	Synpo	sp|Q8CC35-2|SYNPO_MOUSE Isoform 2 of Synaptopodin OS=Mus musculus OX=10090 GN=Synpo	1	2	2	1	2	1	1	2	2	2	96.249	901	7.0981	22.6	9.4	11.4	8.5	11.1	2.4	204150000	82989000	51715000	13088000	33149000	12800000	10405000	45	4536600	1844200	736650	1149200	284450	290830	231220	3	2	2	1	1	1	10
839	P62806	P62806	8	8	8	Histone H4	Hist1h4a	sp|P62806|H4_MOUSE Histone H4 OS=Mus musculus OX=10090 GN=H4c1 PE=1 SV=2	1	7	7	6	5	6	6	7	6	7	11.367	103	37.022	43.7	41.7	52.4	51.5	51.5	51.5	12094000000	3470000000	1982900000	1848000000	1258800000	1430700000	820560000	6	2015600000	578330000	209800000	330490000	238440000	308000000	136760000	9	12	11	8	11	10	82
1428	Q6Y7W8;Q6Y7W8-2	Q6Y7W8;Q6Y7W8-2	2;1	2;1	2;1	PERQ amino acid-rich with GYF domain-containing protein 2	Gigyf2	sp|Q6Y7W8|GGYF2_MOUSE GRB10-interacting GYF protein 2 OS=Mus musculus OX=10090 GN=Gigyf2 PE=1 SV=2;sp|Q6Y7W8-2|GGYF2_MOUSE Isoform 2 of GRB10-interacting GYF protein 2 OS=Mus musculus OX=10090 GN=Gigyf2	2	2	0	0	0	0	0	2	0	2	149.19	1291	6.2969	2.7	0	0	0	0	0	8100100	8100100	0	0	0	0	0	52	155770	155770	0	0	0	0	0	0	2	0	0	0	0	2
2122	Q99K51;Q61233;Q3V0K9	Q99K51	14;3;3	14;3;3	14;3;3	Plastin-3	Pls3	sp|Q99K51|PLST_MOUSE Plastin-3 OS=Mus musculus OX=10090 GN=Pls3 PE=1 SV=3	3	7	8	9	11	13	6	9	13	13	70.741	630	39.803	13.8	20.5	15.7	25.2	16.8	12.1	1091000000	206310000	157310000	171040000	222800000	260020000	73470000	37	29485000	5576000	6021600	4251700	7027600	4622800	1985700	12	7	8	15	9	6	57
1054	Q3TBW2	Q3TBW2	4	4	4	39S ribosomal protein L10, mitochondrial	Mrpl10	sp|Q3TBW2|RM10_MOUSE 39S ribosomal protein L10, mitochondrial OS=Mus musculus OX=10090 GN=Mrpl10 PE=1 SV=2	1	1	2	1	2	0	1	2	2	2	29.395	262	9.7368	7.3	14.5	14.5	0	7.3	7.3	83094000	4373300	8235200	7825200	12384000	0	2981000	16	5193400	273330	774010	514700	0	489080	186320	2	1	2	0	1	1	14
1226	Q61081	Q61081	2	2	2	Hsp90 co-chaperone Cdc37;Hsp90 co-chaperone Cdc37, N-terminally processed	Cdc37	sp|Q61081|CDC37_MOUSE Hsp90 co-chaperone Cdc37 OS=Mus musculus OX=10090 GN=Cdc37 PE=1 SV=1	1	2	0	0	1	1	0	2	1	2	44.593	379	2.1897	8.4	5.5	0	2.9	0	0	34292000	23097000	0	0	0	11195000	0	16	2143300	1443600	0	0	699690	0	0	1	2	0	1	0	0	4
1585	Q8BIQ5;Q8BIQ5-2;Q8C7E9	Q8BIQ5;Q8BIQ5-2	3;3;1	3;3;1	3;3;1	Cleavage stimulation factor subunit 2	Cstf2	sp|Q8BIQ5|CSTF2_MOUSE Cleavage stimulation factor subunit 2 OS=Mus musculus OX=10090 GN=Cstf2 PE=1 SV=2;sp|Q8BIQ5-2|CSTF2_MOUSE Isoform 2 of Cleavage stimulation factor subunit 2 OS=Mus musculus OX=10090 GN=Cstf2	3	1	1	2	2	1	2	2	2	2	61.341	580	7.1948	3.6	8.8	3.6	3.6	5.2	8.8	50540000	2564400	3518200	19594000	16733000	4271100	3859500	24	2105800	106850	697190	146590	177960	816420	160810	2	1	1	1	2	2	9
823	P62334	P62334	6	6	6	26S protease regulatory subunit 10B	Psmc6	sp|P62334|PRS10_MOUSE 26S proteasome regulatory subunit 10B OS=Mus musculus OX=10090 GN=Psmc6 PE=1 SV=1	1	2	3	3	1	2	2	3	2	3	44.172	389	20.544	7.5	3.9	10.5	7.5	10.5	7.5	267140000	19437000	46437000	53651000	17454000	20529000	20514000	21	12721000	925550	831140	2211300	977590	2554800	976840	1	2	3	2	5	2	22
1088	Q3U2P1;Q3U2P1-2	Q3U2P1;Q3U2P1-2	2;1	2;1	2;1	Protein transport protein Sec24A	Sec24a	sp|Q3U2P1|SC24A_MOUSE Protein transport protein Sec24A OS=Mus musculus OX=10090 GN=Sec24a PE=1 SV=1;sp|Q3U2P1-2|SC24A_MOUSE Isoform 2 of Protein transport protein Sec24A OS=Mus musculus OX=10090 GN=Sec24a	2	0	1	2	0	0	0	2	0	2	118.78	1090	2.0444	0	0	1.4	0	2.4	0	6507700	0	1405900	5101900	0	0	0	33	197200	0	0	42602	0	154600	0	0	0	1	0	2	0	3
440	P17918	P17918	6	6	6	Proliferating cell nuclear antigen	Pcna	sp|P17918|PCNA_MOUSE Proliferating cell nuclear antigen OS=Mus musculus OX=10090 GN=Pcna PE=1 SV=2	1	3	4	6	4	4	3	6	4	6	28.785	261	40.001	13	16.1	16.1	16.1	29.9	13	655590000	36606000	110220000	222830000	109960000	115690000	60297000	16	40974000	2287900	6872300	6888500	7230500	13927000	3768600	4	3	5	4	6	4	26
504	P26638	P26638	10	10	10	Serine--tRNA ligase, cytoplasmic	Sars	sp|P26638|SYSC_MOUSE Serine--tRNA ligase, cytoplasmic OS=Mus musculus OX=10090 GN=Sars1 PE=1 SV=3	1	1	3	4	3	2	2	4	3	4	58.388	512	26.573	1.6	6.2	5.7	4.5	8.6	4.5	565490000	9637700	39978000	61625000	36103000	13939000	12910000	26	21750000	370680	1388600	1537600	536120	2370200	496550	3	1	3	2	4	2	33
2791	Q9Z2Q6	Q9Z2Q6	12	12	12	Septin-5	Sept5	sp|Q9Z2Q6|SEPT5_MOUSE Septin-5 OS=Mus musculus OX=10090 GN=Septin5 PE=1 SV=2	1	0	1	2	1	0	0	2	1	2	42.747	369	52.37	0	3.8	2.4	0	8.9	0	1848800000	0	12910000	21093000	10213000	0	0	22	84037000	0	464240	586830	0	958760	0	1	0	1	0	2	0	42
812	P62270	P62270	11	11	11	40S ribosomal protein S18	Rps18	sp|P62270|RS18_MOUSE 40S ribosomal protein S18 OS=Mus musculus OX=10090 GN=Rps18 PE=1 SV=3	1	8	8	6	7	8	6	8	8	8	17.718	152	53.033	39.5	38.8	44.1	39.5	32.9	30.9	13701000000	2141700000	2104500000	1795100000	2026400000	1257600000	837720000	9	1522300000	237970000	225150000	233840000	139730000	199460000	93080000	10	8	10	10	7	6	75
2275	Q9CXW4	Q9CXW4	5	5	5	60S ribosomal protein L11	Rpl11	sp|Q9CXW4|RL11_MOUSE 60S ribosomal protein L11 OS=Mus musculus OX=10090 GN=Rpl11 PE=1 SV=4	1	3	2	2	4	2	3	3	4	4	20.252	178	8.9149	17.4	21.3	12.9	9	9	16.9	2566900000	730910000	438460000	284470000	485710000	248860000	216160000	10	256690000	73091000	48571000	43846000	24886000	28447000	21616000	4	3	2	2	2	3	21
2176	Q99PV0	Q99PV0	8	8	8	Pre-mRNA-processing-splicing factor 8	Prpf8	sp|Q99PV0|PRP8_MOUSE Pre-mRNA-processing-splicing factor 8 OS=Mus musculus OX=10090 GN=Prpf8 PE=1 SV=2	1	7	4	1	3	1	3	7	3	7	273.61	2335	19.486	4.8	2.1	3.1	0.3	0.9	1.6	155360000	50495000	19027000	7873200	57185000	4033600	16744000	127	1223300	397600	450280	149820	31761	61994	131840	3	8	4	1	1	3	20
2323	Q9D0I9	Q9D0I9	4	4	4	Arginine--tRNA ligase, cytoplasmic	Rars	sp|Q9D0I9|SYRC_MOUSE Arginine--tRNA ligase, cytoplasmic OS=Mus musculus OX=10090 GN=Rars1 PE=1 SV=2	1	3	3	3	3	2	3	3	3	3	75.673	660	10.118	5.9	5.5	5.5	3.8	5.5	5.9	184440000	37474000	33073000	50551000	24922000	16072000	22344000	37	4984700	1012800	673570	893850	434380	1366200	603890	3	4	3	2	4	4	20
2396	Q9D7S7;Q9D7S7-2	Q9D7S7;Q9D7S7-2	3;3	3;3	3;3	60S ribosomal protein L22-like 1	Rpl22l1	sp|Q9D7S7|RL22L_MOUSE 60S ribosomal protein L22-like 1 OS=Mus musculus OX=10090 GN=Rpl22l1 PE=1 SV=1;sp|Q9D7S7-2|RL22L_MOUSE Isoform 2 of 60S ribosomal protein L22-like 1 OS=Mus musculus OX=10090 GN=Rpl22l1	2	2	2	1	3	3	1	2	3	3	14.467	122	27.214	29.5	39.3	29.5	39.3	19.7	19.7	1305100000	149090000	169920000	58938000	363050000	101310000	29442000	4	326270000	37274000	90762000	42480000	25327000	14735000	7360400	4	3	4	4	1	1	28
2096	Q924W7;Q924W7-3;Q924W7-2	Q924W7	3;1;1	3;1;1	3;1;1	Suppression of tumorigenicity 5 protein	St5	sp|Q924W7|DEN2B_MOUSE DENN domain-containing protein 2B OS=Mus musculus OX=10090 GN=Dennd2b PE=1 SV=1	3	3	1	0	0	1	0	3	1	3	126.86	1134	10.931	4.1	0	0.8	0.8	0	0	6163400	2084300	2229600	0	0	1849400	0	55	112060	37896	0	40539	33626	0	0	0	3	1	1	0	0	5
1357	Q68FD5	Q68FD5	33	33	33	Clathrin heavy chain 1	Cltc	sp|Q68FD5|CLH1_MOUSE Clathrin heavy chain 1 OS=Mus musculus OX=10090 GN=Cltc PE=1 SV=3	1	12	21	22	14	13	14	22	14	22	191.55	1675	174.12	9.7	12.4	17.1	10.7	17.6	11.9	3010400000	268920000	534620000	565980000	241890000	177360000	239030000	90	33449000	2988000	2687600	5940300	1970700	6288600	2655900	15	15	22	13	26	16	161
1507	Q80W54	Q80W54	2	2	2	CAAX prenyl protease 1 homolog	Zmpste24	sp|Q80W54|FACE1_MOUSE CAAX prenyl protease 1 homolog OS=Mus musculus OX=10090 GN=Zmpste24 PE=1 SV=2	1	2	1	0	0	0	0	2	0	2	54.734	475	5.2688	7.6	0	2.3	0	0	0	3184900	3184900	0	0	0	0	0	19	167630	167630	0	0	0	0	0	0	2	1	0	0	0	3
2491	Q9EPL8	Q9EPL8	6	6	6	Importin-7	Ipo7	sp|Q9EPL8|IPO7_MOUSE Importin-7 OS=Mus musculus OX=10090 GN=Ipo7 PE=1 SV=2	1	3	4	4	4	2	4	4	4	4	119.49	1038	13.256	3.9	5.1	4.7	3.2	4.7	5.5	219640000	42708000	44015000	27312000	49432000	19127000	37045000	42	5229500	1016900	1177000	1048000	455410	650290	882020	4	3	4	2	4	4	21
129	O08784	O08784	21	21	21	Treacle protein	Tcof1	sp|O08784|TCOF_MOUSE Treacle protein OS=Mus musculus OX=10090 GN=Tcof1 PE=1 SV=1	1	5	2	4	5	4	3	5	5	5	135	1320	94.283	6.5	5.5	2.4	6	5.6	3.9	791020000	62093000	29089000	37107000	76866000	24586000	18954000	64	12360000	970210	1201000	454520	384150	579800	296160	6	6	2	4	5	4	71
1600	Q8BL97;Q8BL97-3;Q8BL97-4;Q8BL97-2	Q8BL97;Q8BL97-3;Q8BL97-4;Q8BL97-2	5;5;5;5	4;4;4;4	4;4;4;4	Serine/arginine-rich splicing factor 7	Srsf7	sp|Q8BL97|SRSF7_MOUSE Serine/arginine-rich splicing factor 7 OS=Mus musculus OX=10090 GN=Srsf7 PE=1 SV=1;sp|Q8BL97-3|SRSF7_MOUSE Isoform 3 of Serine/arginine-rich splicing factor 7 OS=Mus musculus OX=10090 GN=Srsf7;sp|Q8BL97-4|SRSF7_MOUSE Isoform 4 of Seri	4	0	2	0	0	1	0	2	1	2	30.817	267	14.155	5.2	5.2	12	7.9	5.2	5.2	764210000	0	73281000	0	0	50478000	0	12	63685000	0	0	6106700	4206500	0	0	0	0	2	1	0	0	14
745	P58871	P58871	5	5	5	182 kDa tankyrase-1-binding protein	Tnks1bp1	sp|P58871|TB182_MOUSE 182 kDa tankyrase-1-binding protein OS=Mus musculus OX=10090 GN=Tnks1bp1 PE=1 SV=2	1	3	3	4	1	2	1	4	2	4	181.82	1720	27.981	3.5	1.2	3.5	2.2	4.3	1.2	334940000	109990000	46316000	51593000	19409000	90496000	17140000	85	3940500	1294000	228340	544890	1064700	606970	201650	1	3	3	2	4	1	14
585	P42125	P42125	6	6	6	Enoyl-CoA delta isomerase 1, mitochondrial	Eci1	sp|P42125|ECI1_MOUSE Enoyl-CoA delta isomerase 1, mitochondrial OS=Mus musculus OX=10090 GN=Eci1 PE=1 SV=2	1	2	2	3	5	3	3	3	5	5	32.25	289	15.022	10.4	23.2	10.4	14.9	15.9	14.9	480040000	41710000	67189000	122230000	90933000	52543000	47900000	18	26669000	2317200	5051800	3732700	2919000	6790700	2661100	5	2	2	3	4	3	23
455	P20060	P20060	7	7	7	Beta-hexosaminidase subunit beta	Hexb	sp|P20060|HEXB_MOUSE Beta-hexosaminidase subunit beta OS=Mus musculus OX=10090 GN=Hexb PE=1 SV=2	1	1	2	4	2	1	0	4	2	4	61.115	536	32.302	5	6.5	7.1	5	11.4	0	460690000	8516000	42614000	92929000	20553000	5094700	0	27	17063000	315410	761220	1578300	188690	3441800	0	2	1	2	1	4	0	25
312	P05213	P05213	32	32	0	Tubulin alpha-1B chain	Tuba1b	sp|P05213|TBA1B_MOUSE Tubulin alpha-1B chain OS=Mus musculus OX=10090 GN=Tuba1b PE=1 SV=2	1	15	14	15	14	14	12	15	14	15	50.151	451	323.31	42.6	41	42.4	41.7	45.5	39.5	166460000000	4958900000	5667300000	4118200000	3740700000	2509900000	2487400000	21	7926800000	236140000	178130000	269870000	119520000	196110000	118450000	30	31	29	27	33	22	699
610	P46471	P46471	8	8	8	26S protease regulatory subunit 7	Psmc2	sp|P46471|PRS7_MOUSE 26S proteasome regulatory subunit 7 OS=Mus musculus OX=10090 GN=Psmc2 PE=1 SV=5	1	1	2	3	4	2	2	3	4	4	48.647	433	13.943	2.3	9.9	5.5	5.3	8.1	5.8	172360000	8843300	26065000	51614000	26177000	18318000	8574400	28	6155800	315830	934880	930910	654230	1843400	306230	4	1	2	2	3	2	16
1207	Q60854	Q60854	4	4	4	Serpin B6	Serpinb6	sp|Q60854|SPB6_MOUSE Serpin B6 OS=Mus musculus OX=10090 GN=Serpinb6 PE=1 SV=1	1	3	2	3	1	2	1	3	2	3	42.598	378	8.5761	11.6	5.6	4.8	6.1	11.6	2.1	367260000	110830000	44581000	90975000	16358000	63647000	40869000	21	17488000	5277500	778930	2122900	3030800	4332200	1946200	1	3	2	2	3	1	12
1628	Q8BP92	Q8BP92	3	3	3	Reticulocalbin-2	Rcn2	sp|Q8BP92|RCN2_MOUSE Reticulocalbin-2 OS=Mus musculus OX=10090 GN=Rcn2 PE=1 SV=1	1	2	1	1	2	1	0	2	2	2	37.27	320	9.0804	11.9	7.5	7.5	7.2	7.5	0	45130000	8691900	5134900	8831200	14645000	7827900	0	14	3223600	620850	1046000	366780	559130	630800	0	2	2	1	1	2	0	8
656	P49718	P49718	4	4	4	DNA replication licensing factor MCM5	Mcm5	sp|P49718|MCM5_MOUSE DNA replication licensing factor MCM5 OS=Mus musculus OX=10090 GN=Mcm5 PE=1 SV=2	1	2	2	2	3	3	2	2	3	3	82.406	734	7.6934	3.4	5.4	3.4	4.6	3.4	3.4	250010000	56077000	33180000	32349000	65397000	40986000	22017000	42	5952500	1335200	1557100	789990	975870	770220	524220	3	2	2	3	2	2	14
1609	Q8BMB3	Q8BMB3	5	5	5	Eukaryotic translation initiation factor 4E type 2	Eif4e2	sp|Q8BMB3|IF4E2_MOUSE Eukaryotic translation initiation factor 4E type 2 OS=Mus musculus OX=10090 GN=Eif4e2 PE=1 SV=1	1	0	1	1	2	0	0	1	2	2	28.263	245	17.377	0	9.8	5.3	0	5.3	0	222480000	0	6536700	10491000	13940000	0	0	13	17114000	0	1072300	502830	0	807000	0	2	0	1	0	1	0	17
2099	Q99020	Q99020	13	13	13	Heterogeneous nuclear ribonucleoprotein A/B	Hnrnpab	sp|Q99020|ROAA_MOUSE Heterogeneous nuclear ribonucleoprotein A/B OS=Mus musculus OX=10090 GN=Hnrnpab PE=1 SV=1	1	9	8	10	11	9	8	10	11	11	30.831	285	88.884	36.5	35.8	32.3	35.1	35.8	27.7	6323700000	975490000	680460000	781030000	1309600000	678210000	433000000	13	486440000	75038000	100740000	52343000	52170000	60079000	33307000	17	12	11	12	13	9	110
1587	Q8BJ71;Q8BJ71-2	Q8BJ71;Q8BJ71-2	5;4	5;4	5;4	Nuclear pore complex protein Nup93	Nup93	sp|Q8BJ71|NUP93_MOUSE Nuclear pore complex protein Nup93 OS=Mus musculus OX=10090 GN=Nup93 PE=1 SV=1;sp|Q8BJ71-2|NUP93_MOUSE Isoform 2 of Nuclear pore complex protein Nup93 OS=Mus musculus OX=10090 GN=Nup93	2	3	1	2	5	2	0	3	5	5	93.28	819	29.565	8.3	11.2	3.2	4.6	4.6	0	120930000	20424000	7221600	19941000	44781000	20488000	0	51	2371200	400460	878060	141600	401720	391000	0	5	4	1	2	2	0	15
1635	Q8BQM4	Q8BQM4	2	2	2	HEAT repeat-containing protein 3	Heatr3	sp|Q8BQM4|HEAT3_MOUSE HEAT repeat-containing protein 3 OS=Mus musculus OX=10090 GN=Heatr3 PE=1 SV=1	1	1	0	1	2	1	1	1	2	2	74.305	679	5.4247	1.9	3.5	0	1.9	1.9	1.9	13144000	1834800	0	2244300	3912100	2663800	2489400	31	424020	59188	126200	0	85930	72396	80304	2	1	0	1	1	1	6
1190	Q60668;Q60668-3;Q60668-4;Q60668-2	Q60668;Q60668-3;Q60668-4;Q60668-2	14;14;11;11	14;14;11;11	13;13;10;10	Heterogeneous nuclear ribonucleoprotein D0	Hnrnpd	sp|Q60668|HNRPD_MOUSE Heterogeneous nuclear ribonucleoprotein D0 OS=Mus musculus OX=10090 GN=Hnrnpd PE=1 SV=2;sp|Q60668-3|HNRPD_MOUSE Isoform 3 of Heterogeneous nuclear ribonucleoprotein D0 OS=Mus musculus OX=10090 GN=Hnrnpd;sp|Q60668-4|HNRPD_MOUSE Isoform	4	6	6	7	5	6	3	7	6	7	38.354	355	97.025	17.5	20.6	17.2	22.8	20.6	9	4367200000	599470000	173440000	414680000	290480000	312290000	148210000	13	335940000	46113000	22345000	13341000	24022000	31898000	11400000	6	7	6	6	8	3	78
523	P28660;P28660-2	P28660;P28660-2	7;7	7;7	7;7	Nck-associated protein 1	Nckap1	sp|P28660|NCKP1_MOUSE Nck-associated protein 1 OS=Mus musculus OX=10090 GN=Nckap1 PE=1 SV=2;sp|P28660-2|NCKP1_MOUSE Isoform 2 of Nck-associated protein 1 OS=Mus musculus OX=10090 GN=Nckap1	2	2	2	2	2	1	1	2	2	2	128.78	1128	17.55	3.3	3.3	3.3	1.2	3.3	2	139130000	10018000	12058000	10362000	10527000	8639500	4280600	61	2280800	164220	172570	197680	141630	169870	70173	3	2	2	1	2	1	19
595	P43247	P43247	2	2	2	DNA mismatch repair protein Msh2	Msh2	sp|P43247|MSH2_MOUSE DNA mismatch repair protein Msh2 OS=Mus musculus OX=10090 GN=Msh2 PE=1 SV=1	1	1	1	2	1	1	0	2	1	2	104.15	935	3.8799	1.2	1.5	1.2	1.2	2.7	0	16242000	2837800	1720800	4319100	4727800	2636900	0	45	360940	63062	105060	38240	58598	95980	0	2	1	1	1	2	0	7
1176	Q5SYD0;Q5SYD0-2	Q5SYD0;Q5SYD0-2	24;22	24;22	23;21	Unconventional myosin-Id	Myo1d	sp|Q5SYD0|MYO1D_MOUSE Unconventional myosin-Id OS=Mus musculus OX=10090 GN=Myo1d PE=1 SV=1;sp|Q5SYD0-2|MYO1D_MOUSE Isoform 2 of Unconventional myosin-Id OS=Mus musculus OX=10090 GN=Myo1d	2	14	12	11	15	11	11	14	15	15	116.08	1006	60.238	16.9	17.4	13.2	12.6	11.9	12	1668700000	471420000	243440000	176670000	317720000	277870000	181590000	62	26915000	7603600	5124500	3926400	4481700	2849400	2928900	16	15	12	12	12	12	79
1391	Q6P4T2	Q6P4T2	8	8	8	U5 small nuclear ribonucleoprotein 200 kDa helicase	Snrnp200	sp|Q6P4T2|U520_MOUSE U5 small nuclear ribonucleoprotein 200 kDa helicase OS=Mus musculus OX=10090 GN=Snrnp200 PE=1 SV=1	1	8	1	1	3	2	2	8	3	8	244.54	2136	17.653	4.5	1.9	0.4	0.8	0.4	0.8	90959000	55896000	3350800	3115700	19217000	6261000	3117600	118	770840	473700	162860	28396	53060	26404	26420	3	8	1	2	1	2	17
2269	Q9CX86	Q9CX86	9	9	9	Heterogeneous nuclear ribonucleoprotein A0	Hnrnpa0	sp|Q9CX86|ROA0_MOUSE Heterogeneous nuclear ribonucleoprotein A0 OS=Mus musculus OX=10090 GN=Hnrnpa0 PE=1 SV=1	1	5	5	4	4	5	2	5	5	5	30.53	305	130.59	21.6	21.6	26.2	26.2	16.7	11.8	2366200000	204030000	114130000	102020000	209020000	107470000	28951000	14	169020000	14573000	14930000	8151800	7676800	7287000	2067900	6	5	5	5	4	2	61
264	O88587;O88587-2	O88587;O88587-2	3;3	3;3	3;3	Catechol O-methyltransferase	Comt	sp|O88587|COMT_MOUSE Catechol O-methyltransferase OS=Mus musculus OX=10090 GN=Comt PE=1 SV=2;sp|O88587-2|COMT_MOUSE Isoform Soluble of Catechol O-methyltransferase OS=Mus musculus OX=10090 GN=Comt	2	1	0	2	0	0	1	2	1	2	29.486	265	6.4415	8.7	0	0	0	8.7	6.4	32930000	8397500	0	14016000	0	0	10517000	16	2058100	524850	0	0	0	875970	657280	0	1	0	0	2	1	4
220	O55143;O55143-2;Q8R429	O55143;O55143-2;Q8R429	2;2;1	2;2;1	2;2;1	Sarcoplasmic/endoplasmic reticulum calcium ATPase 2;Sarcoplasmic/endoplasmic reticulum calcium ATPase 1	Atp2a2;Atp2a1	sp|O55143|AT2A2_MOUSE Sarcoplasmic/endoplasmic reticulum calcium ATPase 2 OS=Mus musculus OX=10090 GN=Atp2a2 PE=1 SV=2;sp|O55143-2|AT2A2_MOUSE Isoform 2 of Sarcoplasmic/endoplasmic reticulum calcium ATPase 2 OS=Mus musculus OX=10090 GN=Atp2a2;sp|Q8R429|AT2	3	2	0	0	0	0	1	2	1	2	114.86	1044	6.9178	4.2	0	0	0	0	2.2	30851000	14197000	0	0	0	0	4169200	47	656400	302060	0	0	0	0	88706	0	2	0	0	0	1	4
2224	Q9CQS8	Q9CQS8	2	2	2	Protein transport protein Sec61 subunit beta	Sec61b	sp|Q9CQS8|SC61B_MOUSE Protein transport protein Sec61 subunit beta OS=Mus musculus OX=10090 GN=Sec61b PE=1 SV=3	1	2	1	1	1	1	1	2	1	2	9.9583	96	4.2306	26	15.6	15.6	15.6	15.6	15.6	110080000	65314000	9572700	10093000	8871800	8064500	8164400	6	18347000	10886000	1478600	1595400	1344100	1682100	1360700	1	2	1	1	1	1	7
221	O55222	O55222	4	4	4	Integrin-linked protein kinase	Ilk	sp|O55222|ILK_MOUSE Integrin-linked protein kinase OS=Mus musculus OX=10090 GN=Ilk PE=1 SV=2	1	3	2	3	2	1	1	3	2	3	51.373	452	7.9283	9.7	4.9	6.4	3.1	8.2	3.1	207770000	73047000	35726000	45907000	22716000	11204000	7179800	24	8657300	3043600	946510	1488600	466810	1912800	299160	2	5	2	1	3	1	16
2425	Q9DAW9	Q9DAW9	10	10	9	Calponin-3	Cnn3	sp|Q9DAW9|CNN3_MOUSE Calponin-3 OS=Mus musculus OX=10090 GN=Cnn3 PE=1 SV=1	1	10	7	8	6	6	3	10	6	10	36.428	330	57.553	47	20.3	28.8	26.1	40.9	12.7	1293000000	529360000	190650000	259880000	149740000	134460000	28915000	15	86200000	35291000	9982400	12710000	8963800	17325000	1927700	6	13	9	8	11	3	50
2760	Q9Z130	Q9Z130	4	3	3	Heterogeneous nuclear ribonucleoprotein D-like	Hnrnpdl	sp|Q9Z130|HNRDL_MOUSE Heterogeneous nuclear ribonucleoprotein D-like OS=Mus musculus OX=10090 GN=Hnrnpdl PE=1 SV=1	1	2	1	1	1	2	0	2	2	2	33.558	301	6.2466	10.6	2.7	5.3	10.6	5.3	2.7	239180000	25891000	0	19095000	33798000	36216000	0	15	15945000	1726100	2253200	0	2414400	1273000	0	1	2	1	2	1	0	12
899	P68372	P68372	32	32	2	Tubulin beta-4B chain	Tubb4b	sp|P68372|TBB4B_MOUSE Tubulin beta-4B chain OS=Mus musculus OX=10090 GN=Tubb4b PE=1 SV=1	1	16	17	19	17	16	13	19	17	19	49.83	445	323.31	38	46.5	44.3	48.1	57.1	36	218750000000	3207600000	3968100000	3803100000	3049800000	2408700000	2072800000	20	10938000000	160380000	152490000	198410000	120440000	190160000	103640000	28	26	34	27	33	20	860
2697	Q9WTI7;Q9WTI7-3;Q9WTI7-2;Q9WTI7-4	Q9WTI7;Q9WTI7-3;Q9WTI7-2;Q9WTI7-4	44;44;43;37	44;44;43;37	43;43;42;36	Unconventional myosin-Ic	Myo1c	sp|Q9WTI7|MYO1C_MOUSE Unconventional myosin-Ic OS=Mus musculus OX=10090 GN=Myo1c PE=1 SV=2;sp|Q9WTI7-3|MYO1C_MOUSE Isoform 3 of Unconventional myosin-Ic OS=Mus musculus OX=10090 GN=Myo1c;sp|Q9WTI7-2|MYO1C_MOUSE Isoform 2 of Unconventional myosin-Ic OS=Mus	4	38	39	35	24	29	26	39	29	39	121.94	1063	231.6	44.6	28.7	46.1	33.4	44.1	31.4	13439000000	5749500000	2649400000	2164900000	927740000	1153400000	794390000	55	244350000	104540000	16868000	48170000	20971000	39363000	14443000	31	57	49	36	44	29	246
2596	Q9JLV1	Q9JLV1	9	9	9	BAG family molecular chaperone regulator 3	Bag3	sp|Q9JLV1|BAG3_MOUSE BAG family molecular chaperone regulator 3 OS=Mus musculus OX=10090 GN=Bag3 PE=1 SV=2	1	3	2	4	6	1	3	4	6	6	61.859	577	22.365	9	16.5	3.6	1.9	11.1	8.7	127340000	20635000	0	34389000	28152000	0	23080000	35	3638300	589570	804340	0	0	982540	659440	6	3	2	1	4	3	24
2494	Q9EQ20	Q9EQ20	26	26	26	Methylmalonate-semialdehyde dehydrogenase [acylating], mitochondrial	Aldh6a1	sp|Q9EQ20|MMSA_MOUSE Methylmalonate-semialdehyde dehydrogenase [acylating], mitochondrial OS=Mus musculus OX=10090 GN=Aldh6a1 PE=1 SV=1	1	0	0	0	2	0	0	0	2	2	57.915	535	162.46	0	9.2	0	0	0	0	1947600000	0	0	0	18240000	0	0	29	67160000	0	628980	0	0	0	0	2	0	0	0	0	0	65
577	P39447	P39447	24	24	24	Tight junction protein ZO-1	Tjp1	sp|P39447|ZO1_MOUSE Tight junction protein ZO-1 OS=Mus musculus OX=10090 GN=Tjp1 PE=1 SV=2	1	17	11	13	11	6	4	17	11	17	194.74	1745	62.181	14.3	11.5	9.3	6	13.6	5.4	1121100000	431220000	177680000	146210000	132240000	43869000	40889000	87	12887000	4956600	1520000	2042200	504240	1680500	469980	12	18	13	7	15	4	86
1011	Q03173-3;Q03173-4;Q03173-6;Q03173;Q03173-5;Q03173-2	Q03173-3;Q03173-4;Q03173-6;Q03173;Q03173-5	7;7;7;6;6;3	7;7;7;6;6;3	7;7;7;6;6;3	Protein enabled homolog	Enah	sp|Q03173-3|ENAH_MOUSE Isoform 2 of Protein enabled homolog OS=Mus musculus OX=10090 GN=Enah;sp|Q03173-4|ENAH_MOUSE Isoform 3 of Protein enabled homolog OS=Mus musculus OX=10090 GN=Enah;sp|Q03173-6|ENAH_MOUSE Isoform 6 of Protein enabled homolog OS=Mus mus	6	0	0	5	0	0	1	5	1	5	59.642	541	16.956	0	0	0	0	16.8	2	79855000	0	0	42739000	0	0	0	22	3629800	0	0	0	0	1942700	0	0	0	0	0	5	1	12
399	P14206	P14206	10	10	10	40S ribosomal protein SA	Rpsa	sp|P14206|RSSA_MOUSE 40S ribosomal protein SA OS=Mus musculus OX=10090 GN=Rpsa PE=1 SV=4	1	4	8	8	7	6	7	8	7	8	32.838	295	142.65	18	26.8	27.5	21.7	36.6	32.9	2784800000	315540000	599200000	619360000	326370000	332640000	418380000	13	214220000	24272000	25106000	46092000	25587000	47643000	32183000	8	5	9	7	10	8	52
936	P83882	P83882	4	4	4	60S ribosomal protein L36a	Rpl36a	sp|P83882|RL36A_MOUSE 60S ribosomal protein L36a OS=Mus musculus OX=10090 GN=Rpl36a PE=3 SV=2	1	2	1	0	2	1	0	2	2	2	12.441	106	4.9544	15.1	16	7.5	7.5	0	0	210090000	76514000	27166000	0	28123000	33656000	0	4	52522000	19128000	7030600	6791600	8414000	0	0	2	2	1	1	0	0	9
1310	Q62426	Q62426	3	3	3	Cystatin-B	Cstb	sp|Q62426|CYTB_MOUSE Cystatin-B OS=Mus musculus OX=10090 GN=Cstb PE=1 SV=1	1	3	3	3	2	2	3	3	3	3	11.045	98	12.524	39.8	32.7	39.8	32.7	39.8	39.8	979420000	214730000	139150000	205690000	200600000	90031000	114840000	6	163240000	35788000	33433000	23192000	15005000	34282000	19139000	3	5	3	2	5	4	23
565	P35979	P35979	7	7	7	60S ribosomal protein L12	Rpl12	sp|P35979|RL12_MOUSE 60S ribosomal protein L12 OS=Mus musculus OX=10090 GN=Rpl12 PE=1 SV=2	1	5	6	7	6	5	5	7	6	7	17.804	165	201.68	42.4	53.9	53.9	42.4	59.4	49.1	8461400000	1483600000	1322000000	1764600000	1797400000	867890000	826190000	9	940160000	164840000	199710000	146890000	96432000	196070000	91798000	18	11	14	8	14	10	89
1544	Q8BFZ9;Q91X78	Q8BFZ9;Q91X78	2;1	2;1	2;1	Erlin-2;Erlin-1	Erlin2;Erlin1	sp|Q8BFZ9|ERLN2_MOUSE Erlin-2 OS=Mus musculus OX=10090 GN=Erlin2 PE=1 SV=1;sp|Q91X78|ERLN1_MOUSE Erlin-1 OS=Mus musculus OX=10090 GN=Erlin1 PE=1 SV=2	2	2	0	0	0	0	0	2	0	2	37.872	340	3.3851	8.5	0	0	0	0	0	2664700	1333300	0	0	0	0	0	21	126890	63489	0	0	0	0	0	0	2	0	0	0	0	3
871	P63037	P63037	8	8	8	DnaJ homolog subfamily A member 1	Dnaja1	sp|P63037|DNJA1_MOUSE DnaJ homolog subfamily A member 1 OS=Mus musculus OX=10090 GN=Dnaja1 PE=1 SV=1	1	3	3	3	5	2	2	3	5	5	44.868	397	34.323	12.6	18.1	11.1	6.3	14.4	9.6	1330200000	113400000	102790000	96123000	111580000	67736000	40603000	21	63341000	5400100	5313400	4894700	3225500	4577300	1933500	5	4	4	3	3	2	40
821	P62320	P62320	2	2	2	Small nuclear ribonucleoprotein Sm D3	Snrpd3	sp|P62320|SMD3_MOUSE Small nuclear ribonucleoprotein Sm D3 OS=Mus musculus OX=10090 GN=Snrpd3 PE=1 SV=1	1	2	2	2	2	2	2	2	2	2	13.916	126	18.523	15.1	15.1	15.1	15.1	15.1	15.1	2592800000	210090000	213470000	332740000	153520000	211270000	212590000	6	432140000	35016000	25586000	35578000	35212000	55457000	35432000	2	3	3	2	4	2	25
521	P28658	P28658	4	4	4	Ataxin-10	Atxn10	sp|P28658|ATX10_MOUSE Ataxin-10 OS=Mus musculus OX=10090 GN=Atxn10 PE=1 SV=2	1	3	1	3	2	2	1	3	2	3	53.706	475	10.43	9.3	7.2	3.6	5.7	9.3	3.6	139210000	12987000	6325500	14740000	7725200	9108100	4825000	28	4971800	463820	275900	225910	325290	526410	172320	2	3	1	2	3	1	18
367	Q6ZWY9;Q64478;P10853;P10854;Q64475;Q64525;Q8CGP2;Q8CGP1;Q8CGP2-2;P70696	Q6ZWY9;Q64478;P10853;P10854;Q64475;Q64525;Q8CGP2;Q8CGP1;Q8CGP2-2;P70696	6;6;6;6;6;6;6;6;6;3	6;6;6;6;6;6;6;6;6;3	3;3;3;3;3;3;3;3;3;1	Histone H2B type 1-C/E/G;Histone H2B type 1-H;Histone H2B type 1-F/J/L;Histone H2B type 1-M;Histone H2B type 1-B;Histone H2B type 2-B;Histone H2B type 1-P;Histone H2B type 1-K;Histone H2B type 1-A	Hist1h2bc;Hist1h2bh;Hist1h2bf;Hist1h2bm;Hist1h2bb;Hist2h2bb;Hist1h2bp;Hist1h2bk;Hist1h2ba	sp|Q6ZWY9|H2B1C_MOUSE Histone H2B type 1-C/E/G OS=Mus musculus OX=10090 GN=H2bc4 PE=1 SV=3;sp|Q64478|H2B1H_MOUSE Histone H2B type 1-H OS=Mus musculus OX=10090 GN=H2bc9 PE=1 SV=3;sp|P10853|H2B1F_MOUSE Histone H2B type 1-F/J/L OS=Mus musculus OX=10090 GN=H2b	10	6	5	6	5	5	5	6	5	6	13.906	126	41.232	41.3	41.3	34.1	41.3	41.3	41.3	24484000000	4521600000	2116100000	4120100000	3175300000	2231300000	1357300000	7	3497700000	645940000	453610000	302300000	318760000	588590000	193900000	11	12	9	8	11	9	94
107	G5E870	G5E870	2	2	2	E3 ubiquitin-protein ligase TRIP12	Trip12	sp|G5E870|TRIPC_MOUSE E3 ubiquitin-protein ligase TRIP12 OS=Mus musculus OX=10090 GN=Trip12 PE=1 SV=1	1	2	0	0	0	0	0	2	0	2	224.13	2025	3.3103	1.3	0	0	0	0	0	5616700	5616700	0	0	0	0	0	98	57314	57314	0	0	0	0	0	0	2	0	0	0	0	2
150	O35129	O35129	9	9	9	Prohibitin-2	Phb2	sp|O35129|PHB2_MOUSE Prohibitin-2 OS=Mus musculus OX=10090 GN=Phb2 PE=1 SV=1	1	2	4	3	4	2	2	4	4	4	33.296	299	18.666	7.4	15.7	17.4	8	11	7.4	251070000	36656000	19441000	20205000	60798000	16398000	6539500	22	11412000	1666200	2763600	883670	745380	918400	297250	5	3	4	3	3	2	30
959	P97379;P97379-2	P97379;P97379-2	14;12	13;11	13;11	Ras GTPase-activating protein-binding protein 2	G3bp2	sp|P97379|G3BP2_MOUSE Ras GTPase-activating protein-binding protein 2 OS=Mus musculus OX=10090 GN=G3bp2 PE=1 SV=2;sp|P97379-2|G3BP2_MOUSE Isoform B of Ras GTPase-activating protein-binding protein 2 OS=Mus musculus OX=10090 GN=G3bp2	2	7	5	3	6	3	4	7	6	7	54.087	482	66.443	27.4	25.7	19.9	11	10.4	12.4	1749800000	198090000	75458000	54983000	108960000	51959000	63362000	22	79535000	9004300	4952700	3429900	2361800	2499200	2880100	6	9	7	4	5	6	78
513	P27661	P27661	6	6	0	Histone H2AX	H2afx	sp|P27661|H2AX_MOUSE Histone H2AX OS=Mus musculus OX=10090 GN=H2ax PE=1 SV=2	1	4	4	4	5	3	3	4	5	5	15.142	143	51.543	47.6	52.4	47.6	27.3	47.6	27.3	25948000000	3899400000	3016900000	3792700000	3382600000	2490900000	1749600000	7	3706800000	557050000	483230000	430990000	355840000	541820000	249950000	6	7	7	5	6	3	53
1508	Q80W68;Q80W68-2	Q80W68;Q80W68-2	3;3	3;3	3;3	Kin of IRRE-like protein 1	Kirrel	sp|Q80W68|KIRR1_MOUSE Kin of IRRE-like protein 1 OS=Mus musculus OX=10090 GN=Kirrel1 PE=1 SV=1;sp|Q80W68-2|KIRR1_MOUSE Isoform 2 of Kin of IRRE-like protein 1 OS=Mus musculus OX=10090 GN=Kirrel1	2	3	2	0	0	0	0	3	0	3	87.175	789	10.929	5.3	0	3.4	0	0	0	33280000	25407000	7872400	0	0	0	0	34	978820	747280	0	231540	0	0	0	0	3	2	0	0	0	5
2155	Q99M71;Q99M71-2	Q99M71;Q99M71-2	4;2	4;2	4;2	Mammalian ependymin-related protein 1	Epdr1	sp|Q99M71|EPDR1_MOUSE Mammalian ependymin-related protein 1 OS=Mus musculus OX=10090 GN=Epdr1 PE=1 SV=1;sp|Q99M71-2|EPDR1_MOUSE Isoform 2 of Mammalian ependymin-related protein 1 OS=Mus musculus OX=10090 GN=Epdr1	2	0	0	2	1	0	0	2	1	2	25.485	224	16.086	0	4	0	0	8.9	0	421490000	0	0	62629000	3001600	0	0	10	42149000	0	300160	0	0	6262900	0	1	0	0	0	2	0	15
1545	Q8BG05;Q8BG05-2	Q8BG05;Q8BG05-2	19;16	18;15	18;15	Heterogeneous nuclear ribonucleoprotein A3	Hnrnpa3	sp|Q8BG05|ROA3_MOUSE Heterogeneous nuclear ribonucleoprotein A3 OS=Mus musculus OX=10090 GN=Hnrnpa3 PE=1 SV=1;sp|Q8BG05-2|ROA3_MOUSE Isoform 2 of Heterogeneous nuclear ribonucleoprotein A3 OS=Mus musculus OX=10090 GN=Hnrnpa3	2	10	8	10	10	12	10	10	12	12	39.652	379	206.46	27.2	29.8	25.6	31.4	27.2	27.2	10027000000	1239200000	709870000	718300000	1332300000	1012700000	485980000	19	527750000	65219000	70120000	37361000	53301000	37805000	25578000	14	13	10	17	13	11	163
1688	Q8C052	Q8C052	7	7	7	Microtubule-associated protein 1S;MAP1S heavy chain;MAP1S light chain	Map1s	sp|Q8C052|MAP1S_MOUSE Microtubule-associated protein 1S OS=Mus musculus OX=10090 GN=Map1s PE=1 SV=2	1	2	1	2	2	1	2	2	2	2	102.94	973	36.762	2.6	2.6	1.4	1.4	2.6	2.6	175690000	8378000	2653100	7142600	9755700	2372600	6867100	38	4623500	220470	256730	69819	62436	187960	180710	2	3	1	1	2	2	29
1467	Q7TPR4	Q7TPR4	54	35	34	Alpha-actinin-1	Actn1	sp|Q7TPR4|ACTN1_MOUSE Alpha-actinin-1 OS=Mus musculus OX=10090 GN=Actn1 PE=1 SV=1	1	32	31	31	22	24	19	32	24	32	103.07	892	323.31	59.6	50.7	57.6	49.9	61.9	45.3	18048000000	5725300000	3867200000	3427000000	1275400000	1316200000	847820000	52	347070000	110100000	24527000	74369000	25312000	65904000	16304000	31	53	47	31	50	25	298
1130	Q3V1T4;Q3V1T4-2;Q3V1T4-3	Q3V1T4;Q3V1T4-2;Q3V1T4-3	10;8;6	10;8;6	10;8;6	Prolyl 3-hydroxylase 1	Lepre1	sp|Q3V1T4|P3H1_MOUSE Prolyl 3-hydroxylase 1 OS=Mus musculus OX=10090 GN=P3h1 PE=1 SV=2;sp|Q3V1T4-2|P3H1_MOUSE Isoform 2 of Prolyl 3-hydroxylase 1 OS=Mus musculus OX=10090 GN=P3h1;sp|Q3V1T4-3|P3H1_MOUSE Isoform 3 of Prolyl 3-hydroxylase 1 OS=Mus musculus OX	3	3	4	10	2	1	3	10	3	10	83.65	739	36.03	3.9	3.7	5.7	2	22.3	4.6	597120000	42327000	141880000	298500000	30951000	27174000	56292000	34	17562000	1244900	910320	4172800	799230	8779400	1655600	2	3	4	1	12	3	25
567	P36536;Q9CQC9	P36536;Q9CQC9	2;1	2;1	2;1	GTP-binding protein SAR1a;GTP-binding protein SAR1b	Sar1a;Sar1b	sp|P36536|SAR1A_MOUSE GTP-binding protein SAR1a OS=Mus musculus OX=10090 GN=Sar1a PE=1 SV=1;sp|Q9CQC9|SAR1B_MOUSE GTP-binding protein SAR1b OS=Mus musculus OX=10090 GN=Sar1b PE=1 SV=1	2	1	1	2	1	1	1	2	1	2	22.371	198	4.6822	11.6	11.6	11.6	5.6	17.2	5.6	153620000	6655500	15984000	60216000	10659000	15446000	13317000	10	15362000	665550	1065900	1598400	1544600	6021600	1331700	1	1	1	1	2	1	8
2278	Q9CY27	Q9CY27	2	2	2	Very-long-chain enoyl-CoA reductase	Tecr	sp|Q9CY27|TECR_MOUSE Very-long-chain enoyl-CoA reductase OS=Mus musculus OX=10090 GN=Tecr PE=1 SV=1	1	2	1	1	1	1	1	2	1	2	36.09	308	2.5624	5.5	2.6	2.6	2.6	2.6	2.6	75639000	33049000	7408000	8046300	10737000	7917800	8480300	13	5818400	2542300	825940	569840	609060	618950	652330	1	2	1	1	1	1	7
625	P47757-2;P47757-4	P47757-2;P47757-4	16;16	16;16	4;4	F-actin-capping protein subunit beta	Capzb	sp|P47757-2|CAPZB_MOUSE Isoform 2 of F-actin-capping protein subunit beta OS=Mus musculus OX=10090 GN=Capzb;sp|P47757-4|CAPZB_MOUSE Isoform 3 of F-actin-capping protein subunit beta OS=Mus musculus OX=10090 GN=Capzb	2	8	6	7	7	6	6	8	7	8	30.628	272	232.72	27.9	27.6	21.3	24.3	26.8	24.3	6375400000	1130600000	742270000	576490000	480980000	532890000	332940000	16	398460000	70662000	30061000	46392000	33306000	36031000	20809000	8	10	7	7	7	7	89
1524	Q80YS6	Q80YS6	2	2	2	Actin filament-associated protein 1	Afap1	sp|Q80YS6|AFAP1_MOUSE Actin filament-associated protein 1 OS=Mus musculus OX=10090 GN=Afap1 PE=1 SV=1	1	2	1	1	0	0	0	2	0	2	80.614	731	4.1151	3.4	0	1.2	0	1.2	0	49213000	36033000	13180000	0	0	0	0	27	1822700	1334600	0	488130	0	0	0	0	2	1	0	1	0	4
1726	Q8C878;Q8C878-2	Q8C878;Q8C878-2	2;1	2;1	2;1	NEDD8-activating enzyme E1 catalytic subunit	Uba3	sp|Q8C878|UBA3_MOUSE NEDD8-activating enzyme E1 catalytic subunit OS=Mus musculus OX=10090 GN=Uba3 PE=1 SV=2;sp|Q8C878-2|UBA3_MOUSE Isoform 2 of NEDD8-activating enzyme E1 catalytic subunit OS=Mus musculus OX=10090 GN=Uba3	2	0	0	0	2	0	0	0	2	2	51.737	462	1.9597	0	10.4	0	0	0	0	13665000	0	0	0	13665000	0	0	22	621130	0	621130	0	0	0	0	2	0	0	0	0	0	2
1788	Q8CJ53;Q8CJ53-4;Q8CJ53-3;Q8CJ53-2	Q8CJ53;Q8CJ53-4;Q8CJ53-3;Q8CJ53-2	2;2;2;2	2;2;2;2	2;2;2;2	Cdc42-interacting protein 4	Trip10	sp|Q8CJ53|CIP4_MOUSE Cdc42-interacting protein 4 OS=Mus musculus OX=10090 GN=Trip10 PE=1 SV=2;sp|Q8CJ53-4|CIP4_MOUSE Isoform 4 of Cdc42-interacting protein 4 OS=Mus musculus OX=10090 GN=Trip10;sp|Q8CJ53-3|CIP4_MOUSE Isoform 3 of Cdc42-interacting protein 4	4	1	1	1	2	1	0	1	2	2	68.489	603	7.0744	3.5	6.8	3.5	3.5	3.5	0	18769000	4531500	4102300	3378100	4824400	1932900	0	28	670330	161840	172300	146510	69034	120650	0	2	1	1	1	1	0	6
673	P50543	P50543	2	2	2	Protein S100-A11	S100a11	sp|P50543|S10AB_MOUSE Protein S100-A11 OS=Mus musculus OX=10090 GN=S100a11 PE=1 SV=1	1	1	1	2	1	1	1	2	1	2	11.083	98	4.6271	9.2	16.3	16.3	16.3	25.5	16.3	90170000	14393000	12445000	29796000	16046000	6988800	10501000	5	18034000	2878500	3209300	2489000	1397800	5959300	2100100	2	1	1	1	3	2	10
757	P60335	P60335	9	9	7	Poly(rC)-binding protein 1	Pcbp1	sp|P60335|PCBP1_MOUSE Poly(rC)-binding protein 1 OS=Mus musculus OX=10090 GN=Pcbp1 PE=1 SV=1	1	5	4	8	6	6	3	8	6	8	37.497	356	38.633	27	29.5	17.7	29.5	40.4	12.4	1615300000	118810000	165830000	211800000	245920000	209480000	101220000	17	95017000	6989100	14466000	9754600	12322000	12459000	5954200	7	5	5	6	9	3	53
651	P49312;P49312-2	P49312;P49312-2	23;20	22;19	21;18	Heterogeneous nuclear ribonucleoprotein A1;Heterogeneous nuclear ribonucleoprotein A1, N-terminally processed	Hnrnpa1	sp|P49312|ROA1_MOUSE Heterogeneous nuclear ribonucleoprotein A1 OS=Mus musculus OX=10090 GN=Hnrnpa1 PE=1 SV=2;sp|P49312-2|ROA1_MOUSE Isoform Short of Heterogeneous nuclear ribonucleoprotein A1 OS=Mus musculus OX=10090 GN=Hnrnpa1	2	13	12	12	15	12	12	13	15	15	34.196	320	115.24	42.8	47.5	42.8	42.8	51.6	46.6	15375000000	2486900000	1339500000	1442700000	1957000000	1217100000	713950000	18	854180000	138160000	108720000	74416000	67618000	80148000	39664000	24	24	19	18	23	15	230
505	P26645	P26645	8	8	8	Myristoylated alanine-rich C-kinase substrate	Marcks	sp|P26645|MARCS_MOUSE Myristoylated alanine-rich C-kinase substrate OS=Mus musculus OX=10090 GN=Marcks PE=1 SV=2	1	4	4	4	3	4	2	4	4	4	29.661	309	66.437	27.2	21.7	27.2	27.2	31.1	11	1815500000	206690000	128990000	130230000	74142000	42615000	35219000	12	151290000	17224000	6178500	10749000	3551200	10852000	2934900	4	5	5	4	5	3	57
294	P01831	P01831	4	4	4	Thy-1 membrane glycoprotein	Thy1	sp|P01831|THY1_MOUSE Thy-1 membrane glycoprotein OS=Mus musculus OX=10090 GN=Thy1 PE=1 SV=1	1	3	3	2	2	4	3	3	4	4	18.08	162	13.113	22.8	13.6	22.8	23.5	15.4	22.8	1269100000	332490000	128590000	77460000	78991000	311960000	172240000	7	181300000	47499000	11284000	18370000	44565000	11066000	24606000	3	4	3	5	2	3	26
969	P97479;P97479-2	P97479;P97479-2	10;10	10;10	10;10	Unconventional myosin-VIIa	Myo7a	sp|P97479|MYO7A_MOUSE Unconventional myosin-VIIa OS=Mus musculus OX=10090 GN=Myo7a PE=1 SV=2;sp|P97479-2|MYO7A_MOUSE Isoform 2 of Unconventional myosin-VIIa OS=Mus musculus OX=10090 GN=Myo7a	2	10	5	1	0	0	0	10	0	10	254.94	2215	31.766	7	0	3.2	0	0.4	0	107410000	81980000	20063000	5363600	0	0	0	113	950500	725490	0	177540	0	47466	0	0	11	5	0	1	0	17
1258	Q61545	Q61545	3	3	3	RNA-binding protein EWS	Ewsr1	sp|Q61545|EWS_MOUSE RNA-binding protein EWS OS=Mus musculus OX=10090 GN=Ewsr1 PE=1 SV=2	1	2	2	1	2	2	2	2	2	2	68.461	655	25.578	5.8	5.8	5.8	5.8	3.7	5.8	348230000	78577000	32111000	14591000	53314000	46475000	24230000	17	20484000	4622100	3136100	1888900	2733800	858280	1425300	2	2	2	2	1	2	18
1243	Q61235	Q61235	3	3	3	Beta-2-syntrophin	Sntb2	sp|Q61235|SNTB2_MOUSE Beta-2-syntrophin OS=Mus musculus OX=10090 GN=Sntb2 PE=1 SV=2	1	2	1	2	2	1	1	2	2	2	56.381	520	5.2332	3.7	4.4	1.7	1.7	4.4	1.7	96486000	36209000	11143000	18163000	11838000	10387000	8744900	28	3445900	1293200	422790	397970	370970	648690	312320	2	2	1	1	2	1	9
797	P61979-3	P61979-3	16	16	1	Heterogeneous nuclear ribonucleoprotein K	Hnrnpk	sp|P61979-3|HNRPK_MOUSE Isoform 3 of Heterogeneous nuclear ribonucleoprotein K OS=Mus musculus OX=10090 GN=Hnrnpk	1	10	12	9	11	9	8	12	11	12	48.51	439	93.67	32.3	35.3	37.4	28.5	30.5	25.3	6557400000	1110600000	656230000	609560000	930720000	749590000	419420000	24	273220000	46275000	38780000	27343000	31233000	25398000	17476000	14	15	15	12	10	9	119
537	P30999	P30999	11	11	1	Catenin delta-1	Ctnnd1	sp|P30999|CTND1_MOUSE Catenin delta-1 OS=Mus musculus OX=10090 GN=Ctnnd1 PE=1 SV=2	1	8	6	7	6	3	5	8	6	8	104.92	938	53.709	14.2	10.6	8.2	4.3	11.8	8.1	646870000	203270000	143290000	118750000	71271000	44558000	62058000	49	13202000	4148400	1454500	2924300	909360	2423500	1266500	6	8	7	3	7	5	37
2058	Q921F2	Q921F2	7	7	7	TAR DNA-binding protein 43	Tardbp	sp|Q921F2|TADBP_MOUSE TAR DNA-binding protein 43 OS=Mus musculus OX=10090 GN=Tardbp PE=1 SV=1	1	3	4	4	3	6	3	4	6	6	44.547	414	126.48	12.8	9.4	15.2	20.8	13.8	13	796770000	86641000	107640000	82739000	81484000	113680000	43564000	13	61290000	6664700	6268000	8279700	8744500	6364500	3351100	3	3	5	6	4	3	36
711	P54775	P54775	13	13	13	26S protease regulatory subunit 6B	Psmc4	sp|P54775|PRS6B_MOUSE 26S proteasome regulatory subunit 6B OS=Mus musculus OX=10090 GN=Psmc4 PE=1 SV=2	1	5	8	7	6	6	3	8	6	8	47.408	418	54.889	23.2	25.4	27.8	24.4	30.4	14.4	608760000	47528000	103430000	116740000	80042000	79434000	43330000	25	24350000	1901100	3201700	4137200	3177400	4669800	1733200	8	5	8	7	9	3	48
1594	Q8BKC5;Q8BKC5-2	Q8BKC5;Q8BKC5-2	3;3	3;3	3;3	Importin-5	Ipo5	sp|Q8BKC5|IPO5_MOUSE Importin-5 OS=Mus musculus OX=10090 GN=Ipo5 PE=1 SV=3;sp|Q8BKC5-2|IPO5_MOUSE Isoform 2 of Importin-5 OS=Mus musculus OX=10090 GN=Ipo5	2	2	1	1	2	1	1	2	2	2	123.59	1097	9.9447	3	3	1.8	1.8	1.8	1.8	41668000	10686000	5712500	5828300	7669200	3739500	2343600	55	757600	194300	139440	103860	67991	105970	42611	2	2	1	1	1	1	10
690	P51881	P51881	8	8	3	ADP/ATP translocase 2;ADP/ATP translocase 2, N-terminally processed	Slc25a5	sp|P51881|ADT2_MOUSE ADP/ATP translocase 2 OS=Mus musculus OX=10090 GN=Slc25a5 PE=1 SV=3	1	6	3	5	3	7	5	6	7	7	32.931	298	15.767	21.1	10.1	11.4	22.8	16.8	15.8	1113800000	265060000	63922000	135760000	66923000	248790000	102390000	20	55691000	13253000	3346100	3196100	12439000	6787800	5119300	4	6	3	8	5	5	38
158	O35295	O35295	6	6	6	Transcriptional activator protein Pur-beta	Purb	sp|O35295|PURB_MOUSE Transcriptional activator protein Pur-beta OS=Mus musculus OX=10090 GN=Purb PE=1 SV=3	1	2	1	0	2	2	0	2	2	2	33.901	324	66.966	16	19.4	9.6	15.1	0	0	376860000	21520000	7744600	0	12217000	12623000	0	9	41873000	2391100	1357400	860510	1402600	0	0	2	2	1	2	0	0	26
508	P27048;P63163	P27048;P63163	7;6	7;6	7;6	Small nuclear ribonucleoprotein-associated protein B;Small nuclear ribonucleoprotein-associated protein N	Snrpb;Snrpn	sp|P27048|RSMB_MOUSE Small nuclear ribonucleoprotein-associated protein B OS=Mus musculus OX=10090 GN=Snrpb PE=1 SV=1;sp|P63163|RSMN_MOUSE Small nuclear ribonucleoprotein-associated protein N OS=Mus musculus OX=10090 GN=Snrpn PE=1 SV=1	2	3	4	4	5	4	3	4	5	5	23.656	231	18.293	6.9	16	16	13.4	16	10	2318700000	159880000	181160000	171070000	275350000	215810000	158070000	15	154580000	10659000	18357000	12077000	14387000	11404000	10538000	5	3	4	4	4	3	43
2100	Q99104	Q99104	19	19	19	Unconventional myosin-Va	Myo5a	sp|Q99104|MYO5A_MOUSE Unconventional myosin-Va OS=Mus musculus OX=10090 GN=Myo5a PE=1 SV=2	1	13	11	3	5	9	7	13	9	13	215.54	1853	76.699	12.4	4.5	8.8	6.6	2.2	5.7	704780000	258650000	121800000	22318000	82428000	101190000	91312000	95	7418700	2722600	867670	1282100	1065200	234920	961180	5	15	12	11	3	8	58
225	O70152	O70152	3	3	3	Dolichol-phosphate mannosyltransferase subunit 1	Dpm1	sp|O70152|DPM1_MOUSE Dolichol-phosphate mannosyltransferase subunit 1 OS=Mus musculus OX=10090 GN=Dpm1 PE=1 SV=1	1	1	2	1	2	1	0	2	2	2	29.174	260	12.049	8.5	13.8	12.7	8.5	8.5	0	73606000	7338600	10467000	4670100	16425000	6992000	0	17	4329800	431680	966200	615730	411300	274710	0	2	1	2	1	1	0	10
2748	Q9Z0N1;Q9Z0N2	Q9Z0N1;Q9Z0N2	14;10	14;10	14;10	Eukaryotic translation initiation factor 2 subunit 3, X-linked;Eukaryotic translation initiation factor 2 subunit 3, Y-linked	Eif2s3x;Eif2s3y	sp|Q9Z0N1|IF2G_MOUSE Eukaryotic translation initiation factor 2 subunit 3, X-linked OS=Mus musculus OX=10090 GN=Eif2s3x PE=1 SV=2;sp|Q9Z0N2|IF2H_MOUSE Eukaryotic translation initiation factor 2 subunit 3, Y-linked OS=Mus musculus OX=10090 GN=Eif2s3y PE=1 S	2	4	5	6	8	5	4	6	8	8	51.065	472	46.304	14	27.1	16.1	14.2	17.8	14	2502800000	345320000	209120000	267870000	448680000	220970000	142910000	21	119180000	16444000	21366000	9958200	10522000	12756000	6805100	10	5	6	6	7	4	64
894	P68040	P68040	3	3	3	Guanine nucleotide-binding protein subunit beta-2-like 1;Guanine nucleotide-binding protein subunit beta-2-like 1, N-terminally processed	Gnb2l1	sp|P68040|RACK1_MOUSE Receptor of activated protein C kinase 1 OS=Mus musculus OX=10090 GN=Rack1 PE=1 SV=3	1	2	2	3	1	2	2	3	2	3	35.076	317	11.312	8.2	5	8.2	8.2	15.8	8.2	535850000	68163000	80996000	106370000	64377000	86550000	63741000	20	26792000	3408200	3218900	4049800	4327500	5318500	3187000	2	2	2	4	3	3	21
802	P62082	P62082	14	14	14	40S ribosomal protein S7	Rps7	sp|P62082|RS7_MOUSE 40S ribosomal protein S7 OS=Mus musculus OX=10090 GN=Rps7 PE=2 SV=1	1	12	9	8	10	6	8	12	10	12	22.127	194	164	57.7	57.2	53.1	28.4	43.8	53.1	13095000000	2217900000	936420000	929330000	1674700000	823870000	615200000	10	1309500000	221790000	167470000	93642000	82387000	92933000	61520000	17	20	13	9	13	11	131
806	P62196	P62196	8	8	8	26S protease regulatory subunit 8	Psmc5	sp|P62196|PRS8_MOUSE 26S proteasome regulatory subunit 8 OS=Mus musculus OX=10090 GN=Psmc5 PE=1 SV=1	1	3	5	6	4	3	3	6	4	6	45.626	406	32.953	11.3	17	20.9	13.8	25.1	11.8	505180000	34415000	80191000	104710000	75462000	40908000	36928000	24	21049000	1434000	3144200	3341300	1704500	4362900	1538700	5	3	5	3	6	3	36
343	P09405	P09405	27	27	27	Nucleolin	Ncl	sp|P09405|NUCL_MOUSE Nucleolin OS=Mus musculus OX=10090 GN=Ncl PE=1 SV=2	1	20	19	18	17	17	18	20	18	20	76.722	707	199.1	28.1	25	27.4	24	26.3	25.5	17651000000	2351100000	2106100000	1967300000	1630600000	1166000000	862060000	36	490300000	65309000	45296000	58502000	32389000	54647000	23946000	19	25	23	19	23	20	217
2482	Q9DCU6	Q9DCU6	2	2	2	39S ribosomal protein L4, mitochondrial	Mrpl4	sp|Q9DCU6|RM04_MOUSE 39S ribosomal protein L4, mitochondrial OS=Mus musculus OX=10090 GN=Mrpl4 PE=1 SV=1	1	0	0	1	2	0	0	1	2	2	33.073	294	4.2649	0	13.9	0	0	4.1	0	20254000	0	0	10590000	9663500	0	0	18	1125200	0	536860	0	0	588340	0	2	0	0	0	1	0	4
634	P47955	P47955	3	3	3	60S acidic ribosomal protein P1	Rplp1	sp|P47955|RLA1_MOUSE 60S acidic ribosomal protein P1 OS=Mus musculus OX=10090 GN=Rplp1 PE=1 SV=1	1	3	2	2	2	2	2	3	2	3	11.475	114	7.7653	66.7	28.9	28.9	28.9	28.9	28.9	814490000	218040000	101520000	132730000	124350000	146640000	63048000	3	271500000	72679000	41451000	33841000	48880000	44245000	21016000	2	3	2	2	2	2	14
2757	Q9Z110;Q9Z110-2	Q9Z110;Q9Z110-2	12;12	12;12	12;12	Delta-1-pyrroline-5-carboxylate synthase;Glutamate 5-kinase;Gamma-glutamyl phosphate reductase	Aldh18a1	sp|Q9Z110|P5CS_MOUSE Delta-1-pyrroline-5-carboxylate synthase OS=Mus musculus OX=10090 GN=Aldh18a1 PE=1 SV=2;sp|Q9Z110-2|P5CS_MOUSE Isoform Short of Delta-1-pyrroline-5-carboxylate synthase OS=Mus musculus OX=10090 GN=Aldh18a1	2	5	6	6	7	8	6	6	8	8	87.265	795	27.146	7.7	12.2	11.1	14	9.7	11.2	443570000	50353000	71787000	63687000	97828000	105180000	54727000	47	9437600	1071300	2081400	1527400	2238000	1355000	1164400	8	6	7	10	7	6	44
869	P63017	P63017	41	41	29	Heat shock cognate 71 kDa protein	Hspa8	sp|P63017|HSP7C_MOUSE Heat shock cognate 71 kDa protein OS=Mus musculus OX=10090 GN=Hspa8 PE=1 SV=1	1	25	31	33	28	29	28	33	29	33	70.87	646	323.31	44	52	53.4	55	56.8	50.9	89512000000	5317300000	9900300000	13919000000	10363000000	7062800000	6690800000	33	2712500000	161130000	314040000	300010000	214030000	421800000	202750000	52	35	51	47	60	47	487
133	O08807	O08807	8	7	7	Peroxiredoxin-4	Prdx4	sp|O08807|PRDX4_MOUSE Peroxiredoxin-4 OS=Mus musculus OX=10090 GN=Prdx4 PE=1 SV=1	1	2	5	4	4	3	6	5	6	6	31.052	274	17.221	12	20.4	22.6	15.7	18.2	27.4	2568000000	264840000	363740000	628050000	534240000	371470000	405650000	17	151060000	15579000	31426000	21397000	21851000	36944000	23862000	5	2	7	5	6	8	33
2756	Q9Z0Y1	Q9Z0Y1	4	4	4	Dynactin subunit 3	Dctn3	sp|Q9Z0Y1|DCTN3_MOUSE Dynactin subunit 3 OS=Mus musculus OX=10090 GN=Dctn3 PE=1 SV=2	1	1	2	2	1	1	2	2	2	2	20.978	186	6.0283	4.8	4.8	10.8	5.9	10.8	10.8	369150000	19048000	46702000	49423000	20208000	25247000	42385000	11	33559000	1731700	1837100	4245600	2295200	4493000	3853200	1	1	2	1	2	2	14
1875	Q8R0G9	Q8R0G9	2	2	2	Nuclear pore complex protein Nup133	Nup133	sp|Q8R0G9|NU133_MOUSE Nuclear pore complex protein Nup133 OS=Mus musculus OX=10090 GN=Nup133 PE=1 SV=2	1	1	0	2	1	0	1	2	1	2	128.62	1155	4.9788	1.4	1.4	0	0	3.2	1.4	53333000	11603000	0	12569000	16126000	0	13035000	62	860220	187140	260100	0	0	202730	210240	1	1	0	0	2	1	5
976	P97855	P97855	15	15	14	Ras GTPase-activating protein-binding protein 1	G3bp1	sp|P97855|G3BP1_MOUSE Ras GTPase-activating protein-binding protein 1 OS=Mus musculus OX=10090 GN=G3bp1 PE=1 SV=1	1	9	9	6	11	9	9	9	11	11	51.828	465	59.685	26	36.6	26	25.2	18.1	24.9	2204100000	435810000	217900000	203660000	476580000	251820000	238430000	22	100180000	19810000	21663000	9904400	11446000	9257200	10838000	13	13	11	10	7	11	88
375	P11499	P11499	37	37	26	Heat shock protein HSP 90-beta	Hsp90ab1	sp|P11499|HS90B_MOUSE Heat shock protein HSP 90-beta OS=Mus musculus OX=10090 GN=Hsp90ab1 PE=1 SV=3	1	19	26	28	25	28	23	28	28	28	83.28	724	231.1	33.7	39.2	39.9	43.4	44.6	38.1	18294000000	2249000000	2801400000	3434800000	2696400000	3106100000	2111900000	33	554370000	68152000	81709000	84890000	94123000	104090000	63998000	29	24	30	33	34	28	222
479	P23198	P23198	2	2	2	Chromobox protein homolog 3	Cbx3	sp|P23198|CBX3_MOUSE Chromobox protein homolog 3 OS=Mus musculus OX=10090 GN=Cbx3 PE=1 SV=2	1	0	0	1	2	0	0	1	2	2	20.855	183	2.0102	0	13.7	0	0	7.7	0	40944000	0	0	20700000	17392000	0	0	7	5849200	0	2484500	0	0	2957200	0	2	0	0	0	1	0	4
1347	Q64514;Q64514-2	Q64514;Q64514-2	5;5	5;5	5;5	Tripeptidyl-peptidase 2	Tpp2	sp|Q64514|TPP2_MOUSE Tripeptidyl-peptidase 2 OS=Mus musculus OX=10090 GN=Tpp2 PE=1 SV=3;sp|Q64514-2|TPP2_MOUSE Isoform Short of Tripeptidyl-peptidase 2 OS=Mus musculus OX=10090 GN=Tpp2	2	0	2	1	1	1	0	2	1	2	139.88	1262	14.508	0	0.8	1.5	0.8	0.8	0	121740000	0	17727000	13799000	10359000	10596000	0	64	1902200	0	161870	276980	165560	215610	0	1	0	2	1	1	0	11
135	O08810	O08810	14	13	13	116 kDa U5 small nuclear ribonucleoprotein component	Eftud2	sp|O08810|U5S1_MOUSE 116 kDa U5 small nuclear ribonucleoprotein component OS=Mus musculus OX=10090 GN=Eftud2 PE=1 SV=1	1	5	4	8	5	4	2	8	5	8	109.36	971	20.915	7.9	7.2	4.8	4.8	11.3	3.1	253730000	27123000	51361000	40014000	87564000	27898000	19773000	51	4975100	531820	1716900	1007100	547010	784580	387700	6	5	4	4	8	2	30
557	P35486	P35486	21	21	21	Pyruvate dehydrogenase E1 component subunit alpha, somatic form, mitochondrial	Pdha1	sp|P35486|ODPA_MOUSE Pyruvate dehydrogenase E1 component subunit alpha, somatic form, mitochondrial OS=Mus musculus OX=10090 GN=Pdha1 PE=1 SV=1	1	2	2	2	5	3	2	2	5	5	43.231	390	155.35	5.6	15.6	5.6	7.9	5.6	4.6	6639300000	50814000	67045000	41418000	177530000	89673000	42978000	22	301780000	2309700	8069700	3047500	4076100	1882600	1953500	5	2	2	3	2	2	94
2281	Q9CY58-3;Q9CY58-2;Q9CY58;Q9CY58-4	Q9CY58-3;Q9CY58-2;Q9CY58;Q9CY58-4	15;15;14;9	15;15;14;9	15;15;14;9	Plasminogen activator inhibitor 1 RNA-binding protein	Serbp1	sp|Q9CY58-3|PAIRB_MOUSE Isoform 3 of Plasminogen activator inhibitor 1 RNA-binding protein OS=Mus musculus OX=10090 GN=Serbp1;sp|Q9CY58-2|PAIRB_MOUSE Isoform 2 of Plasminogen activator inhibitor 1 RNA-binding protein OS=Mus musculus OX=10090 GN=Serbp1;sp|Q	4	9	7	7	10	6	7	9	10	10	42.235	386	225.45	36.8	39.6	33.4	22.5	33.9	28	1788900000	443610000	267920000	146860000	340380000	244260000	144460000	17	105230000	26095000	20022000	15760000	14368000	8638800	8497800	13	12	8	8	9	9	80
677	P51150	P51150	7	7	7	Ras-related protein Rab-7a	Rab7a	sp|P51150|RAB7A_MOUSE Ras-related protein Rab-7a OS=Mus musculus OX=10090 GN=Rab7a PE=1 SV=2	1	2	3	2	3	3	4	3	4	4	23.489	207	13.634	11.1	18.8	16.4	16.4	11.6	24.2	250500000	32211000	41922000	44056000	27953000	27013000	62259000	14	17893000	2300800	1996600	2994400	1929500	3146800	4447000	3	2	3	3	2	4	19
759	P60710;P63260	P60710;P63260	39;39	39;39	17;17	Actin, cytoplasmic 1;Actin, cytoplasmic 1, N-terminally processed;Actin, cytoplasmic 2;Actin, cytoplasmic 2, N-terminally processed	Actb;Actg1	sp|P60710|ACTB_MOUSE Actin, cytoplasmic 1 OS=Mus musculus OX=10090 GN=Actb PE=1 SV=1;sp|P63260|ACTG_MOUSE Actin, cytoplasmic 2 OS=Mus musculus OX=10090 GN=Actg1 PE=1 SV=1	2	32	31	34	31	29	29	34	31	34	41.736	375	323.31	78.1	84.3	76.8	87.2	90.1	82.1	2207400000000	415940000000	342900000000	286710000000	335410000000	341170000000	213990000000	20	110370000000	20797000000	16771000000	17145000000	17059000000	14335000000	10700000000	562	600	504	519	458	416	3555
2720	Q9WUM4	Q9WUM4	17	17	17	Coronin-1C	Coro1c	sp|Q9WUM4|COR1C_MOUSE Coronin-1C OS=Mus musculus OX=10090 GN=Coro1c PE=1 SV=2	1	14	13	13	10	14	9	14	14	14	53.12	474	199.17	34.2	24.9	31.2	31.2	33.1	24.5	6761500000	1817200000	1013900000	754620000	940380000	1143400000	535610000	19	355870000	95645000	49494000	53366000	60177000	39717000	28190000	14	21	16	19	17	14	127
843	P62827;Q61820	P62827	6;2	6;2	6;2	GTP-binding nuclear protein Ran	Ran	sp|P62827|RAN_MOUSE GTP-binding nuclear protein Ran OS=Mus musculus OX=10090 GN=Ran PE=1 SV=3	2	2	2	2	3	2	2	2	3	3	24.423	216	19.341	11.1	16.2	8.3	11.1	11.1	8.3	705840000	74633000	69072000	92657000	94147000	81992000	56131000	11	64168000	6784900	8558800	6279300	7453800	8423400	5102800	3	2	2	2	2	2	21
1061	Q3TEA8;Q3TEA8-2;Q3TEA8-3	Q3TEA8;Q3TEA8-2;Q3TEA8-3	6;6;5	6;6;5	6;6;5	Heterochromatin protein 1-binding protein 3	Hp1bp3	sp|Q3TEA8|HP1B3_MOUSE Heterochromatin protein 1-binding protein 3 OS=Mus musculus OX=10090 GN=Hp1bp3 PE=1 SV=1;sp|Q3TEA8-2|HP1B3_MOUSE Isoform 2 of Heterochromatin protein 1-binding protein 3 OS=Mus musculus OX=10090 GN=Hp1bp3;sp|Q3TEA8-3|HP1B3_MOUSE Isofo	3	2	1	2	2	2	1	2	2	2	60.866	554	9.97	4.7	4.7	2	4.7	4.7	2	361620000	26054000	14894000	14729000	39898000	21947000	6080200	25	14465000	1042200	1595900	595760	877870	589170	243210	2	2	1	2	2	1	24
484	P24270	P24270	8	8	8	Catalase	Cat	sp|P24270|CATA_MOUSE Catalase OS=Mus musculus OX=10090 GN=Cat PE=1 SV=4	1	0	5	6	2	1	1	6	2	6	59.795	527	18.21	0	4.6	16.7	2.5	17.6	2.5	409890000	0	84167000	162740000	79052000	13957000	18069000	32	12809000	0	2470400	2630200	436150	5085800	564670	2	0	5	1	6	1	22
1750	Q8CDN6	Q8CDN6	5	5	5	Thioredoxin-like protein 1	Txnl1	sp|Q8CDN6|TXNL1_MOUSE Thioredoxin-like protein 1 OS=Mus musculus OX=10090 GN=Txnl1 PE=1 SV=3	1	1	4	5	2	3	4	5	4	5	32.237	289	17.348	2.4	10	23.2	15.2	29.1	23.2	396440000	12565000	56796000	104530000	34580000	35855000	45672000	15	26429000	837680	2305300	3786400	2390300	6968900	3044800	2	1	4	3	5	4	26
2300	Q9CZD3	Q9CZD3	8	8	8	Glycine--tRNA ligase	Gars	sp|Q9CZD3|GARS_MOUSE Glycine--tRNA ligase OS=Mus musculus OX=10090 GN=Gars1 PE=1 SV=1	1	2	3	4	5	5	4	4	5	5	81.877	729	18.565	4.5	9.1	6.3	8.6	7.1	8.1	425610000	30899000	64108000	77791000	81072000	67467000	83502000	41	10381000	753650	1977400	1563600	1645500	1897300	2036600	5	2	4	5	4	5	28
2111	Q99JF8;Q99JF8-2	Q99JF8;Q99JF8-2	24;21	24;21	22;19	PC4 and SFRS1-interacting protein	Psip1	sp|Q99JF8|PSIP1_MOUSE PC4 and SFRS1-interacting protein OS=Mus musculus OX=10090 GN=Psip1 PE=1 SV=1;sp|Q99JF8-2|PSIP1_MOUSE Isoform 2 of PC4 and SFRS1-interacting protein OS=Mus musculus OX=10090 GN=Psip1	2	2	3	2	1	2	1	3	2	3	59.696	528	151.3	4.9	3.2	7.8	5.3	5.3	1.5	2981400000	27997000	20879000	23043000	13096000	18213000	34741000	27	110420000	1036900	485030	773310	674560	853430	1286700	1	2	3	2	2	1	95
615	P46935	P46935	6	6	5	E3 ubiquitin-protein ligase NEDD4	Nedd4	sp|P46935|NEDD4_MOUSE E3 ubiquitin-protein ligase NEDD4 OS=Mus musculus OX=10090 GN=Nedd4 PE=1 SV=3	1	3	3	1	1	4	3	3	4	4	102.71	887	15.774	4.8	2.3	4.3	6.4	1.4	5.3	90347000	13162000	11076000	2758300	3596900	47665000	12089000	40	2258700	329040	89922	276890	1191600	68956	302230	2	4	3	4	1	3	17
827	P62631	P62631	20	20	12	Elongation factor 1-alpha 2	Eef1a2	sp|P62631|EF1A2_MOUSE Elongation factor 1-alpha 2 OS=Mus musculus OX=10090 GN=Eef1a2 PE=1 SV=1	1	4	7	7	6	6	4	7	6	7	50.454	463	169.58	9.5	13.8	15.8	13.8	15.8	9.9	57221000000	3667300000	5169900000	6131500000	5550700000	3794700000	3275200000	21	2724800000	174630000	264320000	246180000	180700000	291970000	155960000	14	5	10	10	12	8	174
426	P16858;Q64467	P16858	22;2	22;2	22;2	Glyceraldehyde-3-phosphate dehydrogenase	Gapdh	sp|P16858|G3P_MOUSE Glyceraldehyde-3-phosphate dehydrogenase OS=Mus musculus OX=10090 GN=Gapdh PE=1 SV=2	2	13	13	13	13	13	15	13	15	15	35.81	333	323.31	47.4	51.1	54.1	49.8	52.3	60.4	168670000000	3697400000	4891300000	5303700000	6349500000	4060600000	4286400000	16	10542000000	231090000	396840000	305710000	253790000	331480000	267900000	25	24	23	20	24	26	422
539	P31230	P31230	4	4	4	Aminoacyl tRNA synthase complex-interacting multifunctional protein 1;Endothelial monocyte-activating polypeptide 2	Aimp1	sp|P31230|AIMP1_MOUSE Aminoacyl tRNA synthase complex-interacting multifunctional protein 1 OS=Mus musculus OX=10090 GN=Aimp1 PE=1 SV=2	1	2	2	3	1	2	1	3	2	3	33.997	310	15.73	9.4	5.5	9.4	9.4	18.1	7.1	139210000	8918900	41185000	8894300	17069000	24824000	4138700	17	8188600	524640	1004100	2422600	1460200	523190	243450	1	3	2	2	3	1	14
2036	Q91YR1	Q91YR1	6	6	5	Twinfilin-1	Twf1	sp|Q91YR1|TWF1_MOUSE Twinfilin-1 OS=Mus musculus OX=10090 GN=Twf1 PE=1 SV=2	1	4	2	4	4	3	3	4	4	4	40.079	350	95.1	19.4	18.6	8	14.9	19.4	11.7	850040000	164730000	84272000	148470000	91958000	63331000	94588000	20	42502000	8236600	4597900	4213600	3166500	7423700	4729400	5	5	3	4	5	5	39
2045	Q91ZE0	Q91ZE0	3	3	3	Trimethyllysine dioxygenase, mitochondrial	Tmlhe	sp|Q91ZE0|TMLH_MOUSE Trimethyllysine dioxygenase, mitochondrial OS=Mus musculus OX=10090 GN=Tmlhe PE=1 SV=2	1	2	1	0	2	1	1	2	2	2	49.609	421	4.5658	6.9	6.9	3.1	1.9	0	1.9	71883000	24528000	18497000	0	21521000	3923500	3413500	26	2764700	943380	827740	711420	150900	0	131290	2	2	1	1	0	1	7
2452	Q9DBZ5;Q9DBZ5-2	Q9DBZ5	3;1	3;1	3;1	Eukaryotic translation initiation factor 3 subunit K	Eif3k	sp|Q9DBZ5|EIF3K_MOUSE Eukaryotic translation initiation factor 3 subunit K OS=Mus musculus OX=10090 GN=Eif3k PE=1 SV=1	2	3	2	2	2	3	2	3	3	3	25.086	218	12.271	18.8	11.5	13.8	18.8	13.8	11.5	128540000	13542000	13882000	15092000	16194000	23295000	11286000	11	11685000	1231100	1472200	1262000	2117800	1372000	1026000	2	3	2	3	2	2	16
189	O35900	O35900	3	3	3	U6 snRNA-associated Sm-like protein LSm2	Lsm2	sp|O35900|LSM2_MOUSE U6 snRNA-associated Sm-like protein LSm2 OS=Mus musculus OX=10090 GN=Lsm2 PE=1 SV=1	1	1	1	1	3	1	1	1	3	3	10.834	95	9.0618	8.4	35.8	8.4	8.4	8.4	8.4	109060000	3986300	6614200	4361800	55309000	3393600	3016800	6	18176000	664380	9218200	1102400	565600	726960	502800	4	1	2	1	1	1	15
736	P57784	P57784	10	10	10	U2 small nuclear ribonucleoprotein A	Snrpa1	sp|P57784|RU2A_MOUSE U2 small nuclear ribonucleoprotein A OS=Mus musculus OX=10090 GN=Snrpa1 PE=1 SV=2	1	3	4	3	6	7	5	4	7	7	28.357	255	71.443	16.5	31.8	26.3	32.9	14.1	27.5	656380000	82055000	74141000	64732000	82047000	80508000	98178000	10	65638000	8205500	8204700	7414100	8050800	6473200	9817800	7	4	4	8	4	6	50
859	P62900	P62900	6	6	6	60S ribosomal protein L31	Rpl31	sp|P62900|RL31_MOUSE 60S ribosomal protein L31 OS=Mus musculus OX=10090 GN=Rpl31 PE=1 SV=1	1	4	4	2	4	2	3	4	4	4	14.463	125	18.705	32	32	32	18.4	18.4	24.8	8906700000	1223600000	996240000	306280000	1136800000	528240000	495460000	7	1272400000	174800000	162400000	142320000	75463000	43755000	70780000	5	5	5	3	3	4	41
263	O88569;O88569-2;O88569-3	O88569;O88569-2;O88569-3	25;24;23	25;24;23	24;23;22	Heterogeneous nuclear ribonucleoproteins A2/B1	Hnrnpa2b1	sp|O88569|ROA2_MOUSE Heterogeneous nuclear ribonucleoproteins A2/B1 OS=Mus musculus OX=10090 GN=Hnrnpa2b1 PE=1 SV=2;sp|O88569-2|ROA2_MOUSE Isoform 2 of Heterogeneous nuclear ribonucleoproteins A2/B1 OS=Mus musculus OX=10090 GN=Hnrnpa2b1;sp|O88569-3|ROA2_MO	3	17	13	16	20	19	14	17	20	20	37.402	353	290.53	56.9	59.5	38.5	56.9	48.7	42.2	27267000000	3246300000	1849000000	2343500000	5167400000	3608100000	1619100000	20	1363400000	162310000	258370000	92450000	180410000	117180000	80953000	46	28	22	33	24	24	280
2102	Q99J45	Q99J45	3	3	3	Nuclear receptor-binding protein	Nrbp1	sp|Q99J45|NRBP_MOUSE Nuclear receptor-binding protein OS=Mus musculus OX=10090 GN=Nrbp1 PE=1 SV=1	1	0	0	3	0	1	0	3	1	3	59.865	535	4.0732	0	0	0	3	10.1	0	15997000	0	0	10767000	0	5230500	0	17	941010	0	0	0	307680	633330	0	0	0	0	1	4	0	5
2117	Q99JX4	Q99JX4	5	5	5	Eukaryotic translation initiation factor 3 subunit M	Eif3m	sp|Q99JX4|EIF3M_MOUSE Eukaryotic translation initiation factor 3 subunit M OS=Mus musculus OX=10090 GN=Eif3m PE=1 SV=1	1	4	3	4	5	5	3	4	5	5	42.516	374	16.978	13.6	17.4	8.8	17.4	13.6	8.8	594900000	111410000	70973000	78172000	136020000	132350000	55581000	17	34994000	6553600	8001400	4174900	7785500	4598400	3269500	8	5	4	6	5	4	33
1914	Q8R5C5	Q8R5C5	11	5	5	Beta-centractin	Actr1b	sp|Q8R5C5|ACTY_MOUSE Beta-centractin OS=Mus musculus OX=10090 GN=Actr1b PE=1 SV=1	1	3	2	1	1	1	1	3	1	3	42.281	376	31.79	18.4	16.8	12.2	18.9	13.6	11.7	739410000	69527000	15060000	14198000	14345000	12424000	23787000	19	38916000	3659300	755000	792650	653890	747260	1251900	1	3	2	1	1	1	22
1738	Q8CBY8;Q8CBY8-2	Q8CBY8;Q8CBY8-2	6;6	6;6	6;6	Dynactin subunit 4	Dctn4	sp|Q8CBY8|DCTN4_MOUSE Dynactin subunit 4 OS=Mus musculus OX=10090 GN=Dctn4 PE=1 SV=1;sp|Q8CBY8-2|DCTN4_MOUSE Isoform 2 of Dynactin subunit 4 OS=Mus musculus OX=10090 GN=Dctn4	2	3	2	2	2	3	1	3	3	3	53.056	467	28.838	12.6	10.7	12.4	14.3	10.7	7.1	403210000	29974000	31723000	25138000	14736000	48044000	15477000	24	16800000	1248900	613990	1321800	2001800	1047400	644870	2	3	3	4	2	2	34
1084	Q3TZZ7;Q3TZZ7-2	Q3TZZ7	3;1	3;1	3;1	Extended synaptotagmin-2	Esyt2	sp|Q3TZZ7|ESYT2_MOUSE Extended synaptotagmin-2 OS=Mus musculus OX=10090 GN=Esyt2 PE=1 SV=1	2	3	0	0	0	0	0	3	0	3	94.138	845	6.2176	6.6	0	0	0	0	0	16243000	16243000	0	0	0	0	0	41	396160	396160	0	0	0	0	0	0	3	0	0	0	0	3
2780	Q9Z204;Q9Z204-2;Q9Z204-5;Q9Z204-3;Q9Z204-4	Q9Z204;Q9Z204-2;Q9Z204-5;Q9Z204-3;Q9Z204-4	14;13;13;12;12	14;13;13;12;12	14;13;13;12;12	Heterogeneous nuclear ribonucleoproteins C1/C2	Hnrnpc	sp|Q9Z204|HNRPC_MOUSE Heterogeneous nuclear ribonucleoproteins C1/C2 OS=Mus musculus OX=10090 GN=Hnrnpc PE=1 SV=1;sp|Q9Z204-2|HNRPC_MOUSE Isoform C1 of Heterogeneous nuclear ribonucleoproteins C1/C2 OS=Mus musculus OX=10090 GN=Hnrnpc;sp|Q9Z204-5|HNRPC_MOUS	5	9	8	9	11	9	7	9	11	11	34.384	313	80.096	38	43.1	34.8	34.5	38	23.6	5613100000	555970000	402370000	554300000	1070000000	486680000	461980000	18	311840000	30887000	59447000	22354000	27038000	30795000	25666000	16	12	11	12	12	8	117
342	P09103	P09103	23	23	23	Protein disulfide-isomerase	P4hb	sp|P09103|PDIA1_MOUSE Protein disulfide-isomerase OS=Mus musculus OX=10090 GN=P4hb PE=1 SV=2	1	12	13	16	13	13	10	16	13	16	57.058	509	168.19	28.7	37.9	36.3	36.1	43.4	31	3867600000	550740000	598210000	1241500000	395630000	489430000	256620000	33	117200000	16689000	11989000	18128000	14831000	37622000	7776300	15	14	17	16	20	11	117
376	P11688	P11688	5	5	5	Integrin alpha-5;Integrin alpha-5 heavy chain;Integrin alpha-5 light chain	Itga5	sp|P11688|ITA5_MOUSE Integrin alpha-5 OS=Mus musculus OX=10090 GN=Itga5 PE=1 SV=3	1	4	3	1	0	0	0	4	0	4	115.04	1053	28.776	5.1	0	3.3	0	0.9	0	99601000	85292000	14309000	0	0	0	0	42	2371500	2030800	0	340680	0	0	0	0	5	3	0	1	0	9
1322	Q64010;Q64010-2	Q64010;Q64010-2	10;10	10;10	10;10	Adapter molecule crk	Crk	sp|Q64010|CRK_MOUSE Adapter molecule crk OS=Mus musculus OX=10090 GN=Crk PE=1 SV=1;sp|Q64010-2|CRK_MOUSE Isoform Crk-I of Adapter molecule crk OS=Mus musculus OX=10090 GN=Crk	2	2	0	0	1	0	0	2	1	2	33.814	304	42.031	9.2	4.9	0	0	0	0	401720000	35780000	0	0	13853000	0	0	19	21143000	1883100	729100	0	0	0	0	1	3	0	0	0	0	24
2377	Q9D662	Q9D662	10	7	7	Protein transport protein Sec23B	Sec23b	sp|Q9D662|SC23B_MOUSE Protein transport protein Sec23B OS=Mus musculus OX=10090 GN=Sec23b PE=1 SV=1	1	2	3	5	2	3	5	5	5	5	86.436	767	42.972	6.4	8.7	11	9.8	14.2	14.1	448950000	25174000	90906000	122660000	43405000	45709000	121100000	38	11815000	662480	1142200	2392300	1202900	3227900	3186900	2	2	3	3	5	7	24
2485	Q9DCX2	Q9DCX2	9	9	9	ATP synthase subunit d, mitochondrial	Atp5h	sp|Q9DCX2|ATP5H_MOUSE ATP synthase subunit d, mitochondrial OS=Mus musculus OX=10090 GN=Atp5pd PE=1 SV=3	1	2	1	2	2	0	1	2	2	2	18.749	161	32.269	20.5	20.5	9.9	0	20.5	9.9	1313900000	5115900	3811900	5030400	41420000	0	3513500	11	119450000	465080	3765400	346530	0	457310	319410	2	2	1	0	2	1	41
n	Q9QXS1;Q9QXS1-2;Q9QXS1-6;Q9QXS1-10;Q9QXS1-9;Q9QXS1-12;Q9QXS1-11;Q9QXS1-13;Q9QXS1-5;Q9QXS1-16;Q9QXS1-4;Q9QXS1-14;Q9QXS1-7;Q9QXS1-8;Q9QXS1-15	Q9QXS1;Q9QXS1-2;Q9QXS1-6;Q9QXS1-10;Q9QXS1-9;Q9QXS1-12;Q9QXS1-11;Q9QXS1-13;Q9QXS1-5;Q9QXS1-16;Q9QXS1-4;Q9QXS1-14;Q9QXS1-7;Q9QXS1-8;Q9QXS1-15	304;304;299;299;299;299;299;299;299;299;299;299;299;299;296	304;304;299;299;299;299;299;299;299;299;299;299;299;299;296	5;5;0;0;0;0;0;0;0;0;0;0;0;0;0	Plectin	Plec	sp|Q9QXS1|PLEC_MOUSE Plectin OS=Mus musculus OX=10090 GN=Plec PE=1 SV=3;sp|Q9QXS1-2|PLEC_MOUSE Isoform PLEC-1 of Plectin OS=Mus musculus OX=10090 GN=Plec;sp|Q9QXS1-6|PLEC_MOUSE Isoform PLEC-0,1C of Plectin OS=Mus musculus OX=10090 GN=Plec;sp|Q9QXS1-10|PLEC	15	243	197	194	247	237	199	243	247	247	534.18	4691	323.31	56.9	56.7	48.5	55.3	48.7	50.8	193920000000	54134000000	24306000000	19285000000	39532000000	33149000000	22355000000	292	664100000	185390000	135380000	83238000	113520000	66044000	76560000	352	348	255	319	246	272	1893
1192	Q60692	Q60692	6	6	6	Proteasome subunit beta type-6	Psmb6	sp|Q60692|PSB6_MOUSE Proteasome subunit beta type-6 OS=Mus musculus OX=10090 GN=Psmb6 PE=1 SV=3	1	2	2	2	0	3	3	2	3	3	25.378	238	9.8116	20.6	0	20.6	12.6	8.4	12.6	715940000	31465000	26986000	77422000	0	252920000	271070000	11	65085000	2860400	0	2453300	22993000	7038300	24642000	0	2	2	3	2	3	15
2649	Q9QZB7	Q9QZB7	7	7	7	Actin-related protein 10	Actr10	sp|Q9QZB7|ARP10_MOUSE Actin-related protein 10 OS=Mus musculus OX=10090 GN=Actr10 PE=1 SV=2	1	2	2	2	2	2	2	2	2	2	46.207	417	22.435	7.2	7.2	7.2	7.2	7.2	7.2	253820000	16758000	16411000	17914000	21975000	16349000	15160000	24	10576000	698250	915630	683790	681210	746440	631690	2	2	2	2	2	2	24
1247	Q61263	Q61263	2	2	2	Sterol O-acyltransferase 1	Soat1	sp|Q61263|SOAT1_MOUSE Sterol O-acyltransferase 1 OS=Mus musculus OX=10090 GN=Soat1 PE=1 SV=2	1	2	0	0	0	0	0	2	0	2	63.798	540	2.402	4.3	0	0	0	0	0	5949200	5949200	0	0	0	0	0	22	270420	270420	0	0	0	0	0	0	2	0	0	0	0	2
432	P17426;P17426-2	P17426;P17426-2	26;26	19;19	19;19	AP-2 complex subunit alpha-1	Ap2a1	sp|P17426|AP2A1_MOUSE AP-2 complex subunit alpha-1 OS=Mus musculus OX=10090 GN=Ap2a1 PE=1 SV=1;sp|P17426-2|AP2A1_MOUSE Isoform B of AP-2 complex subunit alpha-1 OS=Mus musculus OX=10090 GN=Ap2a1	2	2	2	1	1	2	2	2	2	2	107.66	977	76.222	5	6.7	5.9	4.9	3.9	7.8	1239000000	10997000	4669000	1514100	4450500	6171100	5427200	53	23377000	207490	83971	88094	116440	28567	102400	1	2	2	2	1	2	61
413	P15626;Q8R5I6	P15626;Q8R5I6	7;4	4;2	3;1	Glutathione S-transferase Mu 2	Gstm2;Gstm4	sp|P15626|GSTM2_MOUSE Glutathione S-transferase Mu 2 OS=Mus musculus OX=10090 GN=Gstm2 PE=1 SV=2;sp|Q8R5I6|GSTM4_MOUSE Glutathione S-transferase Mu 4 OS=Mus musculus OX=10090 GN=Gstm4 PE=1 SV=1	2	2	2	4	1	0	1	4	1	4	25.716	218	9.7208	25.7	22.9	25.7	15.6	35.3	22.9	250660000	46270000	86602000	92519000	3026900	0	7301200	16	15666000	2891900	189180	5412600	0	5782400	456330	1	2	3	0	4	1	15
224	O70133;O70133-2;O70133-3	O70133;O70133-2;O70133-3	14;14;13	14;14;13	14;14;13	ATP-dependent RNA helicase A	Dhx9	sp|O70133|DHX9_MOUSE ATP-dependent RNA helicase A OS=Mus musculus OX=10090 GN=Dhx9 PE=1 SV=2;sp|O70133-2|DHX9_MOUSE Isoform 2 of ATP-dependent RNA helicase A OS=Mus musculus OX=10090 GN=Dhx9;sp|O70133-3|DHX9_MOUSE Isoform 3 of ATP-dependent RNA helicase A	3	6	5	2	4	4	2	6	4	6	149.47	1380	36.917	5.8	3.8	4.6	3.8	2.2	1.8	456010000	84791000	28611000	14836000	62049000	31656000	23545000	63	7238300	1345900	984900	454140	502480	235490	373730	4	6	5	4	2	2	42
853	P62874;Q61011	P62874	11;3	11;3	6;1	Guanine nucleotide-binding protein G(I)/G(S)/G(T) subunit beta-1	Gnb1	sp|P62874|GBB1_MOUSE Guanine nucleotide-binding protein G(I)/G(S)/G(T) subunit beta-1 OS=Mus musculus OX=10090 GN=Gnb1 PE=1 SV=3	2	2	3	3	3	3	4	3	4	4	37.377	340	51.489	6.2	9.1	9.1	9.4	9.1	12.4	3646600000	171790000	148650000	125050000	296200000	260000000	240550000	13	280500000	13215000	22784000	11434000	20000000	9619300	18504000	4	2	4	3	3	4	52
819	P62315	P62315	5	5	5	Small nuclear ribonucleoprotein Sm D1	Snrpd1	sp|P62315|SMD1_MOUSE Small nuclear ribonucleoprotein Sm D1 OS=Mus musculus OX=10090 GN=Snrpd1 PE=1 SV=1	1	2	2	2	2	1	1	2	2	2	13.281	119	25.468	28.6	28.6	28.6	10.9	28.6	10.9	2027000000	27093000	245610000	347800000	174270000	115600000	153320000	4	506760000	6773400	43569000	61402000	28901000	86949000	38330000	2	2	3	1	3	2	32
197	O54833	O54833	7	7	7	Casein kinase II subunit alpha	Csnk2a2	sp|O54833|CSK22_MOUSE Casein kinase II subunit alpha OS=Mus musculus OX=10090 GN=Csnk2a2 PE=1 SV=1	1	2	3	3	3	4	2	3	4	4	41.215	350	23.176	7.7	10.3	10.3	14	11.4	7.7	241610000	21709000	40541000	15737000	32626000	15957000	13827000	19	12716000	1142600	1717100	2133700	839840	828260	727710	3	2	4	4	3	2	27
2310	Q9CZU6	Q9CZU6	16	16	16	Citrate synthase, mitochondrial	Cs	sp|Q9CZU6|CISY_MOUSE Citrate synthase, mitochondrial OS=Mus musculus OX=10090 GN=Cs PE=1 SV=1	1	2	10	11	8	5	7	11	8	11	51.736	464	148.1	10.8	28.4	32.8	18.8	33	26.3	5559000000	87687000	376570000	534560000	413340000	86386000	347560000	20	277950000	4384300	20667000	18829000	4319300	26728000	17378000	11	3	11	6	14	8	98
2624	Q9QXS1-3	Q9QXS1-3	301	2	2	Plectin	Plec	sp|Q9QXS1-3|PLEC_MOUSE Isoform PLEC-1A of Plectin OS=Mus musculus OX=10090 GN=Plec	1	2	1	2	2	2	1	2	2	2	517.28	4543	116.83	58.9	57.7	50.4	57.2	50.8	52	1018000000	294840000	75765000	139340000	209760000	188480000	109850000	283	3597300	1041800	741200	267720	666000	492380	388160	4	4	2	3	3	2	18
1323	Q64012;Q64012-2	Q64012;Q64012-2	6;6	6;6	6;6	RNA-binding protein Raly	Raly	sp|Q64012|RALY_MOUSE RNA-binding protein Raly OS=Mus musculus OX=10090 GN=Raly PE=1 SV=3;sp|Q64012-2|RALY_MOUSE Isoform 1 of RNA-binding protein Raly OS=Mus musculus OX=10090 GN=Raly	2	3	3	2	4	2	3	3	4	4	33.188	312	31.165	9.3	20.2	13.8	6.7	10.9	13.8	534910000	76860000	69521000	54957000	102230000	43183000	64034000	17	31466000	4521200	6013500	4089500	2540200	3232800	3766700	4	3	4	2	2	4	27
872	P63038;P63038-2	P63038	27;11	27;11	27;11	60 kDa heat shock protein, mitochondrial	Hspd1	sp|P63038|CH60_MOUSE 60 kDa heat shock protein, mitochondrial OS=Mus musculus OX=10090 GN=Hspd1 PE=1 SV=1	2	11	15	13	17	18	13	15	18	18	60.955	573	199.41	27.1	35.6	37	46.2	33	32.3	6679900000	540020000	835190000	883340000	1192500000	984560000	576720000	33	202420000	16364000	36137000	25309000	29835000	26768000	17476000	24	13	19	22	19	18	172
1238	Q61191	Q61191	9	9	9	Host cell factor 1;HCF N-terminal chain 1;HCF N-terminal chain 2;HCF N-terminal chain 3;HCF N-terminal chain 4;HCF N-terminal chain 5;HCF N-terminal chain 6;HCF C-terminal chain 1;HCF C-terminal chain 2;HCF C-terminal chain 3;HCF C-terminal chain 4;HCF C-terminal chain 5;HCF C-terminal chain 6	Hcfc1	sp|Q61191|HCFC1_MOUSE Host cell factor 1 OS=Mus musculus OX=10090 GN=Hcfc1 PE=1 SV=2	1	0	1	0	1	6	0	1	6	6	210.43	2045	19.271	0	0.6	0.7	4.3	0	0	148160000	0	9021100	0	0	75752000	0	72	2057700	0	0	125290	1052100	0	0	1	0	2	6	0	0	14
1596	Q8BKS9	Q8BKS9	2	2	2	Pumilio domain-containing protein KIAA0020	Kiaa0020	sp|Q8BKS9|PUM3_MOUSE Pumilio homolog 3 OS=Mus musculus OX=10090 GN=Pum3 PE=1 SV=2	1	1	0	0	2	0	0	1	2	2	72.799	647	2.6561	2.3	4.5	0	0	0	0	6631400	2143000	0	0	4488400	0	0	33	200950	64938	136010	0	0	0	0	2	1	0	0	0	0	3
1236	Q61171	Q61171	7	7	7	Peroxiredoxin-2	Prdx2	sp|Q61171|PRDX2_MOUSE Peroxiredoxin-2 OS=Mus musculus OX=10090 GN=Prdx2 PE=1 SV=3	1	4	4	5	4	6	4	5	6	6	21.778	198	16.968	19.7	23.7	19.7	31.8	23.7	27.8	2418800000	321730000	233980000	451260000	358250000	418300000	200020000	13	186060000	24749000	27557000	17999000	32177000	34712000	15386000	4	4	4	7	6	4	42
415	P16045	P16045	5	5	5	Galectin-1	Lgals1	sp|P16045|LEG1_MOUSE Galectin-1 OS=Mus musculus OX=10090 GN=Lgals1 PE=1 SV=3	1	2	4	4	1	4	5	4	5	5	14.866	135	24.73	20.7	11.9	34.1	34.1	39.3	45.2	864740000	38356000	168570000	239780000	32945000	186450000	198630000	9	96082000	4261800	3660500	18730000	20717000	26642000	22070000	1	2	4	4	7	5	23
1297	Q62261;Q62261-2;P15508	Q62261;Q62261-2	87;81;3	87;81;3	87;81;3	Spectrin beta chain, non-erythrocytic 1	Sptbn1	sp|Q62261|SPTB2_MOUSE Spectrin beta chain, non-erythrocytic 1 OS=Mus musculus OX=10090 GN=Sptbn1 PE=1 SV=2;sp|Q62261-2|SPTB2_MOUSE Isoform 2 of Spectrin beta chain, non-erythrocytic 1 OS=Mus musculus OX=10090 GN=Sptbn1	3	69	54	51	58	58	45	69	58	69	274.22	2363	323.31	41.4	35.3	32	35.1	32.5	25.9	16889000000	4022800000	2133900000	1923000000	2097700000	2084000000	1083700000	142	118940000	28329000	14773000	15028000	14676000	13543000	7632000	65	85	64	68	63	51	548
865	P62983;P0CG50;P0CG49;P62984	P62983;P0CG50;P0CG49;P62984	6;5;5;5	6;5;5;5	6;5;5;5	Ubiquitin-40S ribosomal protein S27a;Ubiquitin;40S ribosomal protein S27a;Polyubiquitin-C;Ubiquitin;Ubiquitin-related 1;Ubiquitin-related 2;Polyubiquitin-B;Ubiquitin;Ubiquitin-60S ribosomal protein L40;Ubiquitin;60S ribosomal protein L40	Rps27a;Ubc;Ubb;Uba52	sp|P62983|RS27A_MOUSE Ubiquitin-40S ribosomal protein S27a OS=Mus musculus OX=10090 GN=Rps27a PE=1 SV=2;sp|P0CG50|UBC_MOUSE Polyubiquitin-C OS=Mus musculus OX=10090 GN=Ubc PE=1 SV=2;sp|P0CG49|UBB_MOUSE Polyubiquitin-B OS=Mus musculus OX=10090 GN=Ubb PE=2 S	4	2	3	4	4	3	1	4	4	4	17.951	156	9.1586	16	19.9	19.9	19.9	23.7	5.8	2040600000	293800000	289440000	337780000	421450000	385420000	161230000	6	340090000	48966000	70242000	48239000	64237000	56297000	26872000	4	2	3	6	4	1	24
1203	Q60809	Q60809	5	5	5	CCR4-NOT transcription complex subunit 7	Cnot7	sp|Q60809|CNOT7_MOUSE CCR4-NOT transcription complex subunit 7 OS=Mus musculus OX=10090 GN=Cnot7 PE=1 SV=1	1	0	1	1	1	2	1	1	2	2	32.718	285	64.972	0	6.7	3.5	10.2	3.5	3.5	212800000	0	4006000	5187700	12590000	17394000	7412900	15	14186000	0	839310	267070	1159600	345850	494190	1	0	1	2	1	1	19
2342	Q9D1G2;Q9D1G2-3;Q9D1G2-2	Q9D1G2;Q9D1G2-3;Q9D1G2-2	2;1;1	2;1;1	2;1;1	Phosphomevalonate kinase	Pmvk	sp|Q9D1G2|PMVK_MOUSE Phosphomevalonate kinase OS=Mus musculus OX=10090 GN=Pmvk PE=1 SV=3;sp|Q9D1G2-3|PMVK_MOUSE Isoform 3 of Phosphomevalonate kinase OS=Mus musculus OX=10090 GN=Pmvk;sp|Q9D1G2-2|PMVK_MOUSE Isoform 2 of Phosphomevalonate kinase OS=Mus muscu	3	0	0	0	1	0	2	0	2	2	21.916	192	2.642	0	9.9	0	0	0	14.1	5248500	0	0	0	2577000	0	2671400	10	524850	0	257700	0	0	0	267140	1	0	0	0	0	2	3
160	O35343	O35343	3	3	3	Importin subunit alpha-3	Kpna4	sp|O35343|IMA3_MOUSE Importin subunit alpha-3 OS=Mus musculus OX=10090 GN=Kpna4 PE=1 SV=1	1	2	2	2	2	2	2	2	2	2	57.922	521	11.436	8.8	8.8	8.8	8.8	8.3	8.8	101590000	13063000	8519500	17639000	8524300	15279000	9071400	16	6349400	816440	532770	532470	954930	1102400	566960	2	2	2	2	2	2	16
1046	Q1HFZ0;Q1HFZ0-2	Q1HFZ0;Q1HFZ0-2	3;3	3;3	3;3	tRNA (cytosine(34)-C(5))-methyltransferase	Nsun2	sp|Q1HFZ0|NSUN2_MOUSE RNA cytosine C(5)-methyltransferase NSUN2 OS=Mus musculus OX=10090 GN=Nsun2 PE=1 SV=2;sp|Q1HFZ0-2|NSUN2_MOUSE Isoform 2 of RNA cytosine C(5)-methyltransferase NSUN2 OS=Mus musculus OX=10090 GN=Nsun2	2	3	2	0	1	1	1	3	1	3	85.451	757	7.3487	6.5	1.5	3.6	1.5	0	1.5	80440000	32925000	18121000	0	14098000	7368200	7928300	42	1915200	783920	335660	431460	175430	0	188770	1	3	2	1	0	1	8
1111	Q3UMU9;Q3UMU9-3;Q3UMU9-2;Q3UMU9-4	Q3UMU9;Q3UMU9-3;Q3UMU9-2;Q3UMU9-4	22;22;21;21	20;20;19;19	19;19;18;18	Hepatoma-derived growth factor-related protein 2	Hdgfrp2	sp|Q3UMU9|HDGR2_MOUSE Hepatoma-derived growth factor-related protein 2 OS=Mus musculus OX=10090 GN=Hdgfl2 PE=1 SV=1;sp|Q3UMU9-3|HDGR2_MOUSE Isoform 3 of Hepatoma-derived growth factor-related protein 2 OS=Mus musculus OX=10090 GN=Hdgfl2;sp|Q3UMU9-2|HDGR2_M	4	1	0	0	2	0	0	1	2	2	74.29	669	52.269	1.9	4.5	0	0	0	0	648260000	3991800	0	0	3422000	0	0	32	20258000	124740	106940	0	0	0	0	2	1	0	0	0	0	57
2169	Q99NB9	Q99NB9	4	4	4	Splicing factor 3B subunit 1	Sf3b1	sp|Q99NB9|SF3B1_MOUSE Splicing factor 3B subunit 1 OS=Mus musculus OX=10090 GN=Sf3b1 PE=1 SV=1	1	0	1	1	0	2	0	1	2	2	145.81	1304	3.5177	0	0	1.2	1.9	1.5	0	6894200	0	2557900	0	0	4336300	0	62	111200	0	0	41256	69941	0	0	0	0	1	2	1	0	4
381	P12787	P12787	5	5	5	Cytochrome c oxidase subunit 5A, mitochondrial	Cox5a	sp|P12787|COX5A_MOUSE Cytochrome c oxidase subunit 5A, mitochondrial OS=Mus musculus OX=10090 GN=Cox5a PE=1 SV=2	1	2	0	1	2	2	0	2	2	2	16.101	146	33.658	11.6	17.8	0	31.5	11	0	1094600000	24473000	0	6012300	6631900	25946000	0	11	99505000	2224800	602900	0	2358700	546570	0	2	2	0	2	1	0	24
623	P47754	P47754	14	14	11	F-actin-capping protein subunit alpha-2	Capza2	sp|P47754|CAZA2_MOUSE F-actin-capping protein subunit alpha-2 OS=Mus musculus OX=10090 GN=Capza2 PE=1 SV=3	1	6	6	8	7	5	6	8	7	8	32.967	286	323.31	35	37.4	30.8	24.5	43.7	30.8	12345000000	1247200000	1117600000	1501400000	873040000	847840000	684430000	13	949630000	95940000	67157000	85973000	65218000	115490000	52648000	11	10	10	8	12	8	114
2314	Q9D051	Q9D051	13	13	13	Pyruvate dehydrogenase E1 component subunit beta, mitochondrial	Pdhb	sp|Q9D051|ODPB_MOUSE Pyruvate dehydrogenase E1 component subunit beta, mitochondrial OS=Mus musculus OX=10090 GN=Pdhb PE=1 SV=1	1	1	0	2	6	2	0	2	6	6	38.937	359	61.035	2.2	23.1	0	6.7	7.5	0	3966800000	12658000	0	31079000	127530000	11643000	0	21	188900000	602760	6072800	0	554410	1479900	0	6	1	0	2	2	0	67
1620	Q8BMZ5-2;Q8BMZ5	Q8BMZ5-2;Q8BMZ5	2;2	2;2	2;2	tRNA-splicing endonuclease subunit Sen34	Tsen34	sp|Q8BMZ5-2|SEN34_MOUSE Isoform 2 of tRNA-splicing endonuclease subunit Sen34 OS=Mus musculus OX=10090 GN=Tsen34;sp|Q8BMZ5|SEN34_MOUSE tRNA-splicing endonuclease subunit Sen34 OS=Mus musculus OX=10090 GN=Tsen34 PE=2 SV=2	2	0	1	2	1	1	1	2	1	2	30.963	287	3.7935	0	4.5	4.5	4.5	9.1	4.5	31899000	0	6243100	11156000	5209700	3888600	5401000	14	2278500	0	372120	445930	277760	796870	385790	1	0	1	1	2	1	6
1459	Q7TMK9;Q7TMK9-2	Q7TMK9;Q7TMK9-2	14;14	14;14	14;14	Heterogeneous nuclear ribonucleoprotein Q	Syncrip	sp|Q7TMK9|HNRPQ_MOUSE Heterogeneous nuclear ribonucleoprotein Q OS=Mus musculus OX=10090 GN=Syncrip PE=1 SV=2;sp|Q7TMK9-2|HNRPQ_MOUSE Isoform 2 of Heterogeneous nuclear ribonucleoprotein Q OS=Mus musculus OX=10090 GN=Syncrip	2	6	5	4	11	6	3	6	11	11	69.632	623	41.938	11.2	21	10.3	11.6	9.5	5.3	1477700000	154700000	80105000	88031000	360300000	144320000	67505000	32	46179000	4834400	11259000	2503300	4509900	2751000	2109500	13	7	5	6	4	3	67
1911	Q8R550;Q8R550-3;Q8R550-5;Q8R550-4;Q8R550-2;Q8R550-6	Q8R550;Q8R550-3;Q8R550-5;Q8R550-4;Q8R550-2;Q8R550-6	4;4;4;4;4;3	4;4;4;4;4;3	4;4;4;4;4;3	SH3 domain-containing kinase-binding protein 1	Sh3kbp1	sp|Q8R550|SH3K1_MOUSE SH3 domain-containing kinase-binding protein 1 OS=Mus musculus OX=10090 GN=Sh3kbp1 PE=1 SV=1;sp|Q8R550-3|SH3K1_MOUSE Isoform 3 of SH3 domain-containing kinase-binding protein 1 OS=Mus musculus OX=10090 GN=Sh3kbp1;sp|Q8R550-5|SH3K1_MOU	6	0	1	2	3	1	1	2	3	3	78.169	709	17.665	0	4.5	2.7	2.7	4.2	2.7	126070000	0	18601000	38972000	13848000	30865000	16263000	37	3407300	0	374270	502730	834180	1053300	439550	3	0	1	1	2	1	9
856	P62889	P62889	4	4	4	60S ribosomal protein L30	Rpl30	sp|P62889|RL30_MOUSE 60S ribosomal protein L30 OS=Mus musculus OX=10090 GN=Rpl30 PE=1 SV=2	1	4	3	4	1	1	2	4	2	4	12.784	115	21.19	41.7	7	34.8	7	41.7	20.9	851690000	383690000	48922000	78787000	118380000	128440000	63696000	6	141950000	63949000	19730000	8153700	21407000	13131000	10616000	1	5	4	1	4	2	20
2070	Q922B2	Q922B2	16	16	16	Aspartate--tRNA ligase, cytoplasmic	Dars	sp|Q922B2|SYDC_MOUSE Aspartate--tRNA ligase, cytoplasmic OS=Mus musculus OX=10090 GN=Dars1 PE=1 SV=2	1	7	7	8	7	6	7	8	7	8	57.147	501	44.145	18.2	18.6	19.4	14.2	20.2	17.8	1705700000	177970000	210130000	225270000	134450000	149220000	219870000	36	47381000	4943700	3734800	5837000	4145100	6257500	6107500	7	7	7	6	8	7	68
344	P09411;P09041	P09411	5;2	5;2	5;2	Phosphoglycerate kinase 1	Pgk1	sp|P09411|PGK1_MOUSE Phosphoglycerate kinase 1 OS=Mus musculus OX=10090 GN=Pgk1 PE=1 SV=4	2	1	2	3	4	2	1	3	4	4	44.55	417	17.561	4.1	12.9	7.7	7.7	9.8	4.1	380480000	8847000	21840000	74376000	81702000	67032000	11448000	26	14634000	340270	3142400	840000	2578100	2860600	440290	4	1	2	2	3	1	19
2713	Q9WUA2	Q9WUA2	17	17	17	Phenylalanine--tRNA ligase beta subunit	Farsb	sp|Q9WUA2|SYFB_MOUSE Phenylalanine--tRNA ligase beta subunit OS=Mus musculus OX=10090 GN=Farsb PE=1 SV=2	1	5	3	4	6	4	6	5	6	6	65.696	589	40.603	8.8	12.6	5.3	7.3	7.1	12.4	2702400000	84784000	41360000	39459000	83005000	38629000	91403000	33	81892000	2569200	2515300	1253300	1170600	1195700	2769800	6	5	3	4	4	6	80
1003	Q02013	Q02013	3	3	3	Aquaporin-1	Aqp1	sp|Q02013|AQP1_MOUSE Aquaporin-1 OS=Mus musculus OX=10090 GN=Aqp1 PE=1 SV=3	1	2	0	1	0	3	1	2	3	3	28.793	269	31.488	7.1	0	0	14.5	3.3	3.7	141780000	37499000	0	0	0	97479000	6798400	6	23629000	6249900	0	0	16247000	0	1133100	0	2	0	3	1	1	7
2322	Q9D0I8	Q9D0I8	3	3	3	mRNA turnover protein 4 homolog	Mrto4	sp|Q9D0I8|MRT4_MOUSE mRNA turnover protein 4 homolog OS=Mus musculus OX=10090 GN=Mrto4 PE=1 SV=1	1	2	1	2	2	1	1	2	2	2	27.545	239	4.5192	8.8	8.8	4.6	4.6	10	4.6	120560000	37595000	11956000	19369000	32523000	10503000	8616100	16	7535100	2349700	2032700	747220	656430	1210600	538500	2	2	1	1	2	1	9
2755	Q9Z0X1;Q9Z0X1-2	Q9Z0X1	8;2	8;2	8;2	Apoptosis-inducing factor 1, mitochondrial	Aifm1	sp|Q9Z0X1|AIFM1_MOUSE Apoptosis-inducing factor 1, mitochondrial OS=Mus musculus OX=10090 GN=Aifm1 PE=1 SV=1	2	0	2	3	2	1	1	3	2	3	66.765	612	21.576	0	4.6	4.1	3.4	5.6	3.4	128160000	0	19925000	10182000	6494300	7257000	7263100	31	4134300	0	209490	642730	234100	328440	234290	2	0	2	1	3	1	19
478	P23116	P23116	9	9	9	Eukaryotic translation initiation factor 3 subunit A	Eif3a	sp|P23116|EIF3A_MOUSE Eukaryotic translation initiation factor 3 subunit A OS=Mus musculus OX=10090 GN=Eif3a PE=1 SV=5	1	4	3	3	6	2	3	4	6	6	161.93	1344	15.958	4.5	6.3	2.8	2.2	2.8	2.7	291540000	67979000	27870000	19295000	69753000	22313000	77462000	58	5026500	1172100	1202600	480520	384720	332680	1335500	6	5	4	4	4	4	28
1305	Q62417-7;Q62417-2;Q62417;Q62417-5;Q62417-4;Q62417-6;Q62417-3	Q62417-7;Q62417-2;Q62417;Q62417-5;Q62417-4;Q62417-6;Q62417-3	15;14;12;11;11;11;9	15;14;12;11;11;11;9	15;14;12;11;11;11;9	Sorbin and SH3 domain-containing protein 1	Sorbs1	sp|Q62417-7|SRBS1_MOUSE Isoform 7 of Sorbin and SH3 domain-containing protein 1 OS=Mus musculus OX=10090 GN=Sorbs1;sp|Q62417-2|SRBS1_MOUSE Isoform 2 of Sorbin and SH3 domain-containing protein 1 OS=Mus musculus OX=10090 GN=Sorbs1;sp|Q62417|SRBS1_MOUSE Sorb	7	14	7	6	0	0	0	14	0	14	92.036	836	73.421	28.1	0	14.5	0	13.4	0	565510000	399960000	80624000	77096000	0	0	0	39	14500000	10255000	0	2067300	0	1976800	0	0	16	7	0	7	0	31
260	O88543	O88543	6	6	6	COP9 signalosome complex subunit 3	Cops3	sp|O88543|CSN3_MOUSE COP9 signalosome complex subunit 3 OS=Mus musculus OX=10090 GN=Cops3 PE=1 SV=3	1	0	2	2	3	0	2	2	3	3	47.832	423	17.925	0	11.3	5.4	0	9.5	5.4	396080000	0	43907000	50082000	37364000	0	57716000	25	15843000	0	1494600	1756300	0	2003300	2308600	3	0	2	0	2	2	17
2449	Q9DBR7;Q9DBR7-2;REV__Q9DBR7-2	Q9DBR7;Q9DBR7-2	36;35;1	36;35;1	34;33;0	Protein phosphatase 1 regulatory subunit 12A	Ppp1r12a	sp|Q9DBR7|MYPT1_MOUSE Protein phosphatase 1 regulatory subunit 12A OS=Mus musculus OX=10090 GN=Ppp1r12a PE=1 SV=2;sp|Q9DBR7-2|MYPT1_MOUSE Isoform 2 of Protein phosphatase 1 regulatory subunit 12A OS=Mus musculus OX=10090 GN=Ppp1r12a	3	33	24	23	25	25	16	33	25	33	114.99	1029	316.8	39.7	34.9	28.9	32.7	29.6	21.8	5421000000	1737200000	783040000	614240000	874740000	722070000	382580000	49	110630000	35454000	17852000	15980000	14736000	12536000	7807800	33	41	28	28	27	18	199
2284	Q9CYG7;Q9CYG7-2	Q9CYG7;Q9CYG7-2	6;5	6;5	6;5	Mitochondrial import receptor subunit TOM34	Tomm34	sp|Q9CYG7|TOM34_MOUSE Mitochondrial import receptor subunit TOM34 OS=Mus musculus OX=10090 GN=Tomm34 PE=1 SV=1;sp|Q9CYG7-2|TOM34_MOUSE Isoform 2 of Mitochondrial import receptor subunit TOM34 OS=Mus musculus OX=10090 GN=Tomm34	2	2	2	2	2	2	2	2	2	2	34.278	309	46.894	10.7	10.7	10.7	10.7	10.7	10.7	420010000	10317000	8789000	10981000	30175000	11335000	16882000	19	22106000	543010	1588100	462580	596590	577960	888540	4	3	2	3	2	4	36
620	P47713	P47713	3	3	3	Cytosolic phospholipase A2;Phospholipase A2;Lysophospholipase	Pla2g4a	sp|P47713|PA24A_MOUSE Cytosolic phospholipase A2 OS=Mus musculus OX=10090 GN=Pla2g4a PE=1 SV=1	1	2	2	3	2	2	2	3	2	3	85.221	748	5.0155	2.9	2.9	2.9	2.9	4.7	2.9	101580000	12414000	22594000	36981000	13384000	7212700	8991000	37	2745400	335520	361740	610660	194940	999490	243000	3	2	3	2	4	2	16
1890	Q8R1B4	Q8R1B4	7	7	7	Eukaryotic translation initiation factor 3 subunit C	Eif3c	sp|Q8R1B4|EIF3C_MOUSE Eukaryotic translation initiation factor 3 subunit C OS=Mus musculus OX=10090 GN=Eif3c PE=1 SV=1	1	3	3	2	5	2	4	3	5	5	105.53	911	14.365	2.3	5.3	3.4	2.1	2.1	3.8	176890000	34694000	19951000	17626000	37915000	23002000	39026000	42	4211700	826040	902730	475030	547680	419670	929190	5	3	3	2	2	4	20
1555	Q8BGD9	Q8BGD9	9	9	9	Eukaryotic translation initiation factor 4B	Eif4b	sp|Q8BGD9|IF4B_MOUSE Eukaryotic translation initiation factor 4B OS=Mus musculus OX=10090 GN=Eif4b PE=1 SV=1	1	9	5	5	7	6	5	9	7	9	68.839	611	63.31	19.3	14.7	9.3	14.1	12.1	13.4	735420000	364880000	51004000	52130000	118620000	102790000	43751000	26	28286000	14034000	4562300	1961700	3953400	2005000	1682700	7	11	5	6	5	5	41
2685	Q9R1J0	Q9R1J0	2	2	2	Sterol-4-alpha-carboxylate 3-dehydrogenase, decarboxylating	Nsdhl	sp|Q9R1J0|NSDHL_MOUSE Sterol-4-alpha-carboxylate 3-dehydrogenase, decarboxylating OS=Mus musculus OX=10090 GN=Nsdhl PE=1 SV=1	1	2	1	1	2	1	2	2	2	2	40.685	362	5.2896	8.6	8.6	5	5	5	8.6	59201000	8690600	3670600	3829200	22849000	5628900	14533000	20	2960100	434530	1142500	183530	281440	191460	726630	3	2	1	1	1	2	10
848	P62852	P62852	5	5	5	40S ribosomal protein S25	Rps25	sp|P62852|RS25_MOUSE 40S ribosomal protein S25 OS=Mus musculus OX=10090 GN=Rps25 PE=1 SV=1	1	4	2	5	4	5	3	5	5	5	13.742	125	18.653	24	24	8.8	29.6	29.6	24	8814200000	1538500000	276210000	1392400000	1489800000	1057200000	526000000	5	1762800000	307700000	297960000	55241000	211440000	278480000	105200000	5	5	3	6	6	3	45
1442	Q6ZWX6	Q6ZWX6	13	13	13	Eukaryotic translation initiation factor 2 subunit 1	Eif2s1	sp|Q6ZWX6|IF2A_MOUSE Eukaryotic translation initiation factor 2 subunit 1 OS=Mus musculus OX=10090 GN=Eif2s1 PE=1 SV=3	1	6	6	7	8	9	5	7	9	9	36.108	315	110.13	28.6	34.9	29.5	38.4	32.4	24.4	3083200000	331120000	194810000	266540000	488890000	402220000	243940000	22	140150000	15051000	22222000	8855200	18283000	12116000	11088000	9	7	6	10	8	5	77
1007	Q02257	Q02257	7	7	7	Junction plakoglobin	Jup	sp|Q02257|PLAK_MOUSE Junction plakoglobin OS=Mus musculus OX=10090 GN=Jup PE=1 SV=3	1	5	2	1	1	1	0	5	1	5	81.8	745	14.233	9.3	2.4	3.9	2.4	2.4	0	98531000	53608000	6818200	4200900	7090800	4118400	0	46	2142000	1165400	154150	148220	89530	91324	0	1	5	2	1	1	0	17
2053	Q920E5	Q920E5	8	8	8	Farnesyl pyrophosphate synthase	Fdps	sp|Q920E5|FPPS_MOUSE Farnesyl pyrophosphate synthase OS=Mus musculus OX=10090 GN=Fdps PE=1 SV=1	1	2	1	2	7	7	4	2	7	7	40.581	353	15.196	8.2	26.9	2.5	28.3	6.8	14.4	223980000	16583000	10614000	23293000	43579000	43228000	25890000	18	12443000	921300	2421100	589650	2401600	1294000	1438300	7	2	1	7	2	4	26
2185	Q9CPU0	Q9CPU0	4	4	4	Lactoylglutathione lyase	Glo1	sp|Q9CPU0|LGUL_MOUSE Lactoylglutathione lyase OS=Mus musculus OX=10090 GN=Glo1 PE=1 SV=3	1	3	4	3	4	4	3	4	4	4	20.809	184	13.658	21.2	29.9	29.9	29.9	21.2	25	503070000	40797000	53961000	73330000	100270000	88521000	42913000	11	45734000	3708800	9115500	4905600	8047400	6666300	3901200	5	4	4	5	4	4	33
1423	Q6URW6;Q6URW6-2;Q6URW6-3	Q6URW6;Q6URW6-2;Q6URW6-3	14;14;14	3;3;3	3;3;3	Myosin-14	Myh14	sp|Q6URW6|MYH14_MOUSE Myosin-14 OS=Mus musculus OX=10090 GN=Myh14 PE=1 SV=1;sp|Q6URW6-2|MYH14_MOUSE Isoform 2 of Myosin-14 OS=Mus musculus OX=10090 GN=Myh14;sp|Q6URW6-3|MYH14_MOUSE Isoform 3 of Myosin-14 OS=Mus musculus OX=10090 GN=Myh14	3	2	2	2	2	2	2	2	2	2	228.58	2000	5.8279	4.4	4.2	4.2	4.8	4.2	3.8	7957000000	2026200000	1480400000	1539300000	952450000	1249000000	697950000	104	76509000	19483000	9158200	14235000	12010000	14801000	6711100	10	28	25	14	25	8	113
323	P07356	P07356	17	17	17	Annexin A2	Anxa2	sp|P07356|ANXA2_MOUSE Annexin A2 OS=Mus musculus OX=10090 GN=Anxa2 PE=1 SV=2	1	10	5	11	15	10	11	11	15	15	38.676	339	250.99	28.9	47.2	22.1	28.6	39.2	31.6	4137000000	964420000	252430000	614130000	995150000	729610000	564120000	23	179870000	41931000	43267000	10975000	31722000	26701000	24527000	19	11	6	13	15	11	78
919	P70404	P70404	8	8	8	Isocitrate dehydrogenase [NAD] subunit gamma 1, mitochondrial	Idh3g	sp|P70404|IDHG1_MOUSE Isocitrate dehydrogenase [NAD] subunit gamma 1, mitochondrial OS=Mus musculus OX=10090 GN=Idh3g PE=1 SV=1	1	1	0	0	2	1	0	1	2	2	42.785	393	65.381	2	13.7	0	5.9	0	0	1508800000	2864300	0	0	12217000	0	0	17	88750000	168490	718640	0	0	0	0	2	1	0	1	0	0	29
1341	Q64433	Q64433	5	5	5	10 kDa heat shock protein, mitochondrial	Hspe1	sp|Q64433|CH10_MOUSE 10 kDa heat shock protein, mitochondrial OS=Mus musculus OX=10090 GN=Hspe1 PE=1 SV=2	1	2	3	3	3	1	2	3	3	3	10.963	102	11.443	19.6	31.4	29.4	11.8	29.4	21.6	1104400000	61550000	167230000	236560000	277510000	37994000	139370000	8	138050000	7693700	34689000	20904000	4749200	29570000	17421000	4	2	3	1	4	3	24
175	O35643	O35643	26	10	10	AP-1 complex subunit beta-1	Ap1b1	sp|O35643|AP1B1_MOUSE AP-1 complex subunit beta-1 OS=Mus musculus OX=10090 GN=Ap1b1 PE=1 SV=2	1	2	2	0	0	2	1	2	2	2	103.93	943	61.569	7.8	2.4	7.4	8.8	2.4	4.7	514970000	31015000	22311000	0	0	29686000	38713000	45	11444000	689210	0	495800	659700	0	860300	0	2	2	2	0	1	31
2607	Q9JMH6;Q9JMH6-2	Q9JMH6;Q9JMH6-2	7;7	7;7	7;7	Thioredoxin reductase 1, cytoplasmic	Txnrd1	sp|Q9JMH6|TRXR1_MOUSE Thioredoxin reductase 1, cytoplasmic OS=Mus musculus OX=10090 GN=Txnrd1 PE=1 SV=3;sp|Q9JMH6-2|TRXR1_MOUSE Isoform 2 of Thioredoxin reductase 1, cytoplasmic OS=Mus musculus OX=10090 GN=Txnrd1	2	4	6	7	6	5	5	7	6	7	67.083	613	32.408	12.1	17.9	17.9	16.2	21.7	16.2	532350000	29427000	75338000	146440000	99500000	61912000	75616000	30	17745000	980890	3316700	2511300	2063700	4881400	2520500	6	6	6	5	7	5	41
1063	Q3THE2	Q3THE2	11	5	5	Myosin regulatory light chain 12B	Myl12b	sp|Q3THE2|ML12B_MOUSE Myosin regulatory light chain 12B OS=Mus musculus OX=10090 GN=Myl12b PE=1 SV=2	1	5	5	4	5	5	5	5	5	5	19.779	172	188.37	68.6	68.6	68.6	68.6	51.2	68.6	49317000000	9498600000	5447200000	6779400000	8001600000	10316000000	6489200000	9	5479600000	1055400000	889060000	605240000	1146200000	753270000	721020000	20	16	16	20	14	15	122
2670	Q9R0P3	Q9R0P3	5	5	5	S-formylglutathione hydrolase	Esd	sp|Q9R0P3|ESTD_MOUSE S-formylglutathione hydrolase OS=Mus musculus OX=10090 GN=Esd PE=1 SV=1	1	4	4	4	4	5	3	4	5	5	31.319	282	32.407	27.7	27.7	27.7	31.2	27.7	23.4	1321300000	123090000	146780000	148060000	170730000	166530000	110770000	14	94376000	8791900	12195000	10484000	11895000	10575000	7912000	6	5	5	6	5	5	46
945	P84228;P68433;P84244;P02301	P84228;P68433;P84244;P02301	4;3;3;3	4;3;3;3	4;3;3;3	Histone H3.2;Histone H3.1;Histone H3.3;Histone H3.3C	Hist1h3b;Hist1h3a;H3f3a;H3f3c	sp|P84228|H32_MOUSE Histone H3.2 OS=Mus musculus OX=10090 GN=H3c2 PE=1 SV=2;sp|P68433|H31_MOUSE Histone H3.1 OS=Mus musculus OX=10090 GN=H3c1 PE=1 SV=2;sp|P84244|H33_MOUSE Histone H3.3 OS=Mus musculus OX=10090 GN=H3-3a PE=1 SV=2;sp|P02301|H3C_MOUSE Histone	4	3	1	2	2	2	2	3	2	3	15.388	136	20.559	33.8	11.8	5.1	10.3	11.8	11.8	3955100000	1547100000	180340000	599720000	426470000	637180000	314360000	4	988780000	386790000	106620000	45086000	159300000	149930000	78589000	2	3	1	2	2	2	16
1260	Q61553	Q61553	12	12	12	Fascin	Fscn1	sp|Q61553|FSCN1_MOUSE Fascin OS=Mus musculus OX=10090 GN=Fscn1 PE=1 SV=4	1	7	8	9	7	11	8	9	11	11	54.507	493	69.353	15	18.7	18.9	20.7	19.1	17	2879800000	315910000	417450000	722110000	321420000	603410000	290510000	28	102850000	11283000	11479000	14909000	21550000	25790000	10376000	7	7	8	11	11	8	63
2597	Q9JLV5	Q9JLV5	3	3	3	Cullin-3	Cul3	sp|Q9JLV5|CUL3_MOUSE Cullin-3 OS=Mus musculus OX=10090 GN=Cul3 PE=1 SV=1	1	0	1	1	0	2	0	1	2	2	88.947	768	5.4005	0	0	1.7	5.6	2.6	0	15456000	0	5222800	1708900	0	8524400	0	44	351270	0	0	118700	193740	38838	0	0	0	1	2	1	0	4
2274	Q9CXW3	Q9CXW3	8	8	8	Calcyclin-binding protein	Cacybp	sp|Q9CXW3|CYBP_MOUSE Calcyclin-binding protein OS=Mus musculus OX=10090 GN=Cacybp PE=1 SV=1	1	1	0	1	2	1	0	1	2	2	26.51	229	23.757	10	18.8	0	10	10	0	448220000	17156000	0	23971000	25901000	26388000	0	13	34479000	1319700	1992400	0	2029800	1843900	0	2	1	0	2	2	0	20
454	P20029	P20029	33	31	31	78 kDa glucose-regulated protein	Hspa5	sp|P20029|BIP_MOUSE Endoplasmic reticulum chaperone BiP OS=Mus musculus OX=10090 GN=Hspa5 PE=1 SV=3	1	24	28	28	27	25	25	28	27	28	72.421	655	238.7	46.6	47.3	47.3	46.4	47.2	46.6	27430000000	3505900000	4880200000	5296900000	4805600000	3701100000	3160200000	30	914320000	116860000	160190000	162670000	123370000	176560000	105340000	55	40	47	39	55	35	327
1278	Q61881	Q61881	9	9	9	DNA replication licensing factor MCM7	Mcm7	sp|Q61881|MCM7_MOUSE DNA replication licensing factor MCM7 OS=Mus musculus OX=10090 GN=Mcm7 PE=1 SV=1	1	4	4	2	6	5	7	4	7	7	81.21	719	22.628	7.1	13.2	8.1	11.3	4.5	15.3	334910000	47818000	58847000	36901000	54356000	63919000	73072000	37	9051700	1292400	1469100	1590500	1727600	997330	1974900	7	4	4	5	2	7	29
1604	Q8BLN5	Q8BLN5	2	2	2	Lanosterol synthase	Lss	sp|Q8BLN5|LSS_MOUSE Lanosterol synthase OS=Mus musculus OX=10090 GN=Lss PE=1 SV=2	1	0	0	0	0	2	0	0	2	2	83.14	733	2.3831	0	0	0	3.1	0	0	6377000	0	0	0	0	6377000	0	36	177140	0	0	0	177140	0	0	0	0	0	2	0	0	2
950	P97314	P97314	4	4	4	Cysteine and glycine-rich protein 2	Csrp2	sp|P97314|CSRP2_MOUSE Cysteine and glycine-rich protein 2 OS=Mus musculus OX=10090 GN=Csrp2 PE=1 SV=3	1	3	1	3	4	4	3	3	4	4	20.926	193	11.031	23.8	31.6	10.9	31.6	26.4	26.4	942040000	205000000	55830000	74720000	253850000	278050000	74580000	11	85640000	18636000	23078000	5075500	25277000	6792800	6780000	6	4	2	5	4	4	25
613	P46735;P46735-2	P46735;P46735-2	27;26	27;26	25;24	Unconventional myosin-Ib	Myo1b	sp|P46735|MYO1B_MOUSE Unconventional myosin-Ib OS=Mus musculus OX=10090 GN=Myo1b PE=1 SV=3;sp|P46735-2|MYO1B_MOUSE Isoform 2 of Unconventional myosin-Ib OS=Mus musculus OX=10090 GN=Myo1b	2	18	13	15	20	18	17	18	20	20	128.56	1107	66.571	20.2	22	15.1	19.4	17	19.9	3274900000	896890000	352920000	334700000	633370000	650930000	406090000	62	52821000	14466000	10216000	5692300	10499000	5398400	6549800	25	22	15	20	16	19	117
354	P10126	P10126	19	11	11	Elongation factor 1-alpha 1	Eef1a1	sp|P10126|EF1A1_MOUSE Elongation factor 1-alpha 1 OS=Mus musculus OX=10090 GN=Eef1a1 PE=1 SV=3	1	6	5	9	7	7	5	9	7	9	50.113	462	128.49	37.9	37.7	38.1	37.7	46.8	34	22826000000	3332500000	2069300000	3525600000	4170400000	3234600000	2512400000	21	1087000000	158690000	198590000	98539000	154030000	167890000	119640000	14	13	12	13	16	11	109
801	P62075	P62075	3	3	3	Mitochondrial import inner membrane translocase subunit Tim13	Timm13	sp|P62075|TIM13_MOUSE Mitochondrial import inner membrane translocase subunit Tim13 OS=Mus musculus OX=10090 GN=Timm13 PE=1 SV=1	1	0	1	0	0	2	0	1	2	2	10.458	95	11.487	0	0	11.6	26.3	0	0	627330000	0	236670000	0	0	245690000	0	6	104550000	0	0	39445000	40949000	0	0	0	0	1	2	0	0	7
433	P17427	P17427	31	31	24	AP-2 complex subunit alpha-2	Ap2a2	sp|P17427|AP2A2_MOUSE AP-2 complex subunit alpha-2 OS=Mus musculus OX=10090 GN=Ap2a2 PE=1 SV=2	1	7	5	4	5	5	6	7	6	7	104.02	938	126.85	13.1	7.9	9.2	9.1	6.4	10.8	2615500000	89917000	51867000	24376000	41930000	33456000	48465000	50	52311000	1798300	838610	1037300	669120	487520	969300	5	8	5	5	4	7	118
29	B2RQC6;B2RQC6-2;Q8C196	B2RQC6;B2RQC6-2	18;17;1	18;17;1	18;17;1	CAD protein;Glutamine-dependent carbamoyl-phosphate synthase;Aspartate carbamoyltransferase;Dihydroorotase	Cad	sp|B2RQC6|PYR1_MOUSE CAD protein OS=Mus musculus OX=10090 GN=Cad PE=1 SV=1;sp|B2RQC6-2|PYR1_MOUSE Isoform 2 of CAD protein OS=Mus musculus OX=10090 GN=Cad	3	8	8	4	14	9	9	8	14	14	243.24	2225	47.542	4.5	9.7	5.4	5.2	2.9	5.2	484770000	67971000	49821000	49247000	174830000	85048000	57852000	107	4530500	635240	1633900	465620	794840	460250	540670	14	8	8	9	4	9	52
467	P21550	P21550	4	2	2	Beta-enolase	Eno3	sp|P21550|ENOB_MOUSE Beta-enolase OS=Mus musculus OX=10090 GN=Eno3 PE=1 SV=3	1	0	2	1	0	0	0	2	0	2	47.024	434	13.32	4.1	7.4	13.1	7.4	14.3	7.4	44550000	0	26431000	18119000	0	0	0	20	2227500	0	0	1321600	0	905950	0	0	0	2	0	2	0	4
387	P13020-2	P13020-2	44	44	0	Gelsolin	Gsn	sp|P13020-2|GELS_MOUSE Isoform 2 of Gelsolin OS=Mus musculus OX=10090 GN=Gsn	1	38	39	36	35	38	32	39	38	39	80.762	731	323.31	62.5	59	63.7	62.4	62.5	57.5	174290000000	36979000000	28961000000	24811000000	30742000000	31275000000	16071000000	32	5446400000	1155600000	960680000	905020000	977350000	775330000	502210000	134	136	126	136	104	84	809
655	P49717	P49717	7	7	7	DNA replication licensing factor MCM4	Mcm4	sp|P49717|MCM4_MOUSE DNA replication licensing factor MCM4 OS=Mus musculus OX=10090 GN=Mcm4 PE=1 SV=1	1	1	3	2	2	2	5	3	5	5	96.735	862	10.723	1.3	3.6	3.7	2.8	2	6.7	119120000	6493300	23004000	13723000	15273000	10059000	50567000	42	2836200	154600	363640	547710	239500	326740	1204000	2	1	3	2	2	5	15
1449	Q76MZ3;Q7TNP2	Q76MZ3	19;5	19;5	19;5	Serine/threonine-protein phosphatase 2A 65 kDa regulatory subunit A alpha isoform	Ppp2r1a	sp|Q76MZ3|2AAA_MOUSE Serine/threonine-protein phosphatase 2A 65 kDa regulatory subunit A alpha isoform OS=Mus musculus OX=10090 GN=Ppp2r1a PE=1 SV=3	2	6	8	9	12	7	8	9	12	12	65.322	589	65.862	15.3	27.8	17.3	17	22.6	19.7	2800600000	159970000	144310000	189460000	359960000	204470000	88243000	32	87519000	4999000	11249000	4509700	6389800	5920600	2757600	16	7	9	9	10	9	114
2480	Q9DCT5	Q9DCT5	6	6	6	Stromal cell-derived factor 2	Sdf2	sp|Q9DCT5|SDF2_MOUSE Stromal cell-derived factor 2 OS=Mus musculus OX=10090 GN=Sdf2 PE=1 SV=1	1	2	3	3	3	2	3	3	3	3	23.159	211	99.757	14.7	26.1	24.6	14.7	21.8	21.3	1791800000	118840000	239930000	182510000	101740000	86929000	99390000	8	223980000	14855000	12718000	29992000	10866000	22814000	12424000	5	3	5	3	4	3	44
1647	Q8BTM8;Q8BTM8-2	Q8BTM8	120;11	120;11	114;9	Filamin-A	Flna	sp|Q8BTM8|FLNA_MOUSE Filamin-A OS=Mus musculus OX=10090 GN=Flna PE=1 SV=5	2	90	90	94	94	92	88	94	94	94	281.22	2647	323.31	46.7	49.1	48.9	48.6	51.6	47.9	136110000000	27463000000	17642000000	17648000000	30829000000	26063000000	16439000000	134	1015800000	204950000	230070000	131660000	194500000	131710000	122680000	164	157	132	154	147	144	905
562	P35700	P35700	9	9	8	Peroxiredoxin-1	Prdx1	sp|P35700|PRDX1_MOUSE Peroxiredoxin-1 OS=Mus musculus OX=10090 GN=Prdx1 PE=1 SV=1	1	8	8	4	8	7	7	8	8	8	22.176	199	16.711	33.2	33.2	33.2	27.6	24.1	27.6	5107600000	922390000	734490000	378400000	1057700000	946360000	519710000	15	340500000	61493000	70511000	48966000	63091000	25227000	34648000	9	8	8	8	4	7	58
2083	Q922V4	Q922V4	7	7	7	Pleiotropic regulator 1	Plrg1	sp|Q922V4|PLRG1_MOUSE Pleiotropic regulator 1 OS=Mus musculus OX=10090 GN=Plrg1 PE=1 SV=1	1	3	1	1	2	2	1	3	2	3	56.937	513	21.93	9.2	7.6	3.9	7.6	3.9	3.9	313690000	18171000	12737000	16022000	38373000	15009000	13480000	29	10817000	626590	1323200	439200	517570	552500	464820	2	3	1	2	1	1	26
1930	Q8VDD5;Q02566;Q5SX39;Q91Z83;P13541	Q8VDD5	194;1;1;1;1	194;1;1;1;1	162;0;0;0;0	Myosin-9	Myh9	sp|Q8VDD5|MYH9_MOUSE Myosin-9 OS=Mus musculus OX=10090 GN=Myh9 PE=1 SV=4	5	170	169	166	157	158	154	170	158	170	226.37	1960	323.31	68.7	66.6	67.4	65.3	68.4	63.8	1247300000000	298160000000	235970000000	238010000000	178460000000	177360000000	118400000000	104	11993000000	2866900000	1716000000	2268900000	1705400000	2288600000	1138500000	562	718	602	505	619	465	3539
2736	Q9WVA3	Q9WVA3	12	12	12	Mitotic checkpoint protein BUB3	Bub3	sp|Q9WVA3|BUB3_MOUSE Mitotic checkpoint protein BUB3 OS=Mus musculus OX=10090 GN=Bub3 PE=1 SV=2	1	3	3	2	5	2	3	3	5	5	36.954	326	61.576	9.8	19	12.6	6.4	6.4	10.4	1494100000	54916000	66460000	36376000	92256000	55103000	66394000	15	99605000	3661000	6150400	4430600	3673500	2425000	4426300	5	3	3	3	2	3	49
2788	Q9Z2I8;Q9Z2I8-2	Q9Z2I8;Q9Z2I8-2	3;3	3;3	3;3	Succinyl-CoA ligase [GDP-forming] subunit beta, mitochondrial	Suclg2	sp|Q9Z2I8|SUCB2_MOUSE Succinate--CoA ligase [GDP-forming] subunit beta, mitochondrial OS=Mus musculus OX=10090 GN=Suclg2 PE=1 SV=3;sp|Q9Z2I8-2|SUCB2_MOUSE Isoform 2 of Succinate--CoA ligase [GDP-forming] subunit beta, mitochondrial OS=Mus musculus OX=10090	2	0	1	1	2	1	1	1	2	2	46.839	433	8.9899	0	9.7	6.9	6.9	6.9	6.9	49917000	0	5397900	6900800	6979100	6011600	6148600	28	1782800	0	249250	192780	214700	246460	219590	2	0	1	1	1	1	9
2641	Q9QYJ0	Q9QYJ0	17	17	17	DnaJ homolog subfamily A member 2	Dnaja2	sp|Q9QYJ0|DNJA2_MOUSE DnaJ homolog subfamily A member 2 OS=Mus musculus OX=10090 GN=Dnaja2 PE=1 SV=1	1	4	7	5	4	6	8	7	8	8	45.745	412	214.79	13.3	14.6	26.2	24.5	22.6	26.2	1905200000	90732000	132660000	79587000	127240000	138560000	138850000	22	86599000	4124200	5783500	6029800	6298100	3617600	6311300	5	4	7	7	6	8	74
1053	Q2YDW2	Q2YDW2	2	2	2	Protein misato homolog 1	Msto1	sp|Q2YDW2|MSTO1_MOUSE Protein misato homolog 1 OS=Mus musculus OX=10090 GN=Msto1 PE=1 SV=1	1	1	1	1	1	2	2	1	2	2	61.23	556	3.0162	2.7	2.7	2.7	2.7	2.7	2.7	21255000	2255100	2017600	2295100	3167600	6928100	4592100	31	685660	72745	102180	65083	223490	74035	148130	1	1	1	2	1	2	8
1632	Q8BQ30;Q8BQ30-2	Q8BQ30;Q8BQ30-2	19;19	19;19	19;19	Phostensin	Ppp1r18	sp|Q8BQ30|PPR18_MOUSE Phostensin OS=Mus musculus OX=10090 GN=Ppp1r18 PE=1 SV=1;sp|Q8BQ30-2|PPR18_MOUSE Isoform 2 of Phostensin OS=Mus musculus OX=10090 GN=Ppp1r18	2	14	11	9	12	12	9	14	12	14	65.629	594	131.94	43.4	34.3	26.9	27.4	26.6	24.4	3372800000	908610000	565020000	397390000	684870000	542680000	274270000	30	112430000	30287000	22829000	18834000	18089000	13246000	9142300	17	20	15	17	15	12	96
706	P53995	P53995	2	2	2	Anaphase-promoting complex subunit 1	Anapc1	sp|P53995|APC1_MOUSE Anaphase-promoting complex subunit 1 OS=Mus musculus OX=10090 GN=Anapc1 PE=1 SV=2	1	0	1	1	1	0	2	1	2	2	215.99	1944	2.3165	0	0.7	0.7	0	0.7	1.2	6684100	0	1568200	1195600	1895200	0	2025200	93	71872	0	20378	16862	0	12856	21776	1	0	1	0	1	2	5
1673	Q8BX10;Q8BX10-2	Q8BX10;Q8BX10-2	6;6	6;6	6;6	Serine/threonine-protein phosphatase PGAM5, mitochondrial	Pgam5	sp|Q8BX10|PGAM5_MOUSE Serine/threonine-protein phosphatase PGAM5, mitochondrial OS=Mus musculus OX=10090 GN=Pgam5 PE=1 SV=1;sp|Q8BX10-2|PGAM5_MOUSE Isoform 2 of Serine/threonine-protein phosphatase PGAM5, mitochondrial OS=Mus musculus OX=10090 GN=Pgam5	2	0	3	1	2	1	1	3	2	3	31.994	288	8.5448	0	7.3	10.1	4.2	2.4	4.2	235920000	0	29848000	21935000	10705000	13015000	9526900	20	11796000	0	535240	1492400	650760	1096800	476350	2	0	3	1	1	1	19
728	P56959	P56959	9	9	9	RNA-binding protein FUS	Fus	sp|P56959|FUS_MOUSE RNA-binding protein FUS OS=Mus musculus OX=10090 GN=Fus PE=1 SV=1	1	6	6	6	8	6	4	6	8	8	52.673	518	84.716	19.5	20.3	19.5	19.5	19.5	16.4	2702200000	292180000	174810000	156090000	485570000	250510000	103580000	13	207860000	22475000	37351000	13447000	19270000	12007000	7967900	12	6	6	7	6	5	77
1598	Q8BKZ9	Q8BKZ9	13	13	13	Pyruvate dehydrogenase protein X component, mitochondrial	Pdhx	sp|Q8BKZ9|ODPX_MOUSE Pyruvate dehydrogenase protein X component, mitochondrial OS=Mus musculus OX=10090 GN=Pdhx PE=1 SV=1	1	3	0	0	8	0	0	3	8	8	53.998	501	34.197	8	19.6	0	0	0	0	1127500000	43800000	0	0	365780000	0	0	24	46981000	1825000	15241000	0	0	0	0	9	3	0	0	0	0	38
2222	Q9CQR6	Q9CQR6	2	2	2	Serine/threonine-protein phosphatase 6 catalytic subunit;Serine/threonine-protein phosphatase 6 catalytic subunit, N-terminally processed	Ppp6c	sp|Q9CQR6|PPP6_MOUSE Serine/threonine-protein phosphatase 6 catalytic subunit OS=Mus musculus OX=10090 GN=Ppp6c PE=1 SV=1	1	1	1	0	2	1	0	1	2	2	35.159	305	1.9315	3.9	8.2	3.9	3.9	0	0	75508000	12370000	16197000	0	29606000	17335000	0	16	4719200	773100	1850400	1012300	1083400	0	0	2	1	1	1	0	0	5
735	P57780	P57780	55	55	35	Alpha-actinin-4	Actn4	sp|P57780|ACTN4_MOUSE Alpha-actinin-4 OS=Mus musculus OX=10090 GN=Actn4 PE=1 SV=1	1	47	49	45	43	48	45	49	48	49	104.98	912	323.31	61.2	57.9	61.7	59.4	60.2	57	50435000000	11089000000	9076900000	8693700000	7072900000	7740900000	4540100000	55	917000000	201610000	128600000	165030000	140740000	158070000	82547000	80	81	82	80	80	66	555
1661	Q8BVE3	Q8BVE3	13	13	13	V-type proton ATPase subunit H	Atp6v1h	sp|Q8BVE3|VATH_MOUSE V-type proton ATPase subunit H OS=Mus musculus OX=10090 GN=Atp6v1h PE=1 SV=1	1	1	1	2	2	2	1	2	2	2	55.854	483	97.229	4.8	6.2	1.4	4.1	6.2	1.4	813040000	4989100	5975400	14809000	18076000	6802600	7969000	25	32521000	199560	723040	239010	272100	592350	318760	2	1	1	2	2	1	37
1945	Q8VDW0;Q8VDW0-2	Q8VDW0	7;3	7;3	1;1	ATP-dependent RNA helicase DDX39A	Ddx39a	sp|Q8VDW0|DX39A_MOUSE ATP-dependent RNA helicase DDX39A OS=Mus musculus OX=10090 GN=Ddx39a PE=1 SV=1	2	4	4	6	6	6	4	6	6	6	49.067	427	16.194	8.2	13.8	8.7	13.8	15.2	10.3	731720000	79362000	88816000	125240000	129580000	138730000	82703000	19	38511000	4176900	6820100	4674500	7301800	6591500	4352800	6	6	4	6	7	4	38
1653	Q8BTZ4;Q8BTZ4-2	Q8BTZ4;Q8BTZ4-2	4;3	4;3	4;3	Anaphase-promoting complex subunit 5	Anapc5	sp|Q8BTZ4|APC5_MOUSE Anaphase-promoting complex subunit 5 OS=Mus musculus OX=10090 GN=Anapc5 PE=1 SV=1;sp|Q8BTZ4-2|APC5_MOUSE Isoform 2 of Anaphase-promoting complex subunit 5 OS=Mus musculus OX=10090 GN=Anapc5	2	1	2	1	2	3	2	2	3	3	83.097	740	6.9025	2.3	3.5	3.5	7.7	2.3	5.1	32881000	3105200	7070700	2015500	5900000	8846800	5942800	43	764680	72215	137210	164430	205740	46872	138200	2	1	2	3	1	2	11
1293	Q62203	Q62203	5	5	5	Splicing factor 3A subunit 2	Sf3a2	sp|Q62203|SF3A2_MOUSE Splicing factor 3A subunit 2 OS=Mus musculus OX=10090 GN=Sf3a2 PE=1 SV=2	1	1	1	2	2	1	2	2	2	2	49.911	475	11.312	2.9	5.3	2.9	2.9	4.6	4.6	135140000	11717000	9699400	17736000	22749000	12627000	23232000	13	10396000	901270	1749900	746110	971280	1364300	1787100	2	1	1	1	2	2	16
987	P99027	P99027	6	6	6	60S acidic ribosomal protein P2	Rplp2	sp|P99027|RLA2_MOUSE 60S acidic ribosomal protein P2 OS=Mus musculus OX=10090 GN=Rplp2 PE=1 SV=3	1	3	2	5	6	3	3	5	6	6	11.651	115	37.654	48.7	87.8	45.2	60	73.9	59.1	813880000	200770000	78736000	143520000	125170000	127760000	114140000	5	162780000	40154000	25034000	15747000	25553000	28704000	22827000	7	4	3	5	6	5	32
1132	Q3V3R1	Q3V3R1	8	8	8	Monofunctional C1-tetrahydrofolate synthase, mitochondrial	Mthfd1l	sp|Q3V3R1|C1TM_MOUSE Monofunctional C1-tetrahydrofolate synthase, mitochondrial OS=Mus musculus OX=10090 GN=Mthfd1l PE=1 SV=2	1	1	2	1	4	2	1	2	4	4	105.73	977	10.656	0.8	4.8	2.5	2.5	0.8	0.8	142260000	7976800	13334000	14487000	27613000	12970000	11931000	54	2634500	147720	511350	246920	240190	268290	220940	4	1	3	2	1	1	20
1709	Q8C4Y3;Q8C4Y3-3	Q8C4Y3;Q8C4Y3-3	2;2	2;2	2;2	Negative elongation factor B	Nelfb	sp|Q8C4Y3|NELFB_MOUSE Negative elongation factor B OS=Mus musculus OX=10090 GN=Nelfb PE=1 SV=2;sp|Q8C4Y3-3|NELFB_MOUSE Isoform 2 of Negative elongation factor B OS=Mus musculus OX=10090 GN=Nelfb	2	1	1	0	2	0	1	1	2	2	65.636	580	2.0943	1.7	5.3	1.7	0	0	1.7	15001000	2532800	2513400	0	7059200	0	2895300	30	500020	84427	235310	83781	0	0	96509	2	1	1	0	0	1	5
2081	Q922R8	Q922R8	9	9	9	Protein disulfide-isomerase A6	Pdia6	sp|Q922R8|PDIA6_MOUSE Protein disulfide-isomerase A6 OS=Mus musculus OX=10090 GN=Pdia6 PE=1 SV=3	1	4	5	5	7	6	4	5	7	7	48.1	440	50.788	16.6	22	16.6	18.6	18.4	12.5	1563000000	118340000	164020000	205080000	248470000	167150000	143870000	17	91940000	6961500	14616000	9648300	9832400	12064000	8462900	9	5	6	8	6	5	62
2075	Q922M3;O70479;Q8BGV7	Q922M3	8;1;1	8;1;1	8;1;1	BTB/POZ domain-containing adapter for CUL3-mediated RhoA degradation protein 3	Kctd10	sp|Q922M3|BACD3_MOUSE BTB/POZ domain-containing adapter for CUL3-mediated RhoA degradation protein 3 OS=Mus musculus OX=10090 GN=Kctd10 PE=1 SV=1	3	3	5	3	7	7	3	5	7	7	35.701	315	23.685	11.1	25.1	15.6	25.1	12.1	12.1	400740000	50647000	30935000	69147000	102750000	129360000	17894000	19	21091000	2665600	5408000	1628200	6808500	3639300	941770	9	4	5	10	5	3	36
443	P18760	P18760	14	14	12	Cofilin-1	Cfl1	sp|P18760|COF1_MOUSE Cofilin-1 OS=Mus musculus OX=10090 GN=Cfl1 PE=1 SV=3	1	7	8	9	7	7	9	9	9	9	18.559	166	107.78	33.7	44	40.4	35.5	48.8	53	8868400000	465670000	776200000	961810000	1220700000	1492600000	742930000	10	886840000	46567000	122070000	77620000	149260000	96181000	74293000	13	9	10	13	14	11	118
267	O88685	O88685	11	11	11	26S protease regulatory subunit 6A	Psmc3	sp|O88685|PRS6A_MOUSE 26S proteasome regulatory subunit 6A OS=Mus musculus OX=10090 GN=Psmc3 PE=1 SV=2	1	4	6	6	8	5	6	6	8	8	49.548	442	30.503	12.9	22.9	18.6	17.2	15.2	15.2	474490000	37637000	60944000	78263000	111280000	53431000	44617000	27	17574000	1394000	4121500	2257200	1978900	2898600	1652500	8	4	6	6	8	6	44
1433	Q6ZQ38	Q6ZQ38	15	15	15	Cullin-associated NEDD8-dissociated protein 1	Cand1	sp|Q6ZQ38|CAND1_MOUSE Cullin-associated NEDD8-dissociated protein 1 OS=Mus musculus OX=10090 GN=Cand1 PE=1 SV=2	1	5	6	7	8	8	5	7	8	8	136.33	1230	37.72	5.4	9.2	6.8	9.7	8.1	5	643540000	47959000	83279000	92984000	117110000	100560000	60301000	62	10380000	773530	1888900	1343200	1622000	1499700	972600	8	5	6	8	8	5	52
1456	Q7TMB8;Q7TMB8-2;Q5SQX6	Q7TMB8;Q7TMB8-2;Q5SQX6	4;4;2	4;4;2	4;4;2	Cytoplasmic FMR1-interacting protein 1;Cytoplasmic FMR1-interacting protein 2	Cyfip1;Cyfip2	sp|Q7TMB8|CYFP1_MOUSE Cytoplasmic FMR1-interacting protein 1 OS=Mus musculus OX=10090 GN=Cyfip1 PE=1 SV=1;sp|Q7TMB8-2|CYFP1_MOUSE Isoform 2 of Cytoplasmic FMR1-interacting protein 1 OS=Mus musculus OX=10090 GN=Cyfip1;sp|Q5SQX6|CYFP2_MOUSE Cytoplasmic FMR1-	3	3	1	0	3	0	2	3	3	3	145.24	1253	6.1328	2.7	2.7	0.9	0	0	1.8	111860000	25154000	2643700	0	16901000	0	2939900	64	1747800	393030	264080	41308	0	0	45936	3	3	1	0	0	2	11
2312	Q9CZX0;Q9CZX0-2	Q9CZX0;Q9CZX0-2	3;3	3;3	3;3	Elongator complex protein 3	Elp3	sp|Q9CZX0|ELP3_MOUSE Elongator complex protein 3 OS=Mus musculus OX=10090 GN=Elp3 PE=1 SV=1;sp|Q9CZX0-2|ELP3_MOUSE Isoform 2 of Elongator complex protein 3 OS=Mus musculus OX=10090 GN=Elp3	2	0	2	0	1	0	1	2	1	2	62.384	547	6.194	0	2.4	4.2	0	0	2.4	34997000	0	5493300	0	2116400	0	3055600	31	1128900	0	68270	177200	0	0	98569	1	0	2	0	0	1	8
2061	Q921G8	Q921G8	3	3	3	Gamma-tubulin complex component 2	Tubgcp2	sp|Q921G8|GCP2_MOUSE Gamma-tubulin complex component 2 OS=Mus musculus OX=10090 GN=Tubgcp2 PE=1 SV=2	1	2	0	0	2	1	0	2	2	2	103.22	905	3.3637	2.5	2.5	0	1.3	0	0	12608000	6080700	0	0	4916900	1610000	0	53	237880	114730	92772	0	30378	0	0	2	2	0	1	0	0	6
1984	Q91VC3	Q91VC3	10	9	9	Eukaryotic initiation factor 4A-III;Eukaryotic initiation factor 4A-III, N-terminally processed	Eif4a3	sp|Q91VC3|IF4A3_MOUSE Eukaryotic initiation factor 4A-III OS=Mus musculus OX=10090 GN=Eif4a3 PE=1 SV=3	1	3	2	3	3	4	3	3	4	4	46.839	411	17.98	13.1	12.9	3.4	11.9	13.4	12.4	398570000	101090000	10927000	55495000	64740000	56029000	36982000	23	17329000	4395200	2814800	475090	2436000	2412800	1607900	4	3	2	5	3	3	27
457	P20152;P15331;P15331-3;P15331-2;P31001;C_P78385;CON__sp|C_P78386|KRT85_HUMAN;C_P78386;CON__sp|C_Q14533|KRT81_HUMAN;C_O43790;CON__sp|C_O43790|KRT86_HUMAN;C_P15241;CON__sp|C_P15241|K2M2_SHEEP;CON__sp|C_P78385|KRT83_HUMAN;C_Q14533;C_P25691;CON__sp|C_P25691|K2M3_SHEEP;CON__tr|C_Q61726|Q61726_MOUSE;Q6IMF0;P97861;Q9ERE2;Q9Z2T6;C_Q61726	P20152	62;5;5;5;5;1;1;1;1;1;1;1;1;1;1;1;1;1;1;1;1;1;1	62;5;5;5;5;1;1;1;1;1;1;1;1;1;1;1;1;1;1;1;1;1;1	57;3;3;3;2;0;0;0;0;0;0;0;0;0;0;0;0;0;0;0;0;0;0	Vimentin	Vim	sp|P20152|VIME_MOUSE Vimentin OS=Mus musculus OX=10090 GN=Vim PE=1 SV=3	23	56	57	56	60	55	54	57	60	60	53.687	466	323.31	88.4	90.8	88.6	88.2	88.6	88.4	853630000000	156570000000	141650000000	133550000000	172530000000	146240000000	93348000000	34	25107000000	4605000000	5074300000	4166200000	4301300000	3927900000	2745500000	315	269	258	283	230	229	1697
874	P63073	P63073	5	5	5	Eukaryotic translation initiation factor 4E	Eif4e	sp|P63073|IF4E_MOUSE Eukaryotic translation initiation factor 4E OS=Mus musculus OX=10090 GN=Eif4e PE=1 SV=1	1	1	1	1	3	1	1	1	3	3	25.053	217	7.4351	3.2	9.7	3.2	3.2	3.2	3.2	587100000	15613000	28774000	23776000	52522000	17671000	20424000	11	53372000	1419300	4774700	2615800	1606400	2161500	1856700	3	1	1	1	1	1	20
2141	Q99LC3	Q99LC3	8	8	8	NADH dehydrogenase [ubiquinone] 1 alpha subcomplex subunit 10, mitochondrial	Ndufa10	sp|Q99LC3|NDUAA_MOUSE NADH dehydrogenase [ubiquinone] 1 alpha subcomplex subunit 10, mitochondrial OS=Mus musculus OX=10090 GN=Ndufa10 PE=1 SV=1	1	1	1	1	2	0	0	1	2	2	40.603	355	30.551	3.1	9.3	3.1	0	3.1	0	356090000	3553800	1966200	1709200	9958400	0	0	21	16957000	169230	474210	93627	0	81390	0	2	1	1	0	1	0	16
2772	Q9Z1R2	Q9Z1R2	7	7	7	Large proline-rich protein BAG6	Bag6	sp|Q9Z1R2|BAG6_MOUSE Large proline-rich protein BAG6 OS=Mus musculus OX=10090 GN=Bag6 PE=1 SV=1	1	1	3	4	5	2	2	4	5	5	121.04	1154	28.415	0.9	8.1	4.9	4.1	6	4.1	217740000	13746000	25633000	63649000	49885000	20839000	23920000	32	6804400	429550	1558900	801020	651230	1989000	747500	5	1	3	2	4	2	18
2741	Q9WVK4	Q9WVK4	17	17	9	EH domain-containing protein 1	Ehd1	sp|Q9WVK4|EHD1_MOUSE EH domain-containing protein 1 OS=Mus musculus OX=10090 GN=Ehd1 PE=1 SV=1	1	6	9	10	9	8	6	10	9	10	60.602	534	50.404	13.7	24.5	21.2	18.5	29.6	15.2	1564200000	108780000	123980000	249710000	309180000	220110000	143770000	29	53939000	3751200	10661000	4275200	7590000	8610800	4957600	11	6	10	9	10	7	74
653	P49586;Q811Q9;Q811Q9-2	P49586;Q811Q9;Q811Q9-2	2;1;1	2;1;1	2;1;1	Choline-phosphate cytidylyltransferase A;Choline-phosphate cytidylyltransferase B	Pcyt1a;Pcyt1b	sp|P49586|PCY1A_MOUSE Choline-phosphate cytidylyltransferase A OS=Mus musculus OX=10090 GN=Pcyt1a PE=1 SV=1;sp|Q811Q9|PCY1B_MOUSE Choline-phosphate cytidylyltransferase B OS=Mus musculus OX=10090 GN=Pcyt1b PE=1 SV=2;sp|Q811Q9-2|PCY1B_MOUSE Isoform 2 of Cho	3	2	0	0	1	0	0	2	1	2	41.666	367	1.6809	7.1	4.4	0	0	0	0	4630600	2166800	0	0	2463800	0	0	22	210480	98489	111990	0	0	0	0	1	2	0	0	0	0	3
178	O35658	O35658	8	8	8	Complement component 1 Q subcomponent-binding protein, mitochondrial	C1qbp	sp|O35658|C1QBP_MOUSE Complement component 1 Q subcomponent-binding protein, mitochondrial OS=Mus musculus OX=10090 GN=C1qbp PE=1 SV=1	1	1	1	1	3	3	1	1	3	3	31.013	278	143.89	5	14.7	5	10.8	5	5	1321200000	17021000	9325200	20394000	36673000	56735000	11881000	14	94374000	1215800	2619500	666080	4052500	1456700	848660	3	1	1	4	1	1	45
2145	Q99LF4	Q99LF4	20	20	20	tRNA-splicing ligase RtcB homolog	Rtcb	sp|Q99LF4|RTCB_MOUSE RNA-splicing ligase RtcB homolog OS=Mus musculus OX=10090 GN=Rtcb PE=1 SV=1	1	6	8	5	9	9	5	8	9	9	55.249	505	68.115	20	28.1	25.7	26.1	19	18	3797800000	227750000	200470000	160170000	405030000	249400000	158700000	24	158240000	9489500	16876000	8352800	10392000	6674000	6612700	12	7	9	12	7	6	110
2142	Q99LC5	Q99LC5	12	12	12	Electron transfer flavoprotein subunit alpha, mitochondrial	Etfa	sp|Q99LC5|ETFA_MOUSE Electron transfer flavoprotein subunit alpha, mitochondrial OS=Mus musculus OX=10090 GN=Etfa PE=1 SV=2	1	2	3	4	4	4	5	4	5	5	35.009	333	50.25	10.5	19.2	14.4	22.5	22.5	25.5	1378400000	8411300	48462000	82038000	43954000	75185000	50231000	20	68922000	420560	2197700	2423100	3759200	4101900	2511500	5	2	5	5	6	5	62
2241	Q9CR86	Q9CR86	2	2	2	Calcium-regulated heat stable protein 1	Carhsp1	sp|Q9CR86|CHSP1_MOUSE Calcium-regulated heat stable protein 1 OS=Mus musculus OX=10090 GN=Carhsp1 PE=1 SV=1	1	0	1	2	1	1	0	2	1	2	16.062	148	3.3318	0	10.8	10.8	10.8	35.1	0	78717000	0	12010000	22528000	8921700	10920000	0	7	11245000	0	1274500	1715800	1560000	3218200	0	1	0	1	1	2	0	6
2389	Q9D7G0	Q9D7G0	5	5	2	Ribose-phosphate pyrophosphokinase 1	Prps1	sp|Q9D7G0|PRPS1_MOUSE Ribose-phosphate pyrophosphokinase 1 OS=Mus musculus OX=10090 GN=Prps1 PE=1 SV=4	1	1	1	3	3	3	3	3	3	3	34.834	318	19.008	5.3	15.1	5.3	15.1	15.1	15.1	772490000	12914000	15289000	36314000	50407000	36271000	37687000	16	48281000	807100	3150400	955570	2266900	2269600	2355400	4	1	1	4	3	4	37
2527	Q9EST4;Q9EST4-3;Q9EST4-2	Q9EST4;Q9EST4-3;Q9EST4-2	2;2;1	2;2;1	2;2;1	Proteasome assembly chaperone 2	Psmg2	sp|Q9EST4|PSMG2_MOUSE Proteasome assembly chaperone 2 OS=Mus musculus OX=10090 GN=Psmg2 PE=1 SV=1;sp|Q9EST4-3|PSMG2_MOUSE Isoform 3 of Proteasome assembly chaperone 2 OS=Mus musculus OX=10090 GN=Psmg2;sp|Q9EST4-2|PSMG2_MOUSE Isoform 2 of Proteasome assembl	3	0	0	2	2	1	0	2	2	2	29.524	264	3.5128	0	7.2	0	4.5	7.2	0	65463000	0	0	21519000	20668000	17349000	0	12	5455200	0	1722300	0	1445700	1793300	0	3	0	0	1	3	0	8
1221	Q61024	Q61024	5	5	5	Asparagine synthetase [glutamine-hydrolyzing]	Asns	sp|Q61024|ASNS_MOUSE Asparagine synthetase [glutamine-hydrolyzing] OS=Mus musculus OX=10090 GN=Asns PE=1 SV=3	1	2	2	4	4	4	2	4	4	4	64.282	561	12.174	4.1	10.5	4.1	8	10.5	4.1	260620000	18352000	27692000	51173000	54743000	57470000	37550000	28	9307900	655420	1955100	989010	2052500	1827600	1341100	4	2	2	4	4	2	20
2119	Q99JY9	Q99JY9	20	20	16	Actin-related protein 3	Actr3	sp|Q99JY9|ARP3_MOUSE Actin-related protein 3 OS=Mus musculus OX=10090 GN=Actr3 PE=1 SV=3	1	12	16	16	13	12	14	16	14	16	47.357	418	132.24	42.1	40.2	61	40.4	52.4	53.1	15456000000	1944100000	3001700000	2559500000	2811300000	1828100000	1999300000	21	735980000	92577000	133870000	142940000	87052000	121880000	95204000	21	17	22	18	23	22	155
732	P57759	P57759	9	9	9	Endoplasmic reticulum resident protein 29	Erp29	sp|P57759|ERP29_MOUSE Endoplasmic reticulum resident protein 29 OS=Mus musculus OX=10090 GN=Erp29 PE=1 SV=2	1	5	5	5	8	5	6	5	8	8	28.823	262	27.711	18.7	30.9	22.5	23.3	18.7	24.4	2102300000	96041000	173040000	208320000	355990000	197210000	196600000	12	175190000	8003400	29666000	14420000	16434000	17360000	16383000	8	5	5	5	5	6	55
851	P62862	P62862	3	3	3	40S ribosomal protein S30	Fau	sp|P62862|RS30_MOUSE 40S ribosomal protein S30 OS=Mus musculus OX=10090 GN=Fau PE=1 SV=1	1	2	3	3	2	3	3	3	3	3	6.6478	59	7.4851	18.6	18.6	20.3	20.3	20.3	20.3	4437900000	449980000	455850000	452480000	675200000	649350000	345250000	2	2218900000	224990000	337600000	227930000	324680000	226240000	172620000	3	2	3	3	4	3	28
1593	Q8BK67	Q8BK67	6	6	6	Protein RCC2	Rcc2	sp|Q8BK67|RCC2_MOUSE Protein RCC2 OS=Mus musculus OX=10090 GN=Rcc2 PE=1 SV=1	1	4	3	3	4	4	2	4	4	4	55.983	520	11.333	8.8	7.9	7.5	7.9	7.5	5.4	353240000	88094000	33634000	36882000	78842000	85702000	30084000	27	13083000	3262800	2920100	1245700	3174200	1366000	1114200	4	4	3	4	3	2	20
1766	Q8CGK3	Q8CGK3	6	6	6	Lon protease homolog, mitochondrial	Lonp1	sp|Q8CGK3|LONM_MOUSE Lon protease homolog, mitochondrial OS=Mus musculus OX=10090 GN=Lonp1 PE=1 SV=2	1	1	2	2	2	5	1	2	5	5	105.84	949	20.493	0.9	2	2	9.9	2	0.9	154520000	4743000	20884000	14326000	16788000	59552000	6308900	43	3593500	110300	390420	485680	1384900	333160	146720	2	1	2	5	2	1	15
2077	Q922Q4	Q922Q4	11	11	8	Pyrroline-5-carboxylate reductase 2	Pycr2	sp|Q922Q4|P5CR2_MOUSE Pyrroline-5-carboxylate reductase 2 OS=Mus musculus OX=10090 GN=Pycr2 PE=1 SV=1	1	5	6	7	6	7	6	7	7	7	33.659	320	27.574	22.8	20.3	25.9	25.9	26.2	28.8	1895100000	184590000	223560000	274660000	306600000	411500000	216460000	18	105280000	10255000	17034000	12420000	22861000	15259000	12025000	7	6	6	9	7	7	54
1012	Q03265;M_C4XEK0;CON__tr|M_C4XEK0|C4XEK0_MYCFP	Q03265	32;1;1	32;1;1	32;1;1	ATP synthase subunit alpha, mitochondrial	Atp5a1	sp|Q03265|ATPA_MOUSE ATP synthase subunit alpha, mitochondrial OS=Mus musculus OX=10090 GN=Atp5f1a PE=1 SV=1	3	12	14	13	16	16	13	14	16	16	59.752	553	323.31	32.2	40.7	36.9	41	32.5	33.5	38978000000	936670000	898440000	1073200000	1428800000	1018800000	876140000	31	1257300000	30215000	46089000	28982000	32864000	34619000	28262000	21	16	17	22	19	18	285
274	O88844	O88844	6	5	5	Isocitrate dehydrogenase [NADP] cytoplasmic	Idh1	sp|O88844|IDHC_MOUSE Isocitrate dehydrogenase [NADP] cytoplasmic OS=Mus musculus OX=10090 GN=Idh1 PE=1 SV=2	1	1	4	2	4	3	2	4	4	4	46.674	414	12.97	3.1	15	12.8	10.1	6.3	8.5	370990000	17757000	56363000	29181000	57838000	34370000	36465000	26	14269000	682980	2224500	2167800	1321900	1122300	1402500	4	1	5	3	2	4	30
530	P29341	P29341	25	25	25	Polyadenylate-binding protein 1	Pabpc1	sp|P29341|PABP1_MOUSE Polyadenylate-binding protein 1 OS=Mus musculus OX=10090 GN=Pabpc1 PE=1 SV=2	1	13	12	15	17	14	13	15	17	17	70.67	636	189.38	31.4	41.5	27.5	34.9	33	29.1	12817000000	1244900000	938280000	1469700000	2312400000	1423600000	1027300000	36	356020000	34580000	64234000	26063000	39544000	40824000	28536000	25	16	14	19	19	18	188
269	O88712;O88712-2;O88712-3	O88712;O88712-2;O88712-3	12;12;9	12;12;9	10;10;8	C-terminal-binding protein 1	Ctbp1	sp|O88712|CTBP1_MOUSE C-terminal-binding protein 1 OS=Mus musculus OX=10090 GN=Ctbp1 PE=1 SV=2;sp|O88712-2|CTBP1_MOUSE Isoform 2 of C-terminal-binding protein 1 OS=Mus musculus OX=10090 GN=Ctbp1;sp|O88712-3|CTBP1_MOUSE Isoform 3 of C-terminal-binding prote	3	2	1	3	3	3	3	3	3	3	47.744	441	249.61	5	8.8	2.9	6.8	6.8	6.8	3737800000	14448000	9443600	29656000	23876000	33074000	36536000	21	177990000	688020	1137000	449700	1574900	1412200	1739800	3	2	1	3	3	3	59
1198	Q60737	Q60737	12	12	12	Casein kinase II subunit alpha	Csnk2a1	sp|Q60737|CSK21_MOUSE Casein kinase II subunit alpha OS=Mus musculus OX=10090 GN=Csnk2a1 PE=1 SV=2	1	4	3	2	3	3	4	4	4	4	45.133	391	56.606	18.4	13.3	9.5	9.5	9.5	18.7	1258000000	42622000	35739000	31987000	80398000	48711000	56728000	18	69889000	2367900	4466600	1985500	2706100	1777000	3151500	3	4	3	3	2	4	53
776	P61164	P61164	11	11	5	Alpha-centractin	Actr1a	sp|P61164|ACTZ_MOUSE Alpha-centractin OS=Mus musculus OX=10090 GN=Actr1a PE=1 SV=1	1	3	5	4	4	7	3	5	7	7	42.613	376	56.944	17.6	22.6	24.2	29.8	19.4	14.6	2168000000	72919000	106630000	132270000	99903000	130770000	124640000	20	108400000	3645900	4995200	5331500	6538300	6613300	6231800	6	4	6	8	5	4	71
1899	Q8R326;Q8R326-2	Q8R326;Q8R326-2	10;9	10;9	10;9	Paraspeckle component 1	Pspc1	sp|Q8R326|PSPC1_MOUSE Paraspeckle component 1 OS=Mus musculus OX=10090 GN=Pspc1 PE=1 SV=1;sp|Q8R326-2|PSPC1_MOUSE Isoform 2 of Paraspeckle component 1 OS=Mus musculus OX=10090 GN=Pspc1	2	3	1	1	1	1	2	3	2	3	58.758	523	30.931	8.2	3.3	3.3	3.3	3.3	5.4	535110000	24774000	12004000	12299000	11917000	9471600	10388000	21	25482000	1179700	567490	571640	451030	585660	494660	1	3	1	1	1	2	30
879	P63101	P63101	17	14	12	14-3-3 protein zeta/delta	Ywhaz	sp|P63101|1433Z_MOUSE 14-3-3 protein zeta/delta OS=Mus musculus OX=10090 GN=Ywhaz PE=1 SV=1	1	7	9	8	7	8	8	9	8	9	27.771	245	323.31	41.6	44.9	49.8	44.9	48.2	49.8	7577600000	296310000	561080000	644490000	585020000	715500000	654240000	14	541260000	21165000	41787000	40077000	51107000	46035000	46731000	12	8	12	12	13	12	119
678	P51174	P51174	12	12	12	Long-chain specific acyl-CoA dehydrogenase, mitochondrial	Acadl	sp|P51174|ACADL_MOUSE Long-chain specific acyl-CoA dehydrogenase, mitochondrial OS=Mus musculus OX=10090 GN=Acadl PE=1 SV=2	1	2	4	2	5	4	3	4	5	5	47.907	430	41.877	5.8	14.7	12.1	12.6	5.8	9.5	1562600000	34598000	93950000	58507000	58297000	91342000	70292000	20	78131000	1729900	2914800	4697500	4567100	2925400	3514600	5	2	4	4	2	3	54
130	O08788;O08788-2	O08788;O08788-2	5;5	5;5	5;5	Dynactin subunit 1	Dctn1	sp|O08788|DCTN1_MOUSE Dynactin subunit 1 OS=Mus musculus OX=10090 GN=Dctn1 PE=1 SV=3;sp|O08788-2|DCTN1_MOUSE Isoform 2 of Dynactin subunit 1 OS=Mus musculus OX=10090 GN=Dctn1	2	2	2	2	4	2	2	2	4	4	141.67	1281	13.979	3.3	5.2	2.9	2.9	2.9	2.9	166130000	10981000	22821000	23155000	31374000	20857000	15831000	63	2636900	174300	497990	362240	331070	367530	251280	4	2	2	2	2	2	20
2121	Q99K48;Q99K48-2	Q99K48	16;6	15;5	15;5	Non-POU domain-containing octamer-binding protein	Nono	sp|Q99K48|NONO_MOUSE Non-POU domain-containing octamer-binding protein OS=Mus musculus OX=10090 GN=Nono PE=1 SV=3	2	10	5	3	8	8	6	10	8	10	54.54	473	124.45	37.4	23.9	19.7	32.6	13.3	22.6	3140000000	644590000	149870000	108490000	262450000	448420000	311280000	21	149530000	30695000	12497000	7136800	21353000	5166000	14823000	8	13	5	10	3	7	80
2252	Q9CSN1	Q9CSN1	6	6	6	SNW domain-containing protein 1	Snw1	sp|Q9CSN1|SNW1_MOUSE SNW domain-containing protein 1 OS=Mus musculus OX=10090 GN=Snw1 PE=1 SV=3	1	2	0	2	3	1	0	2	3	3	61.475	536	16.391	4.1	5.6	0	1.9	3.7	0	193310000	33536000	0	28491000	55298000	36444000	0	25	7732500	1341400	2211900	0	1457800	1139600	0	3	2	0	1	2	0	12
1677	Q8BY71	Q8BY71	3	3	3	Histone acetyltransferase type B catalytic subunit	Hat1	sp|Q8BY71|HAT1_MOUSE Histone acetyltransferase type B catalytic subunit OS=Mus musculus OX=10090 GN=Hat1 PE=1 SV=1	1	0	0	0	0	2	1	0	2	2	49.278	416	5.0948	0	0	0	9.4	0	3.1	10009000	0	0	0	0	10009000	0	17	588740	0	0	0	588740	0	0	0	0	0	2	0	1	3
2794	Q9Z2W0	Q9Z2W0	7	7	7	Aspartyl aminopeptidase	Dnpep	sp|Q9Z2W0|DNPEP_MOUSE Aspartyl aminopeptidase OS=Mus musculus OX=10090 GN=Dnpep PE=1 SV=2	1	1	3	4	2	3	3	4	3	4	52.206	473	19.35	2.3	8.2	8.7	11.2	13.7	14.2	246630000	9570100	37443000	57779000	16195000	26108000	20607000	20	12332000	478510	809730	1872200	1305400	2888900	1030400	2	1	3	3	4	3	27
463	P21107-2	P21107-2	32	23	14	Tropomyosin alpha-3 chain	Tpm3	sp|P21107-2|TPM3_MOUSE Isoform 2 of Tropomyosin alpha-3 chain OS=Mus musculus OX=10090 GN=Tpm3	1	18	19	21	21	19	21	21	21	21	29.02	248	323.31	58.5	64.5	61.3	65.3	64.5	64.1	44623000000	8392400000	5351900000	8064400000	7556000000	9818100000	4460500000	16	2788900000	524520000	472250000	334490000	613630000	504030000	278780000	37	30	32	35	34	29	229
941	P84091	P84091	9	9	9	AP-2 complex subunit mu	Ap2m1	sp|P84091|AP2M1_MOUSE AP-2 complex subunit mu OS=Mus musculus OX=10090 GN=Ap2m1 PE=1 SV=1	1	1	2	2	3	3	1	2	3	3	49.654	435	22.73	1.6	8.3	6.2	8.7	3.7	1.6	1062600000	24685000	13589000	40078000	32850000	30491000	17670000	26	40869000	949410	1263500	522650	1172700	1541500	679620	3	1	2	3	2	1	35
2441	Q9DBG3;Q9DBG3-2	Q9DBG3;Q9DBG3-2	42;42	42;42	26;26	AP-2 complex subunit beta	Ap2b1	sp|Q9DBG3|AP2B1_MOUSE AP-2 complex subunit beta OS=Mus musculus OX=10090 GN=Ap2b1 PE=1 SV=1;sp|Q9DBG3-2|AP2B1_MOUSE Isoform 2 of AP-2 complex subunit beta OS=Mus musculus OX=10090 GN=Ap2b1	2	7	6	6	6	7	6	7	7	7	104.58	937	285.83	9.7	10	10.1	10.8	10	9.4	8168200000	119770000	69930000	60134000	99340000	78896000	110490000	44	185640000	2722100	2257700	1589300	1793100	1366700	2511200	8	8	7	8	7	7	196
533	P29758	P29758	17	17	17	Ornithine aminotransferase, mitochondrial	Oat	sp|P29758|OAT_MOUSE Ornithine aminotransferase, mitochondrial OS=Mus musculus OX=10090 GN=Oat PE=1 SV=1	1	9	7	12	10	8	9	12	10	12	48.354	439	113.35	32.1	42.1	21.6	25.7	45.8	32.1	2918200000	231230000	323180000	490080000	500590000	237300000	354100000	21	138960000	11011000	23837000	15389000	11300000	23337000	16862000	13	10	8	9	14	11	96
1616	Q8BML9	Q8BML9	8	8	8		Qars	sp|Q8BML9|SYQ_MOUSE Glutamine--tRNA ligase OS=Mus musculus OX=10090 GN=Qars1 PE=1 SV=1	1	2	3	2	4	3	5	3	5	5	87.676	775	18.035	5.5	6.3	5	5	5	8.8	192880000	33035000	13514000	13792000	27973000	20419000	37224000	45	4286200	734110	621610	300320	453760	306490	827190	4	2	3	4	2	5	27
803	P62137	P62137	17	17	6	Serine/threonine-protein phosphatase PP1-alpha catalytic subunit	Ppp1ca	sp|P62137|PP1A_MOUSE Serine/threonine-protein phosphatase PP1-alpha catalytic subunit OS=Mus musculus OX=10090 GN=Ppp1ca PE=1 SV=1	1	10	11	11	11	11	13	11	13	13	37.54	330	118.15	34.2	34.5	34.2	34.5	39.4	40	8361800000	1039800000	686100000	578670000	1283300000	1295900000	836040000	18	464540000	57766000	71294000	38117000	71992000	32148000	46447000	19	15	16	22	15	21	175
470	P21956-2;P21956	P21956-2;P21956	2;2	2;2	2;2	Lactadherin	Mfge8	sp|P21956-2|MFGM_MOUSE Isoform 2 of Lactadherin OS=Mus musculus OX=10090 GN=Mfge8;sp|P21956|MFGM_MOUSE Lactadherin OS=Mus musculus OX=10090 GN=Mfge8 PE=1 SV=3	2	2	1	0	2	0	0	2	2	2	47.169	426	2.2116	4.9	4.9	2.3	0	0	0	40445000	20737000	6862400	0	12845000	0	0	21	1925900	987490	611670	326780	0	0	0	2	2	1	0	0	0	5
2130	Q99KJ8	Q99KJ8	20	20	20	Dynactin subunit 2	Dctn2	sp|Q99KJ8|DCTN2_MOUSE Dynactin subunit 2 OS=Mus musculus OX=10090 GN=Dctn2 PE=1 SV=3	1	9	9	12	12	9	8	12	12	12	44.116	402	127.48	28.1	35.8	27.6	28.4	48.5	23.4	5798800000	285980000	268690000	471680000	459610000	371750000	208000000	20	289940000	14299000	22981000	13435000	18588000	23584000	10400000	15	9	11	13	14	9	137
262	O88545	O88545	6	6	6	COP9 signalosome complex subunit 6	Cops6	sp|O88545|CSN6_MOUSE COP9 signalosome complex subunit 6 OS=Mus musculus OX=10090 GN=Cops6 PE=1 SV=1	1	0	1	2	1	1	1	2	1	2	35.88	324	9.3718	0	2.5	4.6	2.2	8	2.2	241300000	0	25740000	45432000	7203700	18563000	14733000	12	20108000	0	600310	2145000	1546900	3786000	1227700	1	0	1	1	2	1	12
1902	Q8R3C0	Q8R3C0	2	2	2	Mini-chromosome maintenance complex-binding protein	Mcmbp	sp|Q8R3C0|MCMBP_MOUSE Mini-chromosome maintenance complex-binding protein OS=Mus musculus OX=10090 GN=Mcmbp PE=1 SV=1	1	0	0	0	0	2	0	0	2	2	72.89	642	2.6025	0	0	0	3.4	0	0	8676900	0	0	0	0	8676900	0	30	289230	0	0	0	289230	0	0	0	0	0	2	0	0	2
1618	Q8BMS1	Q8BMS1	22	22	22	Trifunctional enzyme subunit alpha, mitochondrial;Long-chain enoyl-CoA hydratase;Long chain 3-hydroxyacyl-CoA dehydrogenase	Hadha	sp|Q8BMS1|ECHA_MOUSE Trifunctional enzyme subunit alpha, mitochondrial OS=Mus musculus OX=10090 GN=Hadha PE=1 SV=1	1	7	7	9	11	9	10	9	11	11	82.669	763	109.93	14.5	20.8	14.8	15.9	20.6	20.6	3010000000	190180000	109450000	196960000	369850000	177870000	291160000	38	79210000	5004900	9732800	2880300	4680700	5183100	7662000	13	9	7	11	10	13	127
117	O08583;O08583-2;Q9JJW6-2;Q9JJW6	O08583;O08583-2;Q9JJW6-2	11;8;6;5	11;8;6;5	11;8;6;5	THO complex subunit 4;Aly/REF export factor 2	Alyref;Alyref2	sp|O08583|THOC4_MOUSE THO complex subunit 4 OS=Mus musculus OX=10090 GN=Alyref PE=1 SV=3;sp|O08583-2|THOC4_MOUSE Isoform 2 of THO complex subunit 4 OS=Mus musculus OX=10090 GN=Alyref;sp|Q9JJW6-2|ALRF2_MOUSE Isoform 2 of Aly/REF export factor 2 OS=Mus muscu	4	4	4	5	8	4	5	5	8	8	26.94	255	237.14	31.4	45.1	31.4	31.4	42	42	15150000000	836220000	592200000	687400000	1698800000	910900000	698190000	13	1165400000	64325000	130680000	45554000	70069000	52877000	53707000	12	6	8	7	8	7	98
2026	Q91YH5;Q91YH5-2	Q91YH5;Q91YH5-2	3;2	3;2	3;2	Atlastin-3	Atl3	sp|Q91YH5|ATLA3_MOUSE Atlastin-3 OS=Mus musculus OX=10090 GN=Atl3 PE=1 SV=1;sp|Q91YH5-2|ATLA3_MOUSE Isoform 2 of Atlastin-3 OS=Mus musculus OX=10090 GN=Atl3	2	2	1	2	2	2	1	2	2	2	60.574	541	25.936	5.7	7.8	2.2	7.8	7.8	5.5	108950000	18813000	0	24124000	39004000	22271000	4733600	26	4190200	723590	1500200	0	856560	927850	182060	2	2	1	2	2	1	10
1217	Q60963	Q60963	3	3	3	Platelet-activating factor acetylhydrolase	Pla2g7	sp|Q60963|PAFA_MOUSE Platelet-activating factor acetylhydrolase OS=Mus musculus OX=10090 GN=Pla2g7 PE=1 SV=2	1	1	0	0	2	1	0	1	2	2	49.258	440	5.0962	1.6	5.9	0	3.2	0	0	42529000	19277000	0	0	5337500	3864400	0	19	2238400	1014600	280920	0	203390	0	0	2	1	0	1	0	0	7
128	O08756	O08756	9	9	9	3-hydroxyacyl-CoA dehydrogenase type-2	Hsd17b10	sp|O08756|HCD2_MOUSE 3-hydroxyacyl-CoA dehydrogenase type-2 OS=Mus musculus OX=10090 GN=Hsd17b10 PE=1 SV=4	1	3	5	7	6	7	5	7	7	7	27.418	261	145.74	17.2	35.2	31.8	44.8	44.8	31.8	2804600000	106900000	261010000	440280000	625850000	564310000	417850000	14	200330000	7635600	44703000	18644000	40308000	31448000	29846000	9	4	6	10	10	7	64
2705	Q9WTX5	Q9WTX5	5	5	5	S-phase kinase-associated protein 1	Skp1	sp|Q9WTX5|SKP1_MOUSE S-phase kinase-associated protein 1 OS=Mus musculus OX=10090 GN=Skp1 PE=1 SV=3	1	2	3	4	3	3	1	4	3	4	18.672	163	48.974	20.2	36.2	27.6	27	44.2	7.4	1055100000	34389000	50417000	67225000	314410000	67813000	21443000	10	105510000	3438900	31441000	5041700	6781300	6722500	2144300	4	2	3	4	4	1	33
666	P50396	P50396	13	13	10	Rab GDP dissociation inhibitor alpha	Gdi1	sp|P50396|GDIA_MOUSE Rab GDP dissociation inhibitor alpha OS=Mus musculus OX=10090 GN=Gdi1 PE=1 SV=3	1	1	1	1	3	2	2	1	3	3	50.521	447	101.2	4.3	11.4	4.3	8.5	4.3	7.2	1075500000	16151000	16741000	24365000	55538000	35465000	44002000	25	43021000	646050	2221500	669630	1418600	974580	1760100	4	3	2	3	2	3	51
804	P62141	P62141	14	5	4	Serine/threonine-protein phosphatase PP1-beta catalytic subunit	Ppp1cb	sp|P62141|PP1B_MOUSE Serine/threonine-protein phosphatase PP1-beta catalytic subunit OS=Mus musculus OX=10090 GN=Ppp1cb PE=1 SV=3	1	5	3	4	4	4	5	5	5	5	37.186	327	17.147	35.5	28.1	24.5	28.1	38.5	37.9	2198000000	334160000	190320000	182810000	307380000	326620000	202430000	17	129290000	19656000	18081000	11195000	19213000	10754000	11907000	7	7	4	8	5	6	60
434	P17439	P17439	10	10	10	Glucosylceramidase	Gba	sp|P17439|GLCM_MOUSE Lysosomal acid glucosylceramidase OS=Mus musculus OX=10090 GN=Gba PE=1 SV=1	1	4	5	5	3	2	1	5	3	5	57.621	515	37.244	14.4	11.8	17.5	5.4	17.5	2.3	637600000	44905000	47011000	62340000	51744000	23178000	36101000	23	27722000	1952400	2249700	2043900	1007700	2710400	1569600	3	4	5	2	5	1	43
900	P68510	P68510	9	5	5	14-3-3 protein eta	Ywhah	sp|P68510|1433F_MOUSE 14-3-3 protein eta OS=Mus musculus OX=10090 GN=Ywhah PE=1 SV=2	1	1	1	1	2	3	3	1	3	3	28.211	246	63.628	16.7	24.8	16.7	25.2	19.9	28.5	1132900000	60672000	75011000	58100000	72432000	111800000	89449000	16	70808000	3792000	4527000	4688200	6987800	3631200	5590600	2	1	1	3	1	3	26
1006	Q02248	Q02248	11	11	11	Catenin beta-1	Ctnnb1	sp|Q02248|CTNB1_MOUSE Catenin beta-1 OS=Mus musculus OX=10090 GN=Ctnnb1 PE=1 SV=1	1	4	3	3	7	7	7	4	7	7	85.47	781	46.597	6.9	14.1	4.2	13.4	4.2	13.2	834160000	64265000	40307000	30612000	158180000	122360000	100290000	42	19861000	1530100	3766200	959680	2913300	728850	2387800	8	4	4	8	3	7	55
2210	Q9CQE8	Q9CQE8	15	15	15	UPF0568 protein C14orf166 homolog		sp|Q9CQE8|RTRAF_MOUSE RNA transcription, translation and transport factor protein OS=Mus musculus OX=10090 GN=RTRAF PE=1 SV=1	1	6	8	8	9	6	8	8	9	9	28.152	244	176.14	33.2	45.1	43	31.6	43.4	41.4	4789500000	156410000	269080000	298790000	695000000	225170000	176370000	16	299340000	9775500	43438000	16817000	14073000	18674000	11023000	17	9	11	8	13	12	131
1649	Q8BTU1;Q8BTU1-2	Q8BTU1;Q8BTU1-2	5;4	5;4	5;4	Cilia- and flagella-associated protein 20	Cfap20	sp|Q8BTU1|CFA20_MOUSE Cilia- and flagella-associated protein 20 OS=Mus musculus OX=10090 GN=Cfap20 PE=1 SV=1;sp|Q8BTU1-2|CFA20_MOUSE Isoform 2 of Cilia- and flagella-associated protein 20 OS=Mus musculus OX=10090 GN=Cfap20	2	2	1	1	3	2	3	2	3	3	22.748	193	10.697	10.9	15.5	4.7	9.3	4.7	18.1	64228000	3878600	8364000	8791000	6827400	9777500	4342500	12	5352300	323220	568950	697000	814790	732590	361870	3	3	2	2	2	3	21
2764	Q9Z1D1	Q9Z1D1	10	10	10	Eukaryotic translation initiation factor 3 subunit G	Eif3g	sp|Q9Z1D1|EIF3G_MOUSE Eukaryotic translation initiation factor 3 subunit G OS=Mus musculus OX=10090 GN=Eif3g PE=1 SV=2	1	5	6	4	7	6	6	6	7	7	35.638	320	40.777	19.1	27.5	19.1	22.8	17.2	19.1	1481200000	127810000	99303000	137420000	256640000	186850000	159630000	19	77960000	6727000	13507000	5226500	9834100	7232600	8401500	7	5	6	6	4	6	54
554	P35278	P35278	5	5	3	Ras-related protein Rab-5C	Rab5c	sp|P35278|RAB5C_MOUSE Ras-related protein Rab-5C OS=Mus musculus OX=10090 GN=Rab5c PE=1 SV=2	1	2	2	1	2	2	3	2	3	3	23.412	216	15.739	10.6	10.6	10.6	11.1	5.1	17.1	720340000	65267000	60455000	18108000	49546000	25894000	64825000	11	65485000	5933400	4504200	5495900	2354000	1646200	5893200	2	2	2	2	1	3	26
192	O54724	O54724	6	6	6	Polymerase I and transcript release factor	Ptrf	sp|O54724|CAVN1_MOUSE Caveolae-associated protein 1 OS=Mus musculus OX=10090 GN=Cavin1 PE=1 SV=1	1	4	5	3	6	5	1	5	6	6	43.953	392	204.53	15.6	21.7	17.9	17.9	13.5	4.6	503360000	150070000	97328000	22598000	130040000	79898000	23424000	18	27964000	8337200	7224400	5407100	4438800	1255400	1301300	7	7	8	6	3	2	33
756	P60229	P60229	9	9	9	Eukaryotic translation initiation factor 3 subunit E	Eif3e	sp|P60229|EIF3E_MOUSE Eukaryotic translation initiation factor 3 subunit E OS=Mus musculus OX=10090 GN=Eif3e PE=1 SV=1	1	3	2	3	3	4	5	3	5	5	52.22	445	15.493	6.1	9.4	7.4	12.6	7.2	13	424720000	71687000	49878000	49398000	74106000	116390000	63260000	28	15169000	2560300	2646600	1781400	4156800	1764200	2259300	4	3	2	4	3	5	21
903	P70168	P70168	20	20	20	Importin subunit beta-1	Kpnb1	sp|P70168|IMB1_MOUSE Importin subunit beta-1 OS=Mus musculus OX=10090 GN=Kpnb1 PE=1 SV=2	1	6	9	4	9	8	7	9	9	9	97.183	876	82.779	9.5	14.3	13.5	11.4	5	10.8	2943800000	184260000	260840000	148850000	270910000	313660000	194790000	40	73594000	4606400	6772800	6520900	7841500	3721200	4869600	10	8	11	8	4	7	109
1277	Q61879	Q61879	154	132	124	Myosin-10	Myh10	sp|Q61879|MYH10_MOUSE Myosin-10 OS=Mus musculus OX=10090 GN=Myh10 PE=1 SV=2	1	102	103	98	110	117	100	103	117	117	228.99	1976	323.31	58	58.4	55.8	62.1	54.8	54.6	166090000000	30692000000	20530000000	18312000000	35452000000	34737000000	25420000000	102	1628300000	300900000	347570000	201270000	340560000	179530000	249210000	233	203	179	231	167	203	1290
2426	Q9DB05	Q9DB05	9	9	7	Alpha-soluble NSF attachment protein	Napa	sp|Q9DB05|SNAA_MOUSE Alpha-soluble NSF attachment protein OS=Mus musculus OX=10090 GN=Napa PE=1 SV=1	1	2	2	2	4	4	2	2	4	4	33.189	295	34.656	7.8	21.4	7.8	19.7	7.8	7.8	490890000	46459000	26885000	26251000	66953000	66430000	26901000	18	27272000	2581000	3719600	1493600	3690600	1458400	1494500	4	2	2	4	2	2	32
2608	Q9JMH9;Q9JMH9-6;Q9JMH9-1;Q9JMH9-4;Q9JMH9-5;Q9JMH9-7;Q9JMH9-2	Q9JMH9;Q9JMH9-6;Q9JMH9-1;Q9JMH9-4;Q9JMH9-5;Q9JMH9-7;Q9JMH9-2	30;30;30;29;21;21;21	30;30;30;29;21;21;21	30;30;30;29;21;21;21	Unconventional myosin-XVIIIa	Myo18a	sp|Q9JMH9|MY18A_MOUSE Unconventional myosin-XVIIIa OS=Mus musculus OX=10090 GN=Myo18a PE=1 SV=2;sp|Q9JMH9-6|MY18A_MOUSE Isoform 6 of Unconventional myosin-XVIIIa OS=Mus musculus OX=10090 GN=Myo18a;sp|Q9JMH9-1|MY18A_MOUSE Isoform 1 of Unconventional myosin-	7	19	12	10	24	18	17	19	24	24	232.75	2050	141.69	14.5	17.2	9.6	13.5	8	14	1755100000	418430000	186280000	99818000	450580000	319370000	206580000	106	16557000	3947400	4250800	1757300	3012900	941680	1948900	26	21	12	19	10	18	119
2131	Q99KP6;Q99KP6-2;Q99KP6-3	Q99KP6;Q99KP6-2;Q99KP6-3	8;7;6	8;7;6	8;7;6	Pre-mRNA-processing factor 19	Prpf19	sp|Q99KP6|PRP19_MOUSE Pre-mRNA-processing factor 19 OS=Mus musculus OX=10090 GN=Prpf19 PE=1 SV=1;sp|Q99KP6-2|PRP19_MOUSE Isoform 2 of Pre-mRNA-processing factor 19 OS=Mus musculus OX=10090 GN=Prpf19;sp|Q99KP6-3|PRP19_MOUSE Isoform 3 of Pre-mRNA-processing	3	1	0	1	3	0	2	1	3	3	55.238	504	19.079	3.4	7.7	0	0	4.8	6.2	181410000	3557500	0	22618000	53438000	0	12567000	19	9547800	187240	2812500	0	0	1190400	661430	3	1	0	0	1	2	20
1409	Q6PE01	Q6PE01	10	10	10	U5 small nuclear ribonucleoprotein 40 kDa protein	Snrnp40	sp|Q6PE01|SNR40_MOUSE U5 small nuclear ribonucleoprotein 40 kDa protein OS=Mus musculus OX=10090 GN=Snrnp40 PE=1 SV=1	1	4	2	3	6	3	4	4	6	6	39.275	358	81.029	22.1	31.6	16.5	19.3	19.3	22.1	1123800000	92221000	55554000	77183000	177860000	80492000	127690000	15	74918000	6148000	11857000	3703600	5366100	5145500	8512700	7	4	3	3	3	5	47
2212	Q9CQF3	Q9CQF3	13	13	13	Cleavage and polyadenylation specificity factor subunit 5	Nudt21	sp|Q9CQF3|CPSF5_MOUSE Cleavage and polyadenylation specificity factor subunit 5 OS=Mus musculus OX=10090 GN=Nudt21 PE=1 SV=1	1	8	7	8	9	10	9	8	10	10	26.24	227	76.449	46.7	52	43.2	52.4	45.4	45.8	8227000000	412470000	264690000	335810000	741070000	444650000	348650000	14	587640000	29462000	52934000	18906000	31760000	23987000	24904000	14	8	7	11	9	12	112
422	P16546;P08032	P16546	150;1	150;1	4;0	Spectrin alpha chain, non-erythrocytic 1	Sptan1	sp|P16546|SPTN1_MOUSE Spectrin alpha chain, non-erythrocytic 1 OS=Mus musculus OX=10090 GN=Sptan1 PE=1 SV=4	2	91	87	89	84	102	73	91	102	102	284.59	2472	323.31	49.8	45.1	47.9	53.3	50	41.1	44818000000	6794200000	3914700000	4923400000	4678300000	5688100000	3043300000	143	313420000	47512000	32715000	27375000	39777000	34429000	21282000	107	117	105	130	114	90	1041
2625	Q9QXS6;Q9QXS6-2	Q9QXS6;Q9QXS6-2	28;25	28;25	2;2	Drebrin	Dbn1	sp|Q9QXS6|DREB_MOUSE Drebrin OS=Mus musculus OX=10090 GN=Dbn1 PE=1 SV=4;sp|Q9QXS6-2|DREB_MOUSE Isoform A2 of Drebrin OS=Mus musculus OX=10090 GN=Dbn1	2	22	20	14	6	6	4	22	6	22	77.286	706	323.31	30.7	13.3	33.1	14.3	25.1	9.2	7557400000	2370000000	1507100000	1157000000	173890000	250460000	60854000	29	260600000	81723000	5996200	51970000	8636500	39897000	2098400	7	31	27	8	23	4	157
2271	Q9CXL3	Q9CXL3	5	5	5	Uncharacterized protein C7orf50 homolog		sp|Q9CXL3|CG050_MOUSE Uncharacterized protein C7orf50 homolog OS=Mus musculus OX=10090 PE=1 SV=3	1	4	3	3	4	5	4	4	5	5	22.168	195	34.729	38.5	38.5	33.8	38.5	33.8	38.5	407270000	84803000	37732000	42843000	86385000	73620000	48382000	12	33939000	7066900	7198800	3144300	6135000	3570300	4031900	5	4	3	6	4	4	31
1611	Q8BMF4	Q8BMF4	22	22	22	Dihydrolipoyllysine-residue acetyltransferase component of pyruvate dehydrogenase complex, mitochondrial	Dlat	sp|Q8BMF4|ODP2_MOUSE Dihydrolipoyllysine-residue acetyltransferase component of pyruvate dehydrogenase complex, mitochondrial OS=Mus musculus OX=10090 GN=Dlat PE=1 SV=2	1	13	5	4	15	5	5	13	15	15	67.941	642	81.11	36	36.4	11.5	11.7	10.1	11.5	15689000000	1869300000	65250000	42304000	5649700000	77360000	79144000	35	448260000	53409000	161420000	1864300	2210300	1208700	2261200	26	19	6	5	4	5	154
540	P31324;P12367	P31324	3;1	3;1	3;1	cAMP-dependent protein kinase type II-beta regulatory subunit	Prkar2b	sp|P31324|KAP3_MOUSE cAMP-dependent protein kinase type II-beta regulatory subunit OS=Mus musculus OX=10090 GN=Prkar2b PE=1 SV=3	2	0	1	2	1	2	1	2	2	2	46.167	416	12.081	0	3.8	3.6	7.5	7.5	3.8	234550000	0	12090000	30607000	15856000	24115000	9635600	23	10198000	0	689390	525640	1048500	1330800	418940	1	0	1	2	2	2	17
2256	Q9CVB6	Q9CVB6	20	20	20	Actin-related protein 2/3 complex subunit 2	Arpc2	sp|Q9CVB6|ARPC2_MOUSE Actin-related protein 2/3 complex subunit 2 OS=Mus musculus OX=10090 GN=Arpc2 PE=1 SV=3	1	16	15	19	15	17	16	19	17	19	34.357	300	236.01	66.7	61	59.3	67	68	63.7	15139000000	2543700000	2280300000	2346300000	1992800000	2637700000	1429300000	20	756940000	127190000	99640000	114010000	131890000	117310000	71464000	23	22	26	29	24	22	199
272	O88738;O88738-3;O88738-2	O88738;O88738-3;O88738-2	2;2;2	2;2;2	2;2;2	Baculoviral IAP repeat-containing protein 6	Birc6	sp|O88738|BIRC6_MOUSE Baculoviral IAP repeat-containing protein 6 OS=Mus musculus OX=10090 GN=Birc6 PE=1 SV=2;sp|O88738-3|BIRC6_MOUSE Isoform 3 of Baculoviral IAP repeat-containing protein 6 OS=Mus musculus OX=10090 GN=Birc6;sp|O88738-2|BIRC6_MOUSE Isoform	3	0	1	0	0	0	2	1	2	2	532.16	4882	1.6373	0	0	0.5	0	0	0.9	7585800	0	1301900	0	0	0	6283900	192	39509	0	0	6780.5	0	0	32729	0	0	1	0	0	2	3
446	P19157;P46425	P19157	10;4	10;4	10;4	Glutathione S-transferase P 1	Gstp1	sp|P19157|GSTP1_MOUSE Glutathione S-transferase P 1 OS=Mus musculus OX=10090 GN=Gstp1 PE=1 SV=2	2	4	7	8	9	10	10	8	10	10	23.609	210	323.31	23.3	51.4	40	53.8	46.2	53.8	25040000000	769080000	1931400000	2697800000	4560700000	4471200000	4927900000	12	2086700000	64090000	380060000	160950000	372600000	224810000	410650000	23	8	12	19	14	21	139
1993	Q91VM5;Q8C796	Q91VM5	22;1	22;1	7;0	RNA binding motif protein, X-linked-like-1	Rbmxl1	sp|Q91VM5|RMXL1_MOUSE RNA binding motif protein, X-linked-like-1 OS=Mus musculus OX=10090 GN=Rbmxl1 PE=2 SV=1	2	5	9	10	16	16	14	10	16	16	42.161	388	85.333	14.2	42.3	22.7	38.1	25.8	38.1	11607000000	361970000	532240000	606520000	1717200000	1139300000	722240000	25	464260000	14479000	68690000	21289000	45572000	24261000	28890000	21	7	10	18	11	16	168
1662	Q8BVF2	Q8BVF2	4	4	4	Phosducin-like protein 3	Pdcl3	sp|Q8BVF2|PDCL3_MOUSE Phosducin-like protein 3 OS=Mus musculus OX=10090 GN=Pdcl3 PE=1 SV=1	1	2	2	3	2	2	2	3	2	3	27.581	240	7.1462	8.8	8.8	8.8	8.8	18.8	8.8	190510000	27250000	35547000	56539000	10951000	26801000	33427000	15	12701000	1816600	730030	2369800	1786700	3769300	2228500	2	2	2	2	4	2	14
1509	Q80WJ7	Q80WJ7	2	2	2	Protein LYRIC	Mtdh	sp|Q80WJ7|LYRIC_MOUSE Protein LYRIC OS=Mus musculus OX=10090 GN=Mtdh PE=1 SV=1	1	1	2	0	2	1	0	2	2	2	63.845	579	4.9503	1.9	3.8	3.8	1.9	0	0	66510000	5402300	27875000	0	16967000	16266000	0	24	2771300	225100	706960	1161400	677760	0	0	2	1	2	1	0	0	6
997	Q01405	Q01405	12	12	9	Protein transport protein Sec23A	Sec23a	sp|Q01405|SC23A_MOUSE Protein transport protein Sec23A OS=Mus musculus OX=10090 GN=Sec23a PE=1 SV=2	1	3	8	7	8	8	7	8	8	8	86.161	765	112.6	4.8	15	14.9	15.9	12.9	13.1	1147000000	26625000	163790000	218540000	125470000	187560000	225430000	37	31000000	719590	3391100	4426700	5069300	5906600	6092800	8	4	10	9	8	8	65
1949	Q8VE70	Q8VE70	3	3	3	Programmed cell death protein 10	Pdcd10	sp|Q8VE70|PDC10_MOUSE Programmed cell death protein 10 OS=Mus musculus OX=10090 GN=Pdcd10 PE=1 SV=1	1	1	2	2	2	1	2	2	2	2	24.715	212	7.6915	6.1	10.8	10.8	6.1	10.8	10.8	332300000	19633000	56220000	54370000	55879000	23168000	45211000	13	25562000	1510200	4298400	4324600	1782200	4182300	3477800	2	1	2	1	2	2	15
412	P15532	P15532	14	14	9	Nucleoside diphosphate kinase A	Nme1	sp|P15532|NDKA_MOUSE Nucleoside diphosphate kinase A OS=Mus musculus OX=10090 GN=Nme1 PE=1 SV=1	1	5	8	10	9	12	10	10	12	12	17.208	152	120.76	42.1	71.7	67.1	67.8	74.3	74.3	20217000000	866070000	2662300000	3328300000	2174700000	4198900000	4683300000	10	2021700000	86607000	217470000	266230000	419890000	332830000	468330000	11	6	11	14	14	14	95
644	P48678;P48678-2;P48678-3	P48678;P48678-2;P48678-3	35;34;25	35;34;25	34;33;24	Prelamin-A/C;Lamin-A/C	Lmna	sp|P48678|LMNA_MOUSE Prelamin-A/C OS=Mus musculus OX=10090 GN=Lmna PE=1 SV=2;sp|P48678-2|LMNA_MOUSE Isoform C of Prelamin-A/C OS=Mus musculus OX=10090 GN=Lmna;sp|P48678-3|LMNA_MOUSE Isoform C2 of Prelamin-A/C OS=Mus musculus OX=10090 GN=Lmna	3	23	22	24	33	28	29	24	33	33	74.237	665	265.92	39.4	51.4	36.7	49.6	40.9	48.1	20342000000	2932200000	1956600000	2412300000	5951900000	4083000000	2746100000	43	473070000	68190000	138420000	45502000	94954000	56100000	63862000	46	30	29	40	29	43	237
2650	Q9QZD9	Q9QZD9	12	12	12	Eukaryotic translation initiation factor 3 subunit I	Eif3i	sp|Q9QZD9|EIF3I_MOUSE Eukaryotic translation initiation factor 3 subunit I OS=Mus musculus OX=10090 GN=Eif3i PE=1 SV=1	1	4	3	4	6	9	5	4	9	9	36.46	325	58.864	13.8	20	17.5	37.8	13.2	24.6	1399800000	47112000	70002000	90122000	233130000	284090000	155170000	19	73672000	2479600	12270000	3684300	14952000	4743200	8167000	6	4	4	10	4	6	59
961	P97390	P97390	8	8	8	Vacuolar protein sorting-associated protein 45	Vps45	sp|P97390|VPS45_MOUSE Vacuolar protein sorting-associated protein 45 OS=Mus musculus OX=10090 GN=Vps45 PE=1 SV=1	1	1	1	0	1	1	2	1	2	2	65.052	570	13.861	2.5	2.5	2.5	2.5	0	4.6	156010000	3343500	2931700	0	5075800	6472700	5918400	31	5032700	107860	163730	94571	208800	0	190920	1	1	1	1	0	2	22
932	P80318	P80318	30	30	30	T-complex protein 1 subunit gamma	Cct3	sp|P80318|TCPG_MOUSE T-complex protein 1 subunit gamma OS=Mus musculus OX=10090 GN=Cct3 PE=1 SV=1	1	13	20	16	17	22	28	20	28	28	60.629	545	204.71	30.3	39.3	44	45	34.1	58.7	12811000000	893790000	1330300000	1732300000	1618500000	2333500000	3210600000	32	400340000	27931000	50578000	41570000	72922000	54136000	100330000	19	13	22	25	19	37	179
725	P56480	P56480	30	30	30	ATP synthase subunit beta, mitochondrial	Atp5b	sp|P56480|ATPB_MOUSE ATP synthase subunit beta, mitochondrial OS=Mus musculus OX=10090 GN=Atp5f1b PE=1 SV=2	1	20	20	20	21	20	18	20	21	21	56.3	529	323.31	66	66	65.2	65.2	65.2	52.4	53420000000	2414900000	1662100000	1733000000	3074500000	2803100000	1676800000	29	1842100000	83272000	106020000	57314000	96659000	59759000	57821000	37	32	30	33	32	30	451
2512	Q9ERF3	Q9ERF3	4	4	4	WD repeat-containing protein 61;WD repeat-containing protein 61, N-terminally processed	Wdr61	sp|Q9ERF3|WDR61_MOUSE WD repeat-containing protein 61 OS=Mus musculus OX=10090 GN=Wdr61 PE=1 SV=1	1	1	2	2	3	2	1	2	3	3	33.772	305	9.5372	5.2	18	14.8	14.8	14.8	5.2	241220000	6367900	19038000	21971000	54467000	42844000	12495000	15	16081000	424530	3631100	1269200	2856200	1464700	832980	4	1	2	3	2	1	19
2276	Q9CXY6	Q9CXY6	19	19	19	Interleukin enhancer-binding factor 2	Ilf2	sp|Q9CXY6|ILF2_MOUSE Interleukin enhancer-binding factor 2 OS=Mus musculus OX=10090 GN=Ilf2 PE=1 SV=1	1	7	5	5	8	10	8	7	10	10	43.062	390	125.44	28.7	27.4	17.4	43.6	14.4	29.5	5781200000	186110000	173590000	171590000	412600000	442910000	296840000	19	304270000	9795400	21716000	9136300	23311000	9031100	15623000	11	9	6	14	6	12	135
2725	Q9WV32	Q9WV32	10	10	9	Actin-related protein 2/3 complex subunit 1B	Arpc1b	sp|Q9WV32|ARC1B_MOUSE Actin-related protein 2/3 complex subunit 1B OS=Mus musculus OX=10090 GN=Arpc1b PE=1 SV=4	1	8	7	9	6	8	6	9	8	9	41.063	372	189.73	21.5	21.5	21.8	21.8	26.1	21.5	4497100000	969810000	773000000	522950000	739160000	893140000	599080000	18	249840000	53879000	41064000	42944000	49619000	29053000	33282000	8	10	9	12	11	8	58
1244	Q61239	Q61239	4	4	4	Protein farnesyltransferase/geranylgeranyltransferase type-1 subunit alpha	Fnta	sp|Q61239|FNTA_MOUSE Protein farnesyltransferase/geranylgeranyltransferase type-1 subunit alpha OS=Mus musculus OX=10090 GN=Fnta PE=1 SV=1	1	0	1	0	1	2	1	1	2	2	44.013	377	6.0679	0	2.4	4.8	11.1	0	2.4	26035000	0	6453000	0	6333100	5457300	0	16	1627200	0	395820	403310	341080	0	0	1	0	1	2	0	1	6
1411	Q6PFD9	Q6PFD9	2	2	2	Nuclear pore complex protein Nup98-Nup96;Nuclear pore complex protein Nup98;Nuclear pore complex protein Nup96	Nup98	sp|Q6PFD9|NUP98_MOUSE Nuclear pore complex protein Nup98-Nup96 OS=Mus musculus OX=10090 GN=Nup98 PE=1 SV=2	1	0	0	0	0	2	0	0	2	2	197.24	1816	2.6963	0	0	0	1.8	0	0	4343200	0	0	0	0	4343200	0	76	57147	0	0	0	57147	0	0	0	0	0	2	0	0	2
2407	Q9D898	Q9D898	4	4	4	Actin-related protein 2/3 complex subunit 5-like protein	Arpc5l	sp|Q9D898|ARP5L_MOUSE Actin-related protein 2/3 complex subunit 5-like protein OS=Mus musculus OX=10090 GN=Arpc5l PE=1 SV=1	1	3	3	2	2	2	2	3	2	3	16.98	153	23.25	21.6	16.3	21.6	16.3	16.3	16.3	2179500000	212580000	204340000	197240000	412020000	427070000	320110000	9	242170000	23620000	45781000	22705000	47452000	21915000	35568000	4	3	3	3	2	2	23
2661	Q9R0B9	Q9R0B9	4	4	4	Procollagen-lysine,2-oxoglutarate 5-dioxygenase 2	Plod2	sp|Q9R0B9|PLOD2_MOUSE Procollagen-lysine,2-oxoglutarate 5-dioxygenase 2 OS=Mus musculus OX=10090 GN=Plod2 PE=1 SV=2	1	3	2	2	1	1	1	3	1	3	84.487	737	6.5453	5	1.8	3.4	1.8	3.7	1.8	49640000	14484000	16585000	8172500	2983100	4115800	3299100	41	1210700	353280	72759	404520	100390	199330	80467	1	3	2	1	2	1	10
1781	Q8CI43	Q8CI43	9	8	8	Myosin light chain 6B	Myl6b	sp|Q8CI43|MYL6B_MOUSE Myosin light chain 6B OS=Mus musculus OX=10090 GN=Myl6b PE=1 SV=1	1	1	0	2	2	1	1	2	2	2	22.749	207	49.288	16.9	16.9	6.3	16.9	16.9	13.5	566060000	3232700	0	16352000	3405000	3226000	14583000	14	40433000	230910	243220	0	230430	1168000	1041600	2	1	0	1	2	1	29
1921	Q8VC85	Q8VC85	2	2	2	U6 snRNA-associated Sm-like protein LSm1	Lsm1	sp|Q8VC85|LSM1_MOUSE U6 snRNA-associated Sm-like protein LSm1 OS=Mus musculus OX=10090 GN=Lsm1 PE=1 SV=1	1	0	0	1	2	0	1	1	2	2	15.236	133	3.757	0	17.3	0	0	12	12	41926000	0	0	0	24828000	0	0	6	6987700	0	4138100	0	0	0	0	2	0	0	0	1	1	6
1830	Q8K2B3	Q8K2B3	14	14	14	Succinate dehydrogenase [ubiquinone] flavoprotein subunit, mitochondrial	Sdha	sp|Q8K2B3|SDHA_MOUSE Succinate dehydrogenase [ubiquinone] flavoprotein subunit, mitochondrial OS=Mus musculus OX=10090 GN=Sdha PE=1 SV=1	1	1	3	4	3	4	2	4	4	4	72.585	664	66.064	2.1	5.4	6	8	8	3.8	1831600000	17092000	40788000	76442000	58385000	61157000	29587000	33	55502000	517920	1769200	1236000	1853200	2316400	896570	3	2	3	4	6	2	56
2580	Q9JKB3-2	Q9JKB3-2	15	15	1	Y-box-binding protein 3	Ybx3	sp|Q9JKB3-2|YBOX3_MOUSE Isoform 2 of Y-box-binding protein 3 OS=Mus musculus OX=10090 GN=Ybx3	1	10	12	13	14	13	14	13	14	14	30.764	292	143.32	63.4	66.1	66.1	63.7	63.4	66.1	7395800000	692900000	734890000	1040900000	2079800000	1300900000	752510000	10	739580000	69290000	207980000	73489000	130090000	104090000	75251000	23	14	21	21	23	19	158
2235	Q9CR02;Q9CR02-2	Q9CR02;Q9CR02-2	2;2	2;2	2;2	Translation machinery-associated protein 16	Tma16	sp|Q9CR02|TMA16_MOUSE Translation machinery-associated protein 16 OS=Mus musculus OX=10090 GN=Tma16 PE=1 SV=1;sp|Q9CR02-2|TMA16_MOUSE Isoform 2 of Translation machinery-associated protein 16 OS=Mus musculus OX=10090 GN=Tma16	2	0	0	0	2	0	0	0	2	2	25.782	221	3.7693	0	11.3	0	0	0	0	12119000	0	0	0	12119000	0	0	11	1101800	0	1101800	0	0	0	0	2	0	0	0	0	0	2
798	P61982	P61982	14	11	9	14-3-3 protein gamma;14-3-3 protein gamma, N-terminally processed	Ywhag	sp|P61982|1433G_MOUSE 14-3-3 protein gamma OS=Mus musculus OX=10090 GN=Ywhag PE=1 SV=2	1	3	4	5	5	4	6	5	6	6	28.302	247	104.53	22.3	33.2	25.9	26.3	33.2	37.7	2566100000	56945000	133830000	118520000	103300000	132430000	123730000	16	160380000	3559100	6456200	8364400	8276800	7407800	7733300	6	3	4	6	6	7	68
1318	Q63829	Q63829	4	4	4	COMM domain-containing protein 3	Commd3	sp|Q63829|COMD3_MOUSE COMM domain-containing protein 3 OS=Mus musculus OX=10090 GN=Commd3 PE=1 SV=1	1	1	2	2	2	3	2	2	3	3	22.037	195	13.634	10.8	16.9	16.9	22.1	15.9	16.4	70414000	3801500	5548600	16743000	6645700	17098000	8692700	10	7041400	380150	664570	554860	1709800	1674300	869270	2	1	2	4	3	3	19
1785	Q8CIE6	Q8CIE6	15	15	15	Coatomer subunit alpha;Xenin;Proxenin	Copa	sp|Q8CIE6|COPA_MOUSE Coatomer subunit alpha OS=Mus musculus OX=10090 GN=Copa PE=1 SV=2	1	9	7	5	11	7	9	9	11	11	138.43	1224	38.394	9.4	12.3	6.5	6.5	5.5	8.7	795930000	156780000	75572000	73021000	251220000	130200000	109140000	70	11370000	2239700	3588900	1079600	1860100	1043200	1559100	11	10	7	7	6	9	50
1248	Q61301-2;Q61301-3;Q61301	Q61301-2;Q61301-3;Q61301	21;21;20	21;21;20	17;17;16	Catenin alpha-2	Ctnna2	sp|Q61301-2|CTNA2_MOUSE Isoform 2 of Catenin alpha-2 OS=Mus musculus OX=10090 GN=Ctnna2;sp|Q61301-3|CTNA2_MOUSE Isoform 3 of Catenin alpha-2 OS=Mus musculus OX=10090 GN=Ctnna2;sp|Q61301|CTNA2_MOUSE Catenin alpha-2 OS=Mus musculus OX=10090 GN=Ctnna2 PE=1 SV	3	3	1	2	4	3	2	3	4	4	100.42	905	79.977	4.9	6.9	2	4.9	3	3.9	892410000	60239000	19850000	34209000	113120000	47583000	63051000	49	18212000	1229400	2308500	405110	971080	698150	1286700	5	4	1	3	4	3	59
1394	Q6P5E4	Q6P5E4	18	18	18	UDP-glucose:glycoprotein glucosyltransferase 1	Uggt1	sp|Q6P5E4|UGGG1_MOUSE UDP-glucose:glycoprotein glucosyltransferase 1 OS=Mus musculus OX=10090 GN=Uggt1 PE=1 SV=4	1	7	10	8	13	6	6	10	13	13	176.43	1551	55.442	8.1	13.9	11	6.8	8.7	6.6	527700000	68879000	99038000	115400000	112090000	57297000	52284000	76	6943500	906310	1474800	1303100	753910	1518400	687950	13	7	10	6	8	7	54
2293	Q9CZ04;Q9CZ04-2	Q9CZ04;Q9CZ04-2	5;5	5;5	5;5	COP9 signalosome complex subunit 7a	Cops7a	sp|Q9CZ04|CSN7A_MOUSE COP9 signalosome complex subunit 7a OS=Mus musculus OX=10090 GN=Cops7a PE=1 SV=2;sp|Q9CZ04-2|CSN7A_MOUSE Isoform 2 of COP9 signalosome complex subunit 7a OS=Mus musculus OX=10090 GN=Cops7a	2	2	2	2	3	3	4	2	4	4	30.224	275	54.349	17.1	20.7	17.1	22.2	17.1	20.7	665020000	39585000	57468000	65602000	107740000	94622000	145850000	14	47502000	2827500	7695800	4104800	6758700	4685800	10418000	4	2	2	3	2	4	27
1184	Q60605	Q60605	9	9	1	Myosin light polypeptide 6	Myl6	sp|Q60605|MYL6_MOUSE Myosin light polypeptide 6 OS=Mus musculus OX=10090 GN=Myl6 PE=1 SV=3	1	9	8	9	8	9	7	9	9	9	16.93	151	190.08	70.2	52.3	52.3	70.2	70.2	47.7	189050000000	36222000000	26179000000	30471000000	34281000000	30629000000	22242000000	10	18905000000	3622200000	3428100000	2617900000	3062900000	3047100000	2224200000	33	27	26	30	28	22	197
573	P38647	P38647	32	32	32	Stress-70 protein, mitochondrial	Hspa9	sp|P38647|GRP75_MOUSE Stress-70 protein, mitochondrial OS=Mus musculus OX=10090 GN=Hspa9 PE=1 SV=3	1	12	13	19	18	19	16	19	19	19	73.46	679	199.44	22.8	32.3	24	33.1	32.7	29.6	12194000000	525070000	854680000	1628400000	1242900000	1421500000	1279100000	38	320890000	13818000	32709000	22492000	37409000	42852000	33661000	25	18	19	28	29	23	241
2466	Q9DCD0	Q9DCD0	10	10	10	6-phosphogluconate dehydrogenase, decarboxylating	Pgd	sp|Q9DCD0|6PGD_MOUSE 6-phosphogluconate dehydrogenase, decarboxylating OS=Mus musculus OX=10090 GN=Pgd PE=1 SV=3	1	2	4	5	8	4	10	5	10	10	53.247	483	66.715	5.4	23.8	12.4	12.4	14.9	26.9	684650000	23030000	73983000	97969000	182530000	76356000	171850000	23	29767000	1001300	7936200	3216700	3319800	4259500	7471800	10	3	6	5	6	12	49
520	P28656	P28656	12	12	10	Nucleosome assembly protein 1-like 1	Nap1l1	sp|P28656|NP1L1_MOUSE Nucleosome assembly protein 1-like 1 OS=Mus musculus OX=10090 GN=Nap1l1 PE=1 SV=2	1	4	11	5	6	12	6	11	12	12	45.345	391	72.859	14.3	22.3	38.1	44.5	17.4	22.3	7211200000	138880000	2915000000	138570000	349960000	2430800000	245990000	14	515090000	9920200	24997000	208210000	173630000	9898200	17571000	7	4	17	18	5	7	81
2393	Q9D7M8	Q9D7M8	3	3	3	DNA-directed RNA polymerase II subunit RPB4	Polr2d	sp|Q9D7M8|RPB4_MOUSE DNA-directed RNA polymerase II subunit RPB4 OS=Mus musculus OX=10090 GN=Polr2d PE=1 SV=2	1	0	0	0	0	0	3	0	3	3	16.311	142	4.2392	0	0	0	0	0	31.7	6616500	0	0	0	0	0	6616500	9	735170	0	0	0	0	0	735170	0	0	0	0	0	3	3
928	P80314	P80314	30	30	30	T-complex protein 1 subunit beta	Cct2	sp|P80314|TCPB_MOUSE T-complex protein 1 subunit beta OS=Mus musculus OX=10090 GN=Cct2 PE=1 SV=4	1	16	20	21	19	22	24	21	24	24	57.477	535	311.17	37.4	44.7	42.1	51.2	47.7	56.3	12174000000	868420000	1391200000	1689800000	2010000000	2269100000	2401700000	32	380450000	27138000	62811000	43476000	70911000	52807000	75054000	31	21	25	38	30	43	243
1200	Q60759	Q60759	6	6	6	Glutaryl-CoA dehydrogenase, mitochondrial	Gcdh	sp|Q60759|GCDH_MOUSE Glutaryl-CoA dehydrogenase, mitochondrial OS=Mus musculus OX=10090 GN=Gcdh PE=1 SV=2	1	2	1	0	1	2	1	2	2	2	48.605	438	22.58	7.3	5.3	5.3	7.3	0	5.3	285060000	15669000	4039500	0	3170800	22596000	2550300	17	16768000	921690	186520	237620	1329100	0	150020	1	2	1	2	0	1	22
755	P60122	P60122	15	15	15	RuvB-like 1	Ruvbl1	sp|P60122|RUVB1_MOUSE RuvB-like 1 OS=Mus musculus OX=10090 GN=Ruvbl1 PE=1 SV=1	1	7	6	6	10	9	7	7	10	10	50.213	456	52.244	21.7	26.8	20.2	26.8	18.2	23	2625600000	136590000	124080000	124030000	344120000	429180000	274070000	22	119350000	6208700	15642000	5639800	19508000	5637700	12458000	14	8	9	14	8	10	100
182	O35685	O35685	11	11	11	Nuclear migration protein nudC	Nudc	sp|O35685|NUDC_MOUSE Nuclear migration protein nudC OS=Mus musculus OX=10090 GN=Nudc PE=1 SV=1	1	3	4	5	6	6	5	5	6	6	38.358	332	24.674	10.5	22.3	15.1	22.9	18.7	19.9	878480000	34992000	95981000	124380000	161880000	94495000	83197000	21	41833000	1666300	7708300	4570500	4499800	5923000	3961800	7	3	4	7	5	5	46
1083	Q3TZ89;Q3TZ89-2	Q3TZ89;Q3TZ89-2	2;2	2;2	2;2	Protein transport protein Sec31B	Sec31b	sp|Q3TZ89|SC31B_MOUSE Protein transport protein Sec31B OS=Mus musculus OX=10090 GN=Sec31b PE=1 SV=2;sp|Q3TZ89-2|SC31B_MOUSE Isoform 2 of Protein transport protein Sec31B OS=Mus musculus OX=10090 GN=Sec31b	2	0	2	0	1	0	1	2	1	2	125.63	1158	2.2093	0	0.6	1.5	0	0	0.6	57132000	0	24784000	0	10913000	0	5616500	53	1078000	0	205920	467610	0	0	105970	1	0	2	0	0	1	5
937	P83887;Q8VCK3	P83887;Q8VCK3	7;6	7;6	7;6	Tubulin gamma-1 chain;Tubulin gamma-2 chain	Tubg1;Tubg2	sp|P83887|TBG1_MOUSE Tubulin gamma-1 chain OS=Mus musculus OX=10090 GN=Tubg1 PE=1 SV=1;sp|Q8VCK3|TBG2_MOUSE Tubulin gamma-2 chain OS=Mus musculus OX=10090 GN=Tubg2 PE=1 SV=1	2	1	2	3	5	4	1	3	5	5	51.1	451	43.65	6	22.2	8.4	18.6	13.1	3.3	324430000	14366000	11978000	28476000	81904000	51323000	8715300	22	14747000	653000	3722900	544470	2332900	1294400	396150	7	2	3	6	4	1	35
503	P26516	P26516	8	8	8	26S proteasome non-ATPase regulatory subunit 7	Psmd7	sp|P26516|PSMD7_MOUSE 26S proteasome non-ATPase regulatory subunit 7 OS=Mus musculus OX=10090 GN=Psmd7 PE=1 SV=2	1	6	7	7	7	8	8	7	8	8	36.539	321	74.883	27.4	31.5	36.1	38.9	36.1	38.9	3060300000	159980000	271230000	328860000	392090000	406730000	491010000	15	204020000	10665000	26140000	18082000	27115000	21924000	32734000	9	8	8	11	9	13	88
2731	Q9WV84	Q9WV84	3	3	3	Nucleoside diphosphate kinase, mitochondrial	Nme4	sp|Q9WV84|NDKM_MOUSE Nucleoside diphosphate kinase, mitochondrial OS=Mus musculus OX=10090 GN=Nme4 PE=1 SV=1	1	0	2	0	0	3	0	2	3	3	20.548	186	8.1119	0	0	14	23.1	0	0	103250000	0	22327000	0	0	78667000	0	11	9386000	0	0	2029700	7151600	0	0	0	0	2	4	0	0	7
2513	Q9ERG0;Q9ERG0-2;Q8BGB5	Q9ERG0;Q9ERG0-2	38;34;1	38;34;1	36;32;1	LIM domain and actin-binding protein 1	Lima1	sp|Q9ERG0|LIMA1_MOUSE LIM domain and actin-binding protein 1 OS=Mus musculus OX=10090 GN=Lima1 PE=1 SV=3;sp|Q9ERG0-2|LIMA1_MOUSE Isoform Alpha of LIM domain and actin-binding protein 1 OS=Mus musculus OX=10090 GN=Lima1	3	27	21	26	30	29	28	27	30	30	84.059	753	323.31	38.4	49.9	34.9	45.4	39.7	40.5	49627000000	9382100000	6003600000	6370900000	10033000000	11320000000	6482000000	46	1078900000	203960000	218100000	130510000	246090000	138500000	140910000	47	42	34	48	37	43	256
964	P97434;P97434-2;P97434-3;P97434-5;P97434-4	P97434;P97434-2;P97434-3;P97434-5;P97434-4	42;42;41;41;39	42;42;41;41;39	42;42;41;41;39	Myosin phosphatase Rho-interacting protein	Mprip	sp|P97434|MPRIP_MOUSE Myosin phosphatase Rho-interacting protein OS=Mus musculus OX=10090 GN=Mprip PE=1 SV=2;sp|P97434-2|MPRIP_MOUSE Isoform 2 of Myosin phosphatase Rho-interacting protein OS=Mus musculus OX=10090 GN=Mprip;sp|P97434-3|MPRIP_MOUSE Isoform 3	5	33	28	18	32	34	28	33	34	34	116.41	1024	189.23	40.7	42.1	37.8	41.6	25.2	37.9	6439700000	1278300000	783180000	386800000	1407800000	1370700000	1211600000	60	107330000	21306000	23464000	13053000	22845000	6446700	20193000	39	39	32	42	21	37	211
2552	Q9JIF7	Q9JIF7	25	25	25	Coatomer subunit beta	Copb1	sp|Q9JIF7|COPB_MOUSE Coatomer subunit beta OS=Mus musculus OX=10090 GN=Copb1 PE=1 SV=1	1	12	16	13	22	16	15	16	22	22	107.06	953	83.496	20.5	37	27	23.6	20.4	24.2	2101800000	207120000	263890000	260740000	662240000	378620000	316390000	48	43789000	4314900	13797000	5497700	7888000	5432000	6591400	29	14	18	20	15	19	116
497	P26041	P26041	14	14	8	Moesin	Msn	sp|P26041|MOES_MOUSE Moesin OS=Mus musculus OX=10090 GN=Msn PE=1 SV=3	1	6	5	6	6	7	7	6	7	7	67.766	577	29.657	9.9	14.9	9.7	12.7	15.9	15.1	846030000	103350000	68957000	64494000	141970000	114120000	182740000	33	25637000	3131700	4302200	2089600	3458300	1954400	5537600	7	7	5	7	7	7	47
143	O09159	O09159	6	6	6	Lysosomal alpha-mannosidase	Man2b1	sp|O09159|MA2B1_MOUSE Lysosomal alpha-mannosidase OS=Mus musculus OX=10090 GN=Man2b1 PE=1 SV=4	1	0	3	3	2	1	1	3	2	3	114.65	1013	12.364	0	2.1	4.5	0.8	3.5	1.3	130890000	0	32813000	46893000	16334000	4221600	0	42	3116300	0	388910	781260	100510	1116500	0	2	0	3	1	3	1	16
1996	Q91VR2	Q91VR2	9	9	9	ATP synthase subunit gamma, mitochondrial	Atp5c1	sp|Q91VR2|ATPG_MOUSE ATP synthase subunit gamma, mitochondrial OS=Mus musculus OX=10090 GN=Atp5f1c PE=1 SV=1	1	3	2	1	1	2	1	3	2	3	32.886	298	60.003	10.4	3.7	7	7	3.7	3.7	2081500000	36197000	47651000	24301000	21412000	38596000	12143000	12	173460000	3016400	1784300	3970900	3216300	2025100	1011900	1	3	2	2	1	1	35
2706	Q9WTX6	Q9WTX6	3	3	3	Cullin-1	Cul1	sp|Q9WTX6|CUL1_MOUSE Cullin-1 OS=Mus musculus OX=10090 GN=Cul1 PE=1 SV=1	1	2	1	2	2	2	2	2	2	2	89.69	776	8.719	4.9	3.5	1.9	4.9	4.9	3.5	55569000	8789900	3060000	10135000	8271800	11904000	13409000	46	1208000	191090	179820	66522	258780	220320	291490	2	2	1	2	2	3	12
2350	Q9D1M4	Q9D1M4	9	9	9	Eukaryotic translation elongation factor 1 epsilon-1	Eef1e1	sp|Q9D1M4|MCA3_MOUSE Eukaryotic translation elongation factor 1 epsilon-1 OS=Mus musculus OX=10090 GN=Eef1e1 PE=1 SV=1	1	3	7	8	6	7	5	8	7	8	19.859	174	32.399	32.2	49.4	53.4	53.4	58.6	42	1083000000	43596000	133010000	169320000	170890000	133760000	156780000	12	90248000	3633000	14241000	11084000	11147000	14110000	13065000	8	4	8	8	10	6	64
2651	Q9QZE5;Q9QXK3;Q9QXK3-2;Q9QXK3-3;Q9QXK3-4	Q9QZE5	11;1;1;1;1	11;1;1;1;1	11;1;1;1;1	Coatomer subunit gamma-1	Copg1	sp|Q9QZE5|COPG1_MOUSE Coatomer subunit gamma-1 OS=Mus musculus OX=10090 GN=Copg1 PE=1 SV=1	5	4	5	6	6	6	7	6	7	7	97.512	874	47.365	9.2	12.2	9.7	10.4	10.3	13.7	375920000	39933000	80632000	29092000	68008000	76870000	81388000	46	8172200	868100	1478400	1752900	1671100	632440	1769300	6	4	5	6	6	7	34
915	P70349	P70349	4	4	4	Histidine triad nucleotide-binding protein 1	Hint1	sp|P70349|HINT1_MOUSE Histidine triad nucleotide-binding protein 1 OS=Mus musculus OX=10090 GN=Hint1 PE=1 SV=3	1	1	2	4	2	2	4	4	4	4	13.777	126	18.293	11.1	16.7	16.7	16.7	51.6	51.6	1488000000	37610000	107180000	208650000	176160000	249580000	296060000	8	186000000	4701200	22020000	13397000	31197000	26081000	37007000	2	1	2	2	4	4	22
1935	Q8VDM4	Q8VDM4	31	31	31	26S proteasome non-ATPase regulatory subunit 2	Psmd2	sp|Q8VDM4|PSMD2_MOUSE 26S proteasome non-ATPase regulatory subunit 2 OS=Mus musculus OX=10090 GN=Psmd2 PE=1 SV=1	1	12	14	14	17	19	20	14	20	20	100.2	908	150.27	20	29.3	22.8	31.2	24.3	33.1	4393000000	267980000	382450000	552480000	576550000	719360000	661260000	49	89654000	5469000	11766000	7805000	14681000	11275000	13495000	19	14	18	25	20	28	176
809	P62259	P62259	18	18	15	14-3-3 protein epsilon	Ywhae	sp|P62259|1433E_MOUSE 14-3-3 protein epsilon OS=Mus musculus OX=10090 GN=Ywhae PE=1 SV=1	1	8	8	11	12	10	11	11	12	12	29.174	255	98.737	33.3	46.3	33.3	40	43.1	43.1	13691000000	597930000	715710000	1402300000	1581600000	1083200000	1503100000	17	805350000	35172000	93036000	42100000	63718000	82488000	88420000	19	12	12	16	17	17	150
2410	Q9D8N0	Q9D8N0	22	22	22	Elongation factor 1-gamma	Eef1g	sp|Q9D8N0|EF1G_MOUSE Elongation factor 1-gamma OS=Mus musculus OX=10090 GN=Eef1g PE=1 SV=3	1	9	11	15	16	17	17	15	17	17	50.06	437	136.9	28.8	46.7	33.4	53.1	37.8	45.1	17369000000	868530000	1546600000	1894800000	3203800000	3321700000	3424300000	24	723730000	36189000	133490000	64442000	138410000	78951000	142680000	25	10	15	25	25	28	175
2384	Q9D706	Q9D706	8	8	8	RNA polymerase II-associated protein 3	Rpap3	sp|Q9D706|RPAP3_MOUSE RNA polymerase II-associated protein 3 OS=Mus musculus OX=10090 GN=Rpap3 PE=1 SV=1	1	1	1	1	3	2	3	1	3	3	74.095	660	17.489	1.8	6.2	1.8	3.6	1.8	5.9	163420000	3341400	4279000	5609500	33187000	18342000	9938600	36	4539400	92817	921850	118860	509510	155820	276070	3	1	1	2	1	3	24
2600	Q9JM76	Q9JM76	10	10	10	Actin-related protein 2/3 complex subunit 3	Arpc3	sp|Q9JM76|ARPC3_MOUSE Actin-related protein 2/3 complex subunit 3 OS=Mus musculus OX=10090 GN=Arpc3 PE=1 SV=3	1	6	7	6	6	8	5	7	8	8	20.524	178	40.28	45.5	41	45.5	50	43.3	39.3	7833800000	1217700000	1096900000	628740000	1263000000	1441300000	816310000	10	783380000	121770000	126300000	109690000	144130000	62874000	81631000	10	10	8	10	8	9	78
1086	Q3U1J4	Q3U1J4	36	36	36	DNA damage-binding protein 1	Ddb1	sp|Q3U1J4|DDB1_MOUSE DNA damage-binding protein 1 OS=Mus musculus OX=10090 GN=Ddb1 PE=1 SV=2	1	10	15	14	19	21	21	15	21	21	126.85	1140	151.95	10.9	19	15.8	22.5	16.3	21.5	6833100000	205540000	306800000	363610000	750160000	1306900000	904450000	55	124240000	3737200	13639000	5578100	23761000	6611100	16445000	23	10	16	27	14	27	199
893	P68037	P68037	2	2	2	Ubiquitin-conjugating enzyme E2 L3	Ube2l3	sp|P68037|UB2L3_MOUSE Ubiquitin-conjugating enzyme E2 L3 OS=Mus musculus OX=10090 GN=Ube2l3 PE=1 SV=1	1	1	1	2	1	1	1	2	1	2	17.861	154	11.532	14.3	14.3	14.3	14.3	24	14.3	167910000	23953000	11284000	20358000	22962000	35966000	13183000	7	23987000	3421900	3280200	1612000	5137900	2908300	1883300	2	2	1	1	2	1	12
742	P58771	P58771	43	2	2	Tropomyosin alpha-1 chain	Tpm1	sp|P58771|TPM1_MOUSE Tropomyosin alpha-1 chain OS=Mus musculus OX=10090 GN=Tpm1 PE=1 SV=1	1	2	1	2	2	2	2	2	2	2	32.68	284	8.847	81.7	75	76.1	81.7	81.7	74.6	1301000000	356580000	151160000	308290000	182430000	206610000	95894000	16	81311000	22286000	11402000	9447800	12913000	19268000	5993300	2	3	2	2	2	2	13
2366	Q9D379	Q9D379	3	3	3	Epoxide hydrolase 1	Ephx1	sp|Q9D379|HYEP_MOUSE Epoxide hydrolase 1 OS=Mus musculus OX=10090 GN=Ephx1 PE=1 SV=2	1	3	2	1	0	0	0	3	0	3	52.576	455	4.9681	9	0	4.6	0	2.6	0	33277000	19207000	7236000	6833800	0	0	0	28	1188400	685960	0	258430	0	244060	0	0	3	2	0	1	0	6
266	O88653	O88653	4	4	4	Ragulator complex protein LAMTOR3	Lamtor3	sp|O88653|LTOR3_MOUSE Ragulator complex protein LAMTOR3 OS=Mus musculus OX=10090 GN=Lamtor3 PE=1 SV=1	1	2	2	3	2	4	2	3	4	4	13.553	124	19.536	41.1	41.1	31.5	50	50	31.5	436940000	43480000	30013000	52338000	101480000	92911000	33661000	7	62419000	6211400	14497000	4287600	13273000	7476900	4808800	3	2	2	4	3	2	19
743	P58771-2	P58771-2	44	44	3	Tropomyosin alpha-1 chain	Tpm1	sp|P58771-2|TPM1_MOUSE Isoform 2 of Tropomyosin alpha-1 chain OS=Mus musculus OX=10090 GN=Tpm1	1	42	39	41	36	41	34	42	41	42	32.708	284	323.31	83.1	76.4	83.1	83.1	83.1	76.1	751540000000	182390000000	123800000000	154770000000	96654000000	131410000000	60917000000	16	46972000000	11399000000	6040900000	7737700000	8213100000	9673400000	3807300000	150	221	156	173	200	118	1048
1547	Q8BG32	Q8BG32	18	18	18	26S proteasome non-ATPase regulatory subunit 11	Psmd11	sp|Q8BG32|PSD11_MOUSE 26S proteasome non-ATPase regulatory subunit 11 OS=Mus musculus OX=10090 GN=Psmd11 PE=1 SV=3	1	5	10	9	13	12	13	10	13	13	47.436	422	56.787	14.2	35.5	30.8	36.5	28	34.1	3759900000	225520000	416240000	467190000	591990000	792170000	901980000	27	139260000	8352500	21925000	15416000	29340000	17303000	33406000	15	6	12	15	12	18	96
410	P15116	P15116	2	2	2	Cadherin-2	Cdh2	sp|P15116|CADH2_MOUSE Cadherin-2 OS=Mus musculus OX=10090 GN=Cdh2 PE=1 SV=2	1	2	0	0	0	0	0	2	0	2	99.795	906	7.3784	4.9	0	0	0	0	0	30208000	30208000	0	0	0	0	0	37	816430	816430	0	0	0	0	0	0	2	0	0	0	0	2
2740	Q9WVJ2	Q9WVJ2	14	14	14	26S proteasome non-ATPase regulatory subunit 13	Psmd13	sp|Q9WVJ2|PSD13_MOUSE 26S proteasome non-ATPase regulatory subunit 13 OS=Mus musculus OX=10090 GN=Psmd13 PE=1 SV=1	1	7	10	10	8	10	11	10	11	11	42.809	376	45.176	24.7	27.9	35.4	29	34.8	35.4	2284500000	144940000	239490000	312410000	393430000	558290000	506300000	26	87865000	5574700	15132000	9211200	21473000	12016000	19473000	12	7	11	13	13	17	88
1301	Q62351	Q62351	12	12	12	Transferrin receptor protein 1	Tfrc	sp|Q62351|TFR1_MOUSE Transferrin receptor protein 1 OS=Mus musculus OX=10090 GN=Tfrc PE=1 SV=1	1	4	1	9	3	1	10	9	10	10	85.73	763	26.379	8	4.1	1.2	1.2	12.7	16.1	382550000	32234000	6597700	136350000	47294000	11726000	130050000	38	10067000	848250	1244600	173620	308580	3588100	3422300	4	4	1	1	9	11	32
2497	Q9EQH3	Q9EQH3	19	19	19	Vacuolar protein sorting-associated protein 35	Vps35	sp|Q9EQH3|VPS35_MOUSE Vacuolar protein sorting-associated protein 35 OS=Mus musculus OX=10090 GN=Vps35 PE=1 SV=1	1	7	11	8	12	12	11	11	12	12	91.712	796	64.225	12.6	21.4	18.5	21	14.9	19.3	1546900000	118950000	206710000	113760000	238540000	295110000	237330000	43	35973000	2766300	5547400	4807200	6863100	2645500	5519200	12	7	12	12	10	11	83
2186	Q9CPW4	Q9CPW4	4	4	4	Actin-related protein 2/3 complex subunit 5	Arpc5	sp|Q9CPW4|ARPC5_MOUSE Actin-related protein 2/3 complex subunit 5 OS=Mus musculus OX=10090 GN=Arpc5 PE=1 SV=3	1	3	3	3	4	3	3	3	4	4	16.288	151	22.859	29.1	33.8	29.1	29.1	29.1	29.1	6433900000	1231300000	1316000000	1043000000	874930000	977480000	788640000	10	643390000	123130000	87493000	131600000	97748000	104300000	78864000	4	5	4	4	4	3	28
2071	Q922D8	Q922D8	6	6	6	C-1-tetrahydrofolate synthase, cytoplasmic;Methylenetetrahydrofolate dehydrogenase;Methenyltetrahydrofolate cyclohydrolase;Formyltetrahydrofolate synthetase;C-1-tetrahydrofolate synthase, cytoplasmic, N-terminally processed	Mthfd1	sp|Q922D8|C1TC_MOUSE C-1-tetrahydrofolate synthase, cytoplasmic OS=Mus musculus OX=10090 GN=Mthfd1 PE=1 SV=4	1	0	2	3	2	1	3	3	3	3	101.2	935	10.602	0	2.9	2.9	1.2	4.4	4.2	161090000	0	18442000	13453000	15655000	5405500	24359000	50	3221700	0	313110	368840	108110	269070	487180	2	0	2	1	3	3	16
927	P80313	P80313	21	21	21	T-complex protein 1 subunit eta	Cct7	sp|P80313|TCPH_MOUSE T-complex protein 1 subunit eta OS=Mus musculus OX=10090 GN=Cct7 PE=1 SV=1	1	7	11	13	13	17	17	13	17	17	59.652	544	132.05	19.3	30	28.7	44.5	36.6	41.9	7142500000	268730000	765290000	1153800000	1250200000	1298800000	1382900000	29	246290000	9266500	43112000	26389000	44788000	39786000	47686000	22	11	19	28	23	26	160
2598	Q9JLZ3;Q9JLZ3-3;Q9JLZ3-2	Q9JLZ3	9;3;1	9;3;1	9;3;1	Methylglutaconyl-CoA hydratase, mitochondrial	Auh	sp|Q9JLZ3|AUHM_MOUSE Methylglutaconyl-CoA hydratase, mitochondrial OS=Mus musculus OX=10090 GN=Auh PE=1 SV=1	3	0	0	0	1	1	2	0	2	2	33.395	314	57.463	0	2.9	0	2.9	0	9.2	952710000	0	0	0	0	0	26214000	18	52928000	0	0	0	0	0	1456300	1	0	0	1	0	2	25
217	O55131;Q9DA97	O55131	19;1	19;1	18;0	Septin-7	Sept7	sp|O55131|SEPT7_MOUSE Septin-7 OS=Mus musculus OX=10090 GN=Septin7 PE=1 SV=1	2	7	10	10	9	11	8	10	11	11	50.549	436	133.24	20.4	25.5	25.5	29.4	27.8	23.6	7750100000	281780000	449890000	602640000	510280000	554050000	594530000	23	336960000	12251000	22186000	19561000	24089000	26202000	25849000	11	9	12	14	13	11	125
578	P40124	P40124	12	12	11	Adenylyl cyclase-associated protein 1	Cap1	sp|P40124|CAP1_MOUSE Adenylyl cyclase-associated protein 1 OS=Mus musculus OX=10090 GN=Cap1 PE=1 SV=4	1	3	5	8	4	6	7	8	7	8	51.564	474	84.046	11.6	13.9	16.9	20.3	28.1	24.9	1504100000	52784000	166510000	379660000	79974000	243700000	196160000	27	55708000	1955000	2962000	6167200	9025800	14062000	7265300	4	3	5	8	11	7	57
830	P62715;P63330	P62715;P63330	8;7	8;7	8;7	Serine/threonine-protein phosphatase 2A catalytic subunit beta isoform;Serine/threonine-protein phosphatase 2A catalytic subunit alpha isoform	Ppp2cb;Ppp2ca	sp|P62715|PP2AB_MOUSE Serine/threonine-protein phosphatase 2A catalytic subunit beta isoform OS=Mus musculus OX=10090 GN=Ppp2cb PE=1 SV=1;sp|P63330|PP2AA_MOUSE Serine/threonine-protein phosphatase 2A catalytic subunit alpha isoform OS=Mus musculus OX=10090	2	2	4	3	2	5	3	4	5	5	35.575	309	70.326	8.4	12.9	21	21.7	17.5	10	1894200000	27358000	49123000	51809000	52892000	166120000	71632000	16	118390000	1709900	3305800	3070200	10382000	3238100	4477000	2	2	4	5	3	3	43
2459	Q9DC61	Q9DC61	4	4	4	Mitochondrial-processing peptidase subunit alpha	Pmpca	sp|Q9DC61|MPPA_MOUSE Mitochondrial-processing peptidase subunit alpha OS=Mus musculus OX=10090 GN=Pmpca PE=1 SV=1	1	3	2	1	3	3	4	3	4	4	58.278	524	11.842	10.3	10.5	8.4	10.5	5.2	12.4	391690000	172770000	10529000	5059800	33724000	68360000	84171000	33	11870000	5235500	1021900	319050	2071500	153330	2550700	3	6	2	3	1	4	21
1333	Q64331	Q64331	5	5	5	Unconventional myosin-VI	Myo6	sp|Q64331|MYO6_MOUSE Unconventional myosin-VI OS=Mus musculus OX=10090 GN=Myo6 PE=1 SV=1	1	2	1	1	4	3	2	2	4	4	146.41	1265	9.5108	3.2	3.8	0.9	3.1	0.9	1.5	96105000	21255000	6114600	6843600	22609000	27054000	12229000	63	1525500	337390	358870	97057	429430	108630	194100	4	2	1	3	1	2	13
2188	Q9CPY7;Q9CPY7-2	Q9CPY7;Q9CPY7-2	18;18	18;18	18;18	Cytosol aminopeptidase	Lap3	sp|Q9CPY7|AMPL_MOUSE Cytosol aminopeptidase OS=Mus musculus OX=10090 GN=Lap3 PE=1 SV=3;sp|Q9CPY7-2|AMPL_MOUSE Isoform 2 of Cytosol aminopeptidase OS=Mus musculus OX=10090 GN=Lap3	2	4	10	13	11	11	14	13	14	14	56.141	519	92.419	13.1	32	23.3	32.4	37.4	38.2	3872000000	90619000	435890000	617760000	470480000	582020000	796520000	28	138290000	3236400	16803000	15568000	20786000	22063000	28447000	15	4	12	14	17	20	111
591	P42932	P42932	37	37	37	T-complex protein 1 subunit theta	Cct8	sp|P42932|TCPQ_MOUSE T-complex protein 1 subunit theta OS=Mus musculus OX=10090 GN=Cct8 PE=1 SV=3	1	16	25	30	25	30	26	30	30	30	59.555	548	125.2	33	47.4	50.5	63.7	58.2	50.9	29265000000	1768800000	2958200000	4213200000	4584200000	6656200000	6527900000	36	812930000	49134000	127340000	82173000	184890000	117030000	181330000	35	19	32	40	39	41	254
1498	Q80UG5;Q80UG5-3;Q80UG5-2	Q80UG5;Q80UG5-3	17;17;8	17;17;8	17;17;8	Septin-9	Sept9	sp|Q80UG5|SEPT9_MOUSE Septin-9 OS=Mus musculus OX=10090 GN=Septin9 PE=1 SV=1;sp|Q80UG5-3|SEPT9_MOUSE Isoform 3 of Septin-9 OS=Mus musculus OX=10090 GN=Septin9	3	4	11	8	12	13	11	11	13	13	65.574	583	43.789	7.4	26.4	23	25.4	15.3	19	2409700000	114470000	294510000	331600000	371850000	464690000	430660000	42	57374000	2725500	8853500	7012100	11064000	7895300	10254000	14	4	12	13	9	11	81
1000	Q01730	Q01730	9	9	9	Ras suppressor protein 1	Rsu1	sp|Q01730|RSU1_MOUSE Ras suppressor protein 1 OS=Mus musculus OX=10090 GN=Rsu1 PE=1 SV=3	1	5	4	5	5	4	3	5	5	5	31.55	277	56.322	33.2	26.7	18.8	18.4	27.4	18.1	1032000000	170710000	92751000	183910000	164400000	158050000	125930000	14	73718000	12194000	11743000	6625100	11289000	13136000	8995100	7	7	6	4	7	4	44
1240	Q61206	Q61206	2	2	2	Platelet-activating factor acetylhydrolase IB subunit beta	Pafah1b2	sp|Q61206|PA1B2_MOUSE Platelet-activating factor acetylhydrolase IB subunit alpha2 OS=Mus musculus OX=10090 GN=Pafah1b2 PE=1 SV=2	1	2	1	2	2	2	2	2	2	2	25.581	229	9.6401	12.2	12.2	3.9	12.2	12.2	12.2	527640000	15267000	10780000	44291000	53540000	73991000	114970000	7	75377000	2180900	7648600	1540000	10570000	6327300	16425000	2	2	1	2	2	2	17
775	P61161	P61161	10	10	10	Actin-related protein 2	Actr2	sp|P61161|ARP2_MOUSE Actin-related protein 2 OS=Mus musculus OX=10090 GN=Actr2 PE=1 SV=1	1	9	7	8	7	8	7	9	8	9	44.76	394	98.931	31	23.1	23.6	27.7	26.4	23.1	6538200000	877810000	863720000	739700000	1157100000	1127100000	935500000	13	502940000	67524000	89006000	66440000	86697000	56900000	71962000	10	12	9	12	9	11	83
1694	Q8C0I1	Q8C0I1	2	2	2	Alkyldihydroxyacetonephosphate synthase, peroxisomal	Agps	sp|Q8C0I1|ADAS_MOUSE Alkyldihydroxyacetonephosphate synthase, peroxisomal OS=Mus musculus OX=10090 GN=Agps PE=1 SV=1	1	1	1	1	2	2	1	1	2	2	71.683	645	5.1722	2.6	4.5	1.9	4.5	2.6	2.6	38537000	2837000	1610600	4839100	12706000	11433000	5112000	35	1101100	81057	363020	46016	326640	138260	146060	2	1	1	2	1	1	8
2272	Q9CXT8	Q9CXT8	2	2	2	Mitochondrial-processing peptidase subunit beta	Pmpcb	sp|Q9CXT8|MPPB_MOUSE Mitochondrial-processing peptidase subunit beta OS=Mus musculus OX=10090 GN=Pmpcb PE=1 SV=1	1	0	0	0	1	2	0	0	2	2	54.614	489	1.9759	0	2.2	0	4.7	0	0	14446000	0	0	0	6818900	7627100	0	24	601920	0	284120	0	317800	0	0	1	0	0	2	0	0	3
754	P59999	P59999	8	8	8	Actin-related protein 2/3 complex subunit 4	Arpc4	sp|P59999|ARPC4_MOUSE Actin-related protein 2/3 complex subunit 4 OS=Mus musculus OX=10090 GN=Arpc4 PE=1 SV=3	1	8	6	7	7	7	7	8	7	8	19.667	168	32.056	57.1	53	39.9	53	53	53	11637000000	1824600000	1385600000	1474700000	2187600000	2541400000	1763600000	9	1293100000	202730000	243070000	153950000	282380000	163860000	195960000	11	10	7	10	7	10	65
2359	Q9D2G2;Q9D2G2-2	Q9D2G2;Q9D2G2-2	9;6	9;6	9;6	Dihydrolipoyllysine-residue succinyltransferase component of 2-oxoglutarate dehydrogenase complex, mitochondrial	Dlst	sp|Q9D2G2|ODO2_MOUSE Dihydrolipoyllysine-residue succinyltransferase component of 2-oxoglutarate dehydrogenase complex, mitochondrial OS=Mus musculus OX=10090 GN=Dlst PE=1 SV=1;sp|Q9D2G2-2|ODO2_MOUSE Isoform 2 of Dihydrolipoyllysine-residue succinyltransfe	2	1	2	2	4	2	4	2	4	4	48.994	454	44.189	1.8	7.7	4.4	6.4	4.2	10.8	2358500000	30343000	64752000	103920000	206550000	89677000	138560000	24	98272000	1264300	8606300	2698000	3736500	4329900	5773300	4	1	2	2	2	4	43
2118	Q99JY0	Q99JY0	18	18	18	Trifunctional enzyme subunit beta, mitochondrial;3-ketoacyl-CoA thiolase	Hadhb	sp|Q99JY0|ECHB_MOUSE Trifunctional enzyme subunit beta, mitochondrial OS=Mus musculus OX=10090 GN=Hadhb PE=1 SV=1	1	3	2	6	7	6	5	6	7	7	51.386	475	42.29	7.6	21.3	6.3	16.6	13.3	14.3	3092000000	54078000	48079000	149460000	265450000	143090000	216960000	25	123680000	2163100	10618000	1923200	5723500	5978300	8678500	8	3	2	6	6	5	69
2219	Q9CQP2	Q9CQP2	2	2	2	Trafficking protein particle complex subunit 2	Trappc2	sp|Q9CQP2|TPPC2_MOUSE Trafficking protein particle complex subunit 2 OS=Mus musculus OX=10090 GN=Trappc2 PE=1 SV=1	1	0	0	1	2	0	0	1	2	2	16.441	140	6.1984	0	18.6	0	0	8.6	0	148710000	0	0	2228400	29121000	0	0	6	24785000	0	4853400	0	0	371390	0	2	0	0	0	1	0	10
444	P18872;P18872-2	P18872;P18872-2	9;9	9;9	7;7	Guanine nucleotide-binding protein G(o) subunit alpha	Gnao1	sp|P18872|GNAO_MOUSE Guanine nucleotide-binding protein G(o) subunit alpha OS=Mus musculus OX=10090 GN=Gnao1 PE=1 SV=3;sp|P18872-2|GNAO_MOUSE Isoform Alpha-2 of Guanine nucleotide-binding protein G(o) subunit alpha OS=Mus musculus OX=10090 GN=Gnao1	2	1	0	1	0	2	1	1	2	2	40.084	354	24.52	3.4	0	0	6.5	3.1	3.1	1342800000	38629000	0	34825000	0	84904000	33995000	17	78989000	2272300	0	0	4994300	2048600	1999700	0	1	0	2	1	1	25
895	P68181;P68181-4;P68181-2;P68181-3	P68181;P68181-4;P68181-2;P68181-3	5;5;5;5	2;2;2;2	2;2;2;2	cAMP-dependent protein kinase catalytic subunit beta	Prkacb	sp|P68181|KAPCB_MOUSE cAMP-dependent protein kinase catalytic subunit beta OS=Mus musculus OX=10090 GN=Prkacb PE=1 SV=2;sp|P68181-4|KAPCB_MOUSE Isoform 4 of cAMP-dependent protein kinase catalytic subunit beta OS=Mus musculus OX=10090 GN=Prkacb;sp|P68181-2	4	1	1	1	1	2	2	1	2	2	40.707	351	9.0728	3.4	6	3.4	12.8	6	10.3	342960000	15856000	19625000	21129000	34871000	32594000	33233000	18	19053000	880910	1937300	1090300	1810800	1173800	1846300	1	1	1	2	1	2	13
114	O08553	O08553	29	29	26	Dihydropyrimidinase-related protein 2	Dpysl2	sp|O08553|DPYL2_MOUSE Dihydropyrimidinase-related protein 2 OS=Mus musculus OX=10090 GN=Dpysl2 PE=1 SV=2	1	11	10	11	13	15	13	11	15	15	62.277	572	323.31	31.5	35.3	29	41.1	30.6	37.6	32081000000	367330000	381510000	414860000	670850000	668450000	687440000	31	1034900000	11849000	21640000	12307000	21563000	13383000	22176000	17	12	13	19	13	17	291
672	P50518;Q9D593	P50518	13;4	13;4	13;4	V-type proton ATPase subunit E 1	Atp6v1e1	sp|P50518|VATE1_MOUSE V-type proton ATPase subunit E 1 OS=Mus musculus OX=10090 GN=Atp6v1e1 PE=1 SV=2	2	2	2	2	5	2	4	2	5	5	26.157	226	145.71	11.1	28.3	11.1	11.1	11.1	24.3	3160300000	23613000	18728000	20052000	78549000	45750000	40704000	13	243100000	1816400	6042200	1440600	3519300	1542500	3131100	6	2	2	3	2	5	57
1421	Q6R891;Q6R891-2	Q6R891	20;9	20;9	20;9	Neurabin-2	Ppp1r9b	sp|Q6R891|NEB2_MOUSE Neurabin-2 OS=Mus musculus OX=10090 GN=Ppp1r9b PE=1 SV=1	2	13	10	11	13	13	7	13	13	13	89.519	817	116.16	26.4	26.9	20.4	25.9	24.1	12.2	1324000000	375200000	160440000	129260000	229290000	241180000	47741000	30	44132000	12507000	7642900	5348000	8039400	4308800	1591400	13	15	11	15	13	7	94
922	P70460	P70460	4	4	4	Vasodilator-stimulated phosphoprotein	Vasp	sp|P70460|VASP_MOUSE Vasodilator-stimulated phosphoprotein OS=Mus musculus OX=10090 GN=Vasp PE=1 SV=4	1	0	1	3	1	1	2	3	2	3	39.666	375	5.4397	0	3.5	2.9	2.4	9.6	5.9	72378000	0	0	56477000	0	7778200	8122400	17	4257500	0	0	0	457540	3322200	477790	1	0	1	1	4	2	9
378	P11983;P11983-2	P11983;P11983-2	27;24	27;24	27;24	T-complex protein 1 subunit alpha	Tcp1	sp|P11983|TCPA_MOUSE T-complex protein 1 subunit alpha OS=Mus musculus OX=10090 GN=Tcp1 PE=1 SV=3;sp|P11983-2|TCPA_MOUSE Isoform 2 of T-complex protein 1 subunit alpha OS=Mus musculus OX=10090 GN=Tcp1	2	11	14	19	19	21	26	19	26	26	60.448	556	252.33	29.1	51.3	38.3	53.8	49.3	64.4	11444000000	624170000	854710000	1730800000	1720700000	2481200000	2683800000	31	369170000	20134000	55505000	27571000	80039000	55833000	86575000	28	13	15	32	25	38	191
1001	Q01768	Q01768	10	5	5	Nucleoside diphosphate kinase B	Nme2	sp|Q01768|NDKB_MOUSE Nucleoside diphosphate kinase B OS=Mus musculus OX=10090 GN=Nme2 PE=1 SV=1	1	3	4	5	5	5	5	5	5	5	17.363	152	52.483	47.4	63.2	63.2	63.2	63.2	63.2	4254900000	270130000	504590000	974680000	766510000	751200000	827380000	11	386810000	24558000	69683000	45872000	68291000	88608000	75216000	11	4	7	9	12	12	62
948	P97310	P97310	2	2	2	DNA replication licensing factor MCM2	Mcm2	sp|P97310|MCM2_MOUSE DNA replication licensing factor MCM2 OS=Mus musculus OX=10090 GN=Mcm2 PE=1 SV=3	1	0	0	0	0	0	2	0	2	2	102.08	904	2.1621	0	0	0	0	0	2.4	8114600	0	0	0	0	0	8114600	44	184420	0	0	0	0	0	184420	0	0	0	0	0	2	2
363	P10649;P19639	P10649	14;3	14;3	10;1	Glutathione S-transferase Mu 1	Gstm1	sp|P10649|GSTM1_MOUSE Glutathione S-transferase Mu 1 OS=Mus musculus OX=10090 GN=Gstm1 PE=1 SV=2	2	7	9	11	13	12	11	11	13	13	25.97	218	80.138	39.4	57.8	45.4	54.6	50.5	54.6	12226000000	466880000	811400000	926690000	1360400000	1262600000	1307800000	16	764120000	29180000	85027000	50713000	78910000	57918000	81738000	19	9	13	17	16	20	154
1033	Q08288	Q08288	3	3	3	Cell growth-regulating nucleolar protein	Lyar	sp|Q08288|LYAR_MOUSE Cell growth-regulating nucleolar protein OS=Mus musculus OX=10090 GN=Lyar PE=1 SV=2	1	1	1	2	3	2	1	2	3	3	43.735	388	7.7796	3.6	12.6	3.4	9	9	3.4	40748000	5052300	3553600	1650500	21025000	8102400	1364900	17	2397000	297190	1236700	209040	476610	97090	80286	3	1	1	2	2	1	10
1796	Q8JZQ9	Q8JZQ9	14	14	14	Eukaryotic translation initiation factor 3 subunit B	Eif3b	sp|Q8JZQ9|EIF3B_MOUSE Eukaryotic translation initiation factor 3 subunit B OS=Mus musculus OX=10090 GN=Eif3b PE=1 SV=1	1	5	3	1	5	5	7	5	7	7	91.369	803	53.218	9.7	11.5	6.4	10.7	1.6	17.7	798900000	53055000	161160000	19056000	101580000	168880000	139980000	37	21592000	1433900	2745300	4355600	4564400	515020	3783100	5	6	3	5	1	9	44
2472	Q9DCL9	Q9DCL9	14	14	14	Multifunctional protein ADE2;Phosphoribosylaminoimidazole-succinocarboxamide synthase;Phosphoribosylaminoimidazole carboxylase	Paics	sp|Q9DCL9|PUR6_MOUSE Multifunctional protein ADE2 OS=Mus musculus OX=10090 GN=Paics PE=1 SV=4	1	4	7	7	12	11	9	7	12	12	47.006	425	108.55	13.9	27.1	15.5	27.1	17.2	24.9	1604600000	86948000	135250000	195210000	458190000	421460000	196910000	20	80231000	4347400	22910000	6762700	21073000	9760400	9845600	13	5	8	12	7	10	66
2578	Q9JK81	Q9JK81	4	4	4	UPF0160 protein MYG1, mitochondrial	Myg1	sp|Q9JK81|MYG1_MOUSE MYG1 exonuclease OS=Mus musculus OX=10090 GN=Myg1 PE=1 SV=1	1	0	1	0	1	1	3	1	3	3	42.722	380	6.3575	0	2.1	2.1	2.6	0	10	29711000	0	5981600	0	7445100	0	16284000	24	1238000	0	310210	249230	0	0	678510	1	0	1	1	0	3	6
2097	Q925B0;Q925B0-2	Q925B0;Q925B0-2	8;7	8;7	8;7	PRKC apoptosis WT1 regulator protein	Pawr	sp|Q925B0|PAWR_MOUSE PRKC apoptosis WT1 regulator protein OS=Mus musculus OX=10090 GN=Pawr PE=1 SV=2;sp|Q925B0-2|PAWR_MOUSE Isoform 2 of PRKC apoptosis WT1 regulator protein OS=Mus musculus OX=10090 GN=Pawr	2	4	3	6	4	5	6	6	6	6	35.908	333	56.17	19.5	22.5	14.7	22.5	37.5	36.3	1476500000	416300000	154950000	283680000	239090000	209920000	172600000	12	123050000	34692000	19925000	12912000	17493000	23640000	14384000	5	6	5	5	7	7	35
311	P05202	P05202	21	21	21	Aspartate aminotransferase, mitochondrial	Got2	sp|P05202|AATM_MOUSE Aspartate aminotransferase, mitochondrial OS=Mus musculus OX=10090 GN=Got2 PE=1 SV=1	1	8	10	14	13	14	14	14	14	14	47.411	430	140.58	22.8	35.8	32.1	38.4	40.2	38.4	14256000000	513140000	606550000	1186600000	1433600000	1639200000	2188500000	26	548310000	19736000	55137000	23329000	63047000	45638000	84172000	18	9	11	18	17	27	156
708	P54071	P54071	16	16	15	Isocitrate dehydrogenase [NADP], mitochondrial	Idh2	sp|P54071|IDHP_MOUSE Isocitrate dehydrogenase [NADP], mitochondrial OS=Mus musculus OX=10090 GN=Idh2 PE=1 SV=3	1	6	10	10	12	14	14	10	14	14	50.906	452	77.197	19.2	30.3	25.7	35.2	27.2	33.4	3419000000	108110000	412530000	409830000	819520000	777320000	608940000	24	142460000	4504800	34147000	17189000	32388000	17076000	25372000	15	7	11	17	11	15	92
2590	Q9JKX6	Q9JKX6	2	2	2	ADP-sugar pyrophosphatase	Nudt5	sp|Q9JKX6|NUDT5_MOUSE ADP-sugar pyrophosphatase OS=Mus musculus OX=10090 GN=Nudt5 PE=1 SV=1	1	1	1	1	1	2	1	1	2	2	23.984	218	5.7499	6	6	6	11.9	6	6	219500000	11209000	14873000	13801000	10591000	51480000	11480000	11	19954000	1019000	962850	1352100	4680000	1254600	1043600	1	1	1	2	1	1	11
2537	Q9JHJ0	Q9JHJ0	21	20	20	Tropomodulin-3	Tmod3	sp|Q9JHJ0|TMOD3_MOUSE Tropomodulin-3 OS=Mus musculus OX=10090 GN=Tmod3 PE=1 SV=1	1	17	15	12	16	17	15	17	17	17	39.502	352	323.31	52.8	50.9	48.6	50.9	44.3	51.7	54642000000	8988800000	6676400000	6760800000	11085000000	14279000000	6746700000	18	3035700000	499380000	615810000	370910000	793300000	375600000	374820000	39	36	32	38	30	32	215
1069	Q3TIX9	Q3TIX9	6	6	6	U4/U6.U5 tri-snRNP-associated protein 2	Usp39	sp|Q3TIX9|SNUT2_MOUSE U4/U6.U5 tri-snRNP-associated protein 2 OS=Mus musculus OX=10090 GN=Usp39 PE=1 SV=2	1	0	2	1	2	2	1	2	2	2	65.146	564	11.432	0	5.5	5.1	4.4	2.1	2.7	63266000	0	2273000	1219700	0	9296200	5488300	30	2108900	0	0	75766	309870	40658	182940	2	0	2	2	1	1	15
2018	Q91WQ3	Q91WQ3	16	16	16	Tyrosine--tRNA ligase, cytoplasmic;Tyrosine--tRNA ligase, cytoplasmic, N-terminally processed	Yars	sp|Q91WQ3|SYYC_MOUSE Tyrosine--tRNA ligase, cytoplasmic OS=Mus musculus OX=10090 GN=Yars1 PE=1 SV=3	1	2	3	2	7	2	4	3	7	7	59.105	528	44.361	5.9	17.8	7.8	6.6	6.4	8.1	685270000	19593000	36650000	21280000	90009000	8106600	43212000	38	18033000	515600	2368600	964470	213330	560000	1137200	8	2	3	2	2	4	50
601	P45591	P45591	8	6	6	Cofilin-2	Cfl2	sp|P45591|COF2_MOUSE Cofilin-2 OS=Mus musculus OX=10090 GN=Cfl2 PE=1 SV=1	1	3	2	4	2	2	2	4	2	4	18.709	166	53.739	22.3	23.5	23.5	23.5	42.2	27.7	891360000	66767000	74063000	229070000	100300000	154700000	61163000	11	81033000	6069700	9118500	6733000	14063000	20824000	5560300	3	3	2	3	6	3	32
1372	Q6A068	Q6A068	5	5	5	Cell division cycle 5-like protein	Cdc5l	sp|Q6A068|CDC5L_MOUSE Cell division cycle 5-like protein OS=Mus musculus OX=10090 GN=Cdc5l PE=1 SV=2	1	3	1	0	0	1	2	3	2	3	92.188	802	7.2532	5.6	0	1.2	2.1	0	3.5	779160000	22033000	5266400	0	0	3131100	723670000	38	20504000	579820	0	138590	82397	0	19044000	0	3	1	1	0	2	10
733	P57776;P57776-3	P57776;P57776-3	12;12	12;12	2;2	Elongation factor 1-delta	Eef1d	sp|P57776|EF1D_MOUSE Elongation factor 1-delta OS=Mus musculus OX=10090 GN=Eef1d PE=1 SV=3;sp|P57776-3|EF1D_MOUSE Isoform 3 of Elongation factor 1-delta OS=Mus musculus OX=10090 GN=Eef1d	2	7	7	7	6	11	9	7	11	11	31.293	281	323.31	33.1	30.2	33.1	54.4	33.8	42	21618000000	1240600000	1890400000	2237500000	3284300000	5572600000	5911000000	17	1271700000	72974000	193190000	111200000	327800000	131620000	347710000	12	9	9	16	10	22	98
2005	Q91W90	Q91W90	6	6	6	Thioredoxin domain-containing protein 5	Txndc5	sp|Q91W90|TXND5_MOUSE Thioredoxin domain-containing protein 5 OS=Mus musculus OX=10090 GN=Txndc5 PE=1 SV=2	1	4	4	2	4	2	2	4	4	4	46.415	417	17.352	12.9	12.9	11.8	7.4	10.3	7.4	425930000	77146000	80588000	43884000	95369000	58813000	70135000	20	21297000	3857300	4768400	4029400	2940600	2194200	3506700	4	4	4	2	2	2	18
929	P80315	P80315	23	23	23	T-complex protein 1 subunit delta	Cct4	sp|P80315|TCPD_MOUSE T-complex protein 1 subunit delta OS=Mus musculus OX=10090 GN=Cct4 PE=1 SV=3	1	13	12	17	18	17	20	17	20	20	58.066	539	212.93	36.5	42.7	29.5	39.1	39.7	45.1	9021000000	760340000	966630000	860290000	1521000000	1339800000	2217600000	33	273360000	23041000	46090000	29292000	40601000	26069000	67201000	24	15	16	22	20	26	159
2158	Q99MN1	Q99MN1	12	12	12	Lysine--tRNA ligase	Kars	sp|Q99MN1|SYK_MOUSE Lysine--tRNA ligase OS=Mus musculus OX=10090 GN=Kars1 PE=1 SV=1	1	4	3	3	9	6	4	4	9	9	67.839	595	30.972	9.1	15.6	9.1	8.9	5.4	7.9	1043700000	87630000	33769000	72179000	355920000	182950000	134160000	28	37276000	3129600	12711000	1206000	6533800	2577800	4791500	10	4	3	7	3	5	43
366	P10852;P10852-2	P10852;P10852-2	6;6	6;6	6;6	4F2 cell-surface antigen heavy chain	Slc3a2	sp|P10852|4F2_MOUSE 4F2 cell-surface antigen heavy chain OS=Mus musculus OX=10090 GN=Slc3a2 PE=1 SV=1;sp|P10852-2|4F2_MOUSE Isoform 2 of 4F2 cell-surface antigen heavy chain OS=Mus musculus OX=10090 GN=Slc3a2	2	4	1	1	2	4	2	4	4	4	58.336	526	15.741	11.4	5.9	4	10.3	4	5.9	140750000	46644000	5470600	7747400	25729000	34340000	20815000	28	5026700	1665900	918910	195380	1226400	276690	743400	3	4	1	4	1	2	16
1670	Q8BWT1	Q8BWT1	11	11	11	3-ketoacyl-CoA thiolase, mitochondrial	Acaa2	sp|Q8BWT1|THIM_MOUSE 3-ketoacyl-CoA thiolase, mitochondrial OS=Mus musculus OX=10090 GN=Acaa2 PE=1 SV=3	1	3	3	2	2	5	5	3	5	5	41.829	397	56.847	12.3	8.6	10.6	21.7	8.6	22.2	1336800000	76410000	78623000	120260000	86548000	99548000	165240000	22	60764000	3473200	3934000	3573800	4524900	5466300	7510900	3	3	3	5	2	6	45
1982	Q91V92	Q91V92	10	10	10	ATP-citrate synthase	Acly	sp|Q91V92|ACLY_MOUSE ATP-citrate synthase OS=Mus musculus OX=10090 GN=Acly PE=1 SV=1	1	1	3	4	5	4	8	4	8	8	119.73	1091	26.729	1.4	7	3.7	5.7	5.5	10.3	169100000	3321800	19812000	20469000	35792000	23964000	65741000	60	2818300	55363	596530	330190	399390	341150	1095700	6	1	4	6	6	9	32
187	O35864	O35864	7	7	7	COP9 signalosome complex subunit 5	Cops5	sp|O35864|CSN5_MOUSE COP9 signalosome complex subunit 5 OS=Mus musculus OX=10090 GN=Cops5 PE=1 SV=3	1	3	5	3	4	6	4	5	6	6	37.548	334	15.877	7.8	13.5	23.7	26	11.1	11.4	599090000	39145000	57306000	38474000	91202000	144090000	80351000	17	35241000	2302600	5364800	3371000	8475900	2263200	4726500	4	3	5	7	3	4	35
1901	Q8R395	Q8R395	2	2	2	COMM domain-containing protein 5	Commd5	sp|Q8R395|COMD5_MOUSE COMM domain-containing protein 5 OS=Mus musculus OX=10090 GN=Commd5 PE=1 SV=1	1	1	2	2	1	1	1	2	1	2	24.493	224	5.814	7.6	8.9	16.5	7.6	16.5	7.6	65920000	2745300	5492200	9507100	5023600	10269000	7150700	14	4708600	196090	358830	392300	733480	679080	510760	1	1	2	1	2	1	11
207	O55013	O55013	8	8	8	Trafficking protein particle complex subunit 3	Trappc3	sp|O55013|TPPC3_MOUSE Trafficking protein particle complex subunit 3 OS=Mus musculus OX=10090 GN=Trappc3 PE=1 SV=1	1	1	1	1	2	2	1	1	2	2	20.302	180	17.156	4.4	12.8	4.4	8.9	4.4	4.4	708330000	23168000	21001000	17009000	65249000	76500000	34861000	9	78703000	2574200	7249900	2333400	8500000	1889900	3873400	2	1	1	2	1	1	24
352	P0DP28;P0DP27;P0DP26;Q9D6P8;P20801	P0DP28;P0DP27;P0DP26;Q9D6P8	12;12;12;6;1	12;12;12;6;1	12;12;12;6;1	Calmodulin-like protein 3	Calml3	sp|P0DP28|CALM3_MOUSE Calmodulin-3 OS=Mus musculus OX=10090 GN=Calm3 PE=1 SV=1;sp|P0DP27|CALM2_MOUSE Calmodulin-2 OS=Mus musculus OX=10090 GN=Calm2 PE=1 SV=1;sp|P0DP26|CALM1_MOUSE Calmodulin-1 OS=Mus musculus OX=10090 GN=Calm1 PE=1 SV=1;sp|Q9D6P8|CALL3_MOU	5	1	1	1	3	4	2	1	4	4	16.837	149	239.29	11.4	30.9	11.4	30.9	11.4	20.1	8208400000	65806000	40926000	65597000	102190000	253950000	80661000	9	912040000	7311800	11355000	4547300	28217000	7288600	8962300	5	1	1	7	2	3	77
332	P08207	P08207	2	2	2	Protein S100-A10	S100a10	sp|P08207|S10AA_MOUSE Protein S100-A10 OS=Mus musculus OX=10090 GN=S100a10 PE=1 SV=2	1	2	2	0	2	1	1	2	2	2	11.186	97	5.0654	27.8	27.8	27.8	10.3	0	17.5	247590000	70638000	47785000	0	73603000	20222000	35338000	4	61897000	17660000	18401000	11946000	5055500	0	8834600	2	2	2	1	0	1	8
586	P42208	P42208	14	14	14	Septin-2	Sept2	sp|P42208|SEPT2_MOUSE Septin-2 OS=Mus musculus OX=10090 GN=Septin2 PE=1 SV=2	1	8	10	9	10	8	12	10	12	12	41.525	361	130.65	36.8	47.6	46.3	40.4	43.2	51.2	3262400000	331660000	425990000	529180000	501060000	553880000	749190000	21	155350000	15793000	23860000	20285000	26375000	25199000	35676000	14	9	11	13	12	19	91
1270	Q61699;Q61699-2	Q61699;Q61699-2	11;11	11;11	11;11	Heat shock protein 105 kDa	Hsph1	sp|Q61699|HS105_MOUSE Heat shock protein 105 kDa OS=Mus musculus OX=10090 GN=Hsph1 PE=1 SV=2;sp|Q61699-2|HS105_MOUSE Isoform HSP105-beta of Heat shock protein 105 kDa OS=Mus musculus OX=10090 GN=Hsph1	2	2	2	4	6	4	7	4	7	7	96.406	858	22.35	2.8	9.4	2.8	6.1	6.2	9.9	451730000	19996000	21206000	51474000	80203000	66538000	114730000	46	9820200	434690	1743500	461010	1446500	1119000	2494200	6	2	2	4	4	7	34
261	O88544	O88544	7	7	7	COP9 signalosome complex subunit 4	Cops4	sp|O88544|CSN4_MOUSE COP9 signalosome complex subunit 4 OS=Mus musculus OX=10090 GN=Cops4 PE=1 SV=1	1	3	3	5	5	7	6	5	7	7	46.284	406	41.201	10.3	17.5	10.3	22.4	17.5	20.4	802490000	43469000	54993000	125020000	132200000	175650000	232930000	26	30865000	1671900	5084700	2115100	6755600	4808500	8958800	6	3	4	7	5	6	34
308	P05064	P05064	24	24	21	Fructose-bisphosphate aldolase A	Aldoa	sp|P05064|ALDOA_MOUSE Fructose-bisphosphate aldolase A OS=Mus musculus OX=10090 GN=Aldoa PE=1 SV=2	1	12	12	12	15	15	16	12	16	16	39.355	364	319.22	37.9	50.8	37.9	44	40.4	48.6	25114000000	667120000	1119400000	1237700000	1900900000	2057200000	2524500000	23	1091900000	29005000	82647000	48668000	89443000	53813000	109760000	21	14	15	20	16	25	219
2771	Q9Z1Q9	Q9Z1Q9	22	22	22	Valine--tRNA ligase	Vars	sp|Q9Z1Q9|SYVC_MOUSE Valine--tRNA ligase OS=Mus musculus OX=10090 GN=Vars1 PE=1 SV=1	1	7	15	14	15	12	19	15	19	19	140.21	1263	103.71	9.3	17.8	17.6	14.7	15.8	21.5	1761600000	49647000	336270000	288720000	355090000	195320000	526730000	59	29857000	841480	6018500	5699500	3310500	4893500	8927700	19	8	18	16	19	27	110
1366	Q69ZN7;Q69ZN7-4;Q69ZN7-2;Q69ZN7-3	Q69ZN7;Q69ZN7-4;Q69ZN7-2	22;21;13;2	22;21;13;2	21;20;12;2	Myoferlin	Myof	sp|Q69ZN7|MYOF_MOUSE Myoferlin OS=Mus musculus OX=10090 GN=Myof PE=1 SV=2;sp|Q69ZN7-4|MYOF_MOUSE Isoform 4 of Myoferlin OS=Mus musculus OX=10090 GN=Myof;sp|Q69ZN7-2|MYOF_MOUSE Isoform 2 of Myoferlin OS=Mus musculus OX=10090 GN=Myof	4	11	3	1	11	14	9	11	14	14	233.32	2048	75.062	8.5	7.5	2.2	10.7	1.1	5.9	794630000	211900000	20262000	8522400	122250000	289030000	142650000	123	6460400	1722800	993930	164730	2349900	69288	1159800	11	12	3	14	1	9	50
2339	Q9D1C8	Q9D1C8	2	2	2	Vacuolar protein sorting-associated protein 28 homolog	Vps28	sp|Q9D1C8|VPS28_MOUSE Vacuolar protein sorting-associated protein 28 homolog OS=Mus musculus OX=10090 GN=Vps28 PE=1 SV=1	1	0	1	1	2	2	2	1	2	2	25.452	221	6.1006	0	11.3	6.8	11.3	6.8	11.3	72382000	0	5160100	7827200	7914900	9552600	8156500	13	5567900	0	608840	396930	734820	602090	627420	2	0	1	3	1	3	14
1559	Q8BGQ7	Q8BGQ7	7	7	7	Alanine--tRNA ligase, cytoplasmic	Aars	sp|Q8BGQ7|SYAC_MOUSE Alanine--tRNA ligase, cytoplasmic OS=Mus musculus OX=10090 GN=Aars1 PE=1 SV=1	1	0	1	2	5	1	3	2	5	5	106.91	968	13.8	0	7.1	1.8	2	3.4	4.9	202870000	0	24279000	28554000	51620000	6021900	62518000	51	3977800	0	1012200	476060	118080	559890	1225800	6	0	1	1	2	3	16
2790	Q9Z2N8	Q9Z2N8	3	3	3	Actin-like protein 6A	Actl6a	sp|Q9Z2N8|ACL6A_MOUSE Actin-like protein 6A OS=Mus musculus OX=10090 GN=Actl6a PE=1 SV=2	1	1	1	1	2	2	1	1	2	2	47.447	429	21.791	2.3	9.3	2.3	10	2.3	7	328860000	26904000	16945000	12953000	93020000	61146000	33893000	20	16443000	1345200	4651000	847230	3057300	647660	1694700	3	1	1	3	1	1	18
1827	Q8K297	Q8K297	6	6	6	Procollagen galactosyltransferase 1	Colgalt1	sp|Q8K297|GT251_MOUSE Procollagen galactosyltransferase 1 OS=Mus musculus OX=10090 GN=Colgalt1 PE=1 SV=2	1	1	1	3	3	2	4	3	4	4	71.06	617	12.357	1.8	7.3	1.8	3.7	6.5	7.5	87586000	5477200	5967400	17835000	15570000	16544000	26193000	31	2825400	176680	502260	192500	533670	575320	844930	3	1	1	2	3	4	14
695	P52480;P53657	P52480	37;1	37;1	3;0	Pyruvate kinase PKM	Pkm	sp|P52480|KPYM_MOUSE Pyruvate kinase PKM OS=Mus musculus OX=10090 GN=Pkm PE=1 SV=4	2	16	20	24	25	30	25	24	30	30	57.844	531	323.31	38	51	41.6	57.8	54.4	48.8	33783000000	1605200000	2730200000	3757400000	5528900000	6189300000	5803600000	33	1023700000	48642000	167540000	82734000	187550000	113860000	175870000	43	20	26	47	35	37	298
1307	Q62419	Q62419	9	9	7	Endophilin-A2	Sh3gl1	sp|Q62419|SH3G1_MOUSE Endophilin-A2 OS=Mus musculus OX=10090 GN=Sh3gl1 PE=1 SV=1	1	6	6	5	5	4	6	6	6	6	41.518	368	50.718	26.1	26.1	26.1	13.6	26.1	28.3	1189000000	101440000	129950000	111280000	85368000	236150000	58828000	17	69943000	5967200	5021700	7644300	13891000	6545900	3460500	5	6	6	4	5	6	39
2062	Q921H8;Q8VCH0	Q921H8;Q8VCH0	6;4	6;4	6;4	3-ketoacyl-CoA thiolase A, peroxisomal;3-ketoacyl-CoA thiolase B, peroxisomal	Acaa1a;Acaa1b	sp|Q921H8|THIKA_MOUSE 3-ketoacyl-CoA thiolase A, peroxisomal OS=Mus musculus OX=10090 GN=Acaa1a PE=1 SV=1;sp|Q8VCH0|THIKB_MOUSE 3-ketoacyl-CoA thiolase B, peroxisomal OS=Mus musculus OX=10090 GN=Acaa1b PE=1 SV=1	2	1	1	3	4	2	4	3	4	4	43.953	424	23.16	3.1	13	3.1	7.5	8	12.7	158940000	2153700	3197900	7431400	29237000	7149000	14251000	22	7224500	97897	1329000	145360	324950	337790	647760	5	1	1	2	3	5	27
331	P08113	P08113	12	10	10	Endoplasmin	Hsp90b1	sp|P08113|ENPL_MOUSE Endoplasmin OS=Mus musculus OX=10090 GN=Hsp90b1 PE=1 SV=2	1	1	6	8	3	5	6	8	6	8	92.475	802	33.492	3.2	9.5	14	11.6	16.5	13.6	598670000	10630000	79350000	193140000	32107000	107800000	175640000	39	15350000	272560	823270	2034600	2764000	4952400	4503700	3	1	7	5	10	6	33
1180	Q5XJY5	Q5XJY5	12	12	12	Coatomer subunit delta	Arcn1	sp|Q5XJY5|COPD_MOUSE Coatomer subunit delta OS=Mus musculus OX=10090 GN=Arcn1 PE=1 SV=2	1	5	8	8	11	11	8	8	11	11	57.229	511	40.418	10.4	22.3	15.9	22.3	18	15.5	1491700000	125130000	151290000	125610000	390650000	312330000	187500000	27	55248000	4634500	14468000	5603300	11568000	4652200	6944500	12	5	8	13	8	8	69
1504	Q80VD1	Q80VD1	9	9	6	Protein FAM98B	Fam98b	sp|Q80VD1|FA98B_MOUSE Protein FAM98B OS=Mus musculus OX=10090 GN=Fam98b PE=1 SV=1	1	1	1	1	3	2	1	1	3	3	45.349	429	32.324	2.8	9.1	2.8	6.5	2.8	2.8	1324400000	34816000	10484000	23001000	97163000	13286000	34990000	20	66218000	1740800	4858200	524180	664320	1150100	1749500	4	2	1	2	2	2	38
1208	Q60864	Q60864	5	5	5	Stress-induced-phosphoprotein 1	Stip1	sp|Q60864|STIP1_MOUSE Stress-induced-phosphoprotein 1 OS=Mus musculus OX=10090 GN=Stip1 PE=1 SV=1	1	0	1	3	2	2	1	3	2	3	62.581	543	11.669	0	5.2	2.2	5.2	7.7	1.8	323300000	0	29710000	52477000	66930000	54117000	7844500	34	9508700	0	1968500	873830	1591700	1543400	230720	3	0	2	3	4	1	17
2603	Q9JMD0;Q9JMD0-4;Q9JMD0-3;Q9JMD0-2	Q9JMD0;Q9JMD0-4;Q9JMD0-3;Q9JMD0-2	3;3;3;3	3;3;3;3	3;3;3;3	BUB3-interacting and GLEBS motif-containing protein ZNF207	Znf207	sp|Q9JMD0|ZN207_MOUSE BUB3-interacting and GLEBS motif-containing protein ZNF207 OS=Mus musculus OX=10090 GN=Znf207 PE=1 SV=1;sp|Q9JMD0-4|ZN207_MOUSE Isoform 4 of BUB3-interacting and GLEBS motif-containing protein ZNF207 OS=Mus musculus OX=10090 GN=Znf207	4	1	2	2	2	2	2	2	2	2	52.792	495	12.408	4	6.7	6.7	6.7	6.7	6.7	322410000	24033000	29532000	39030000	60586000	49345000	25864000	14	23030000	1716700	4327600	2109400	3524600	2787900	1847400	2	1	2	2	2	2	17
132	O08795;O08795-2	O08795;O08795-2	6;6	6;6	6;6	Glucosidase 2 subunit beta	Prkcsh	sp|O08795|GLU2B_MOUSE Glucosidase 2 subunit beta OS=Mus musculus OX=10090 GN=Prkcsh PE=1 SV=1;sp|O08795-2|GLU2B_MOUSE Isoform 2 of Glucosidase 2 subunit beta OS=Mus musculus OX=10090 GN=Prkcsh	2	1	2	3	3	3	5	3	5	5	58.792	521	9.7449	2.3	5.8	4.4	5.8	6.1	8.1	337470000	7716200	33912000	74952000	49564000	47540000	118600000	18	18748000	428680	2753600	1884000	2641100	4164000	6588800	3	1	2	3	3	5	19
2647	Q9QZ06	Q9QZ06	3	3	3	Toll-interacting protein	Tollip	sp|Q9QZ06|TOLIP_MOUSE Toll-interacting protein OS=Mus musculus OX=10090 GN=Tollip PE=1 SV=1	1	1	1	1	2	2	2	1	2	2	30.345	274	6.3245	4.7	9.9	5.1	9.9	5.1	9.9	311810000	6213400	4315000	7045700	17673000	17013000	16475000	12	25984000	517780	1472700	359580	1417800	587140	1373000	2	1	1	2	1	2	17
718	P55302	P55302	12	12	12	Alpha-2-macroglobulin receptor-associated protein	Lrpap1	sp|P55302|AMRP_MOUSE Alpha-2-macroglobulin receptor-associated protein OS=Mus musculus OX=10090 GN=Lrpap1 PE=1 SV=1	1	7	4	6	6	7	4	7	7	7	42.215	360	32.634	24.2	23.9	16.9	23.3	23.9	17.2	1562700000	208180000	58010000	190160000	187780000	114340000	62411000	19	82247000	10957000	9883200	3053100	6018100	10008000	3284800	8	7	4	8	8	4	68
244	O88207;Q64739;Q64739-7;Q64739-1;Q64739-5;Q64739-6;Q64739-4;Q64739-3	O88207	15;1;1;1;1;1;1;1	15;1;1;1;1;1;1;1	1;0;0;0;0;0;0;0	Collagen alpha-1(V) chain	Col5a1	sp|O88207|CO5A1_MOUSE Collagen alpha-1(V) chain OS=Mus musculus OX=10090 GN=Col5a1 PE=1 SV=2	8	11	8	8	4	6	3	11	6	11	183.67	1838	99.038	12.4	3.8	9.8	6.8	9.4	3.7	800990000	375260000	101480000	109470000	63747000	111370000	39667000	86	9313800	4363400	741250	1180000	1294900	1272900	461250	5	17	9	7	9	3	50
1048	Q2KN98	Q2KN98	26	26	26	Cytospin-A	Specc1l	sp|Q2KN98|CYTSA_MOUSE Cytospin-A OS=Mus musculus OX=10090 GN=Specc1l PE=1 SV=1	1	23	14	9	17	17	11	23	17	23	124.49	1118	167.99	28.8	20.6	18.6	23.3	13.8	13.9	2554400000	828070000	304220000	213330000	538100000	486580000	184070000	54	47303000	15335000	9964700	5633700	9010700	3950600	3408700	21	26	15	19	10	11	102
2563	Q9JJ28	Q9JJ28	14	14	14	Protein flightless-1 homolog	Flii	sp|Q9JJ28|FLII_MOUSE Protein flightless-1 homolog OS=Mus musculus OX=10090 GN=Flii PE=1 SV=1	1	9	5	7	8	10	8	9	10	10	144.8	1271	49.654	10.4	10.4	6.1	12.4	9.3	10	903760000	155320000	79627000	87869000	160520000	273430000	140150000	62	14577000	2505100	2589100	1284300	4410200	1417200	2260500	10	10	5	13	7	8	56
315	P06151;P00342	P06151	17;2	17;2	16;1	L-lactate dehydrogenase A chain	Ldha	sp|P06151|LDHA_MOUSE L-lactate dehydrogenase A chain OS=Mus musculus OX=10090 GN=Ldha PE=1 SV=3	2	9	11	12	10	15	15	12	15	15	36.498	332	174.16	30.1	32.2	36.4	53	35.8	48.8	23061000000	1119200000	1748300000	2782400000	3215500000	5563800000	6046000000	18	1281200000	62178000	178640000	97130000	309100000	154580000	335890000	16	11	15	21	18	22	129
2605	Q9JME7	Q9JME7	4	4	4	Trafficking protein particle complex subunit 2-like protein	Trappc2l	sp|Q9JME7|TPC2L_MOUSE Trafficking protein particle complex subunit 2-like protein OS=Mus musculus OX=10090 GN=Trappc2l PE=1 SV=1	1	0	0	0	2	1	0	0	2	2	16.018	139	7.5696	0	15.1	0	10.1	0	0	56964000	0	0	0	0	7076400	0	9	6329300	0	0	0	786260	0	0	2	0	0	1	0	0	9
1237	Q61187	Q61187	4	4	4	Tumor susceptibility gene 101 protein	Tsg101	sp|Q61187|TS101_MOUSE Tumor susceptibility gene 101 protein OS=Mus musculus OX=10090 GN=Tsg101 PE=1 SV=2	1	1	1	1	2	3	1	1	3	3	44.123	391	13.706	3.1	5.6	3.1	10	3.1	3.1	183420000	10364000	13507000	12598000	47427000	52782000	23031000	19	9653500	545500	2496200	710900	2778000	663030	1212200	2	1	1	3	1	1	12
404	P14685	P14685	14	14	14	26S proteasome non-ATPase regulatory subunit 3	Psmd3	sp|P14685|PSMD3_MOUSE 26S proteasome non-ATPase regulatory subunit 3 OS=Mus musculus OX=10090 GN=Psmd3 PE=1 SV=3	1	3	4	7	10	8	8	7	10	10	60.718	530	39.57	7	30.4	8.5	17.2	14.2	20	762240000	36043000	58650000	114920000	133170000	159420000	248230000	34	22419000	1060100	3916700	1725000	4688700	3380100	7301000	11	3	4	9	8	11	50
785	Q9CQL1;P61327	Q9CQL1;P61327	5;5	5;5	5;5	Protein mago nashi homolog 2;Protein mago nashi homolog	Magohb;Magoh	sp|Q9CQL1|MGN2_MOUSE Protein mago nashi homolog 2 OS=Mus musculus OX=10090 GN=Magohb PE=2 SV=1;sp|P61327|MGN_MOUSE Protein mago nashi homolog OS=Mus musculus OX=10090 GN=Magoh PE=2 SV=1	2	3	1	1	3	4	3	3	4	4	17.091	146	16.086	31.5	31.5	5.5	37	10.3	31.5	492410000	105690000	11432000	21910000	166560000	115080000	63652000	10	49241000	10569000	16656000	1143200	11508000	2191000	6365200	3	3	1	5	2	3	19
1863	Q8QZY1	Q8QZY1	8	8	8	Eukaryotic translation initiation factor 3 subunit L	Eif3l	sp|Q8QZY1|EIF3L_MOUSE Eukaryotic translation initiation factor 3 subunit L OS=Mus musculus OX=10090 GN=Eif3l PE=1 SV=1	1	3	1	2	3	5	5	3	5	5	66.612	564	30.142	5.7	6.2	2.1	9.2	3.4	12.4	133070000	21189000	4342800	10684000	22468000	35332000	39057000	29	4588700	730650	774760	149750	1218300	368400	1346800	3	3	1	5	2	5	19
1537	Q8BFQ8	Q8BFQ8	4	4	4	Parkinson disease 7 domain-containing protein 1	Pddc1	sp|Q8BFQ8|GALD1_MOUSE Glutamine amidotransferase-like class 1 domain-containing protein 1 OS=Mus musculus OX=10090 GN=Gatd1 PE=1 SV=1	1	1	1	1	1	3	1	1	3	3	23.277	220	10.207	4.5	4.5	4.5	19.1	4.5	4.5	230650000	3156400	3823100	4674400	10423000	12867000	7371300	9	25627000	350710	1158200	424790	1429700	519380	819030	1	1	1	3	1	1	18
2436	Q9DB90	Q9DB90	2	2	2	Protein SMG9	Smg9	sp|Q9DB90|SMG9_MOUSE Protein SMG9 OS=Mus musculus OX=10090 GN=Smg9 PE=1 SV=1	1	0	0	0	2	1	0	0	2	2	57.62	520	8.5553	0	7.5	0	4.4	0	0	28505000	0	0	0	9269300	4173500	0	21	1357400	0	441390	0	198740	0	0	2	0	0	1	0	0	7
2690	Q9R1P4	Q9R1P4	7	7	7	Proteasome subunit alpha type-1	Psma1	sp|Q9R1P4|PSA1_MOUSE Proteasome subunit alpha type-1 OS=Mus musculus OX=10090 GN=Psma1 PE=1 SV=1	1	1	3	4	7	4	4	4	7	7	29.546	263	25.578	4.2	37.3	19.4	21.3	21.3	27	1174800000	41695000	118850000	204620000	261010000	236500000	263940000	17	69104000	2452600	15353000	6991200	13912000	12037000	15526000	7	1	4	4	4	4	27
438	P17751;P17751-2	P17751;P17751-2	15;15	15;15	15;15	Triosephosphate isomerase	Tpi1	sp|P17751|TPIS_MOUSE Triosephosphate isomerase OS=Mus musculus OX=10090 GN=Tpi1 PE=1 SV=5;sp|P17751-2|TPIS_MOUSE Isoform 2 of Triosephosphate isomerase OS=Mus musculus OX=10090 GN=Tpi1	2	6	9	8	9	11	9	9	11	11	26.712	249	148.41	40.2	49	48.6	55.8	48.2	50.6	21496000000	472240000	698270000	1104300000	1851700000	1826300000	2016500000	15	1433100000	31482000	123450000	46552000	121750000	73622000	134430000	17	10	13	21	14	16	173
437	P17742	P17742	6	6	6	Peptidyl-prolyl cis-trans isomerase A;Peptidyl-prolyl cis-trans isomerase A, N-terminally processed	Ppia	sp|P17742|PPIA_MOUSE Peptidyl-prolyl cis-trans isomerase A OS=Mus musculus OX=10090 GN=Ppia PE=1 SV=2	1	3	1	4	3	4	5	4	5	5	17.971	164	14.769	22	22	9.1	25.6	28.7	32.3	639910000	44433000	18807000	89188000	95609000	135660000	98260000	10	63991000	4443300	9560900	1880700	13566000	8918800	9826000	3	3	1	5	4	5	30
2610	Q9QUM9	Q9QUM9	6	6	6	Proteasome subunit alpha type-6	Psma6	sp|Q9QUM9|PSA6_MOUSE Proteasome subunit alpha type-6 OS=Mus musculus OX=10090 GN=Psma6 PE=1 SV=1	1	1	2	3	2	3	3	3	3	3	27.372	246	12.537	4.9	8.9	8.9	16.3	16.3	13	675980000	23104000	48487000	77269000	117870000	135300000	143320000	17	39764000	1359100	6933400	2852200	7958800	4545200	8430900	2	1	2	3	3	3	22
2208	Q9CQE1	Q9CQE1	4	4	4	Protein NipSnap homolog 3B	Nipsnap3b	sp|Q9CQE1|NPS3B_MOUSE Protein NipSnap homolog 3B OS=Mus musculus OX=10090 GN=Nipsnap3b PE=1 SV=1	1	0	0	1	0	1	2	1	2	2	28.308	247	8.8702	0	0	0	9.3	9.3	13.8	93573000	0	0	9595400	0	9362700	15606000	13	7197900	0	0	0	720210	738110	1200400	0	0	0	1	1	2	10
2051	Q91ZX7	Q91ZX7	22	22	22	Prolow-density lipoprotein receptor-related protein 1;Low-density lipoprotein receptor-related protein 1 85 kDa subunit;Low-density lipoprotein receptor-related protein 1 515 kDa subunit;Low-density lipoprotein receptor-related protein 1 intracellular domain	Lrp1	sp|Q91ZX7|LRP1_MOUSE Prolow-density lipoprotein receptor-related protein 1 OS=Mus musculus OX=10090 GN=Lrp1 PE=1 SV=1	1	7	6	9	12	13	12	9	13	13	504.74	4545	51.611	2.6	4.2	1.7	4.3	3.4	3.8	1323200000	143160000	85521000	160810000	262600000	289980000	166360000	227	5829200	630650	1156800	376740	1277500	708430	732860	13	7	6	16	11	15	89
2663	Q9R0E1	Q9R0E1	12	12	12	Procollagen-lysine,2-oxoglutarate 5-dioxygenase 3	Plod3	sp|Q9R0E1|PLOD3_MOUSE Multifunctional procollagen lysine hydroxylase and glycosyltransferase LH3 OS=Mus musculus OX=10090 GN=Plod3 PE=1 SV=1	1	5	7	8	7	11	9	8	11	11	84.921	741	47.099	11.7	15.7	15.4	21.9	17.4	19.3	712800000	62437000	79328000	110630000	113570000	207490000	139350000	38	18758000	1643100	2988600	2087600	5460300	2911200	3667000	9	5	7	16	10	13	60
2435	Q9DB77	Q9DB77	19	19	19	Cytochrome b-c1 complex subunit 2, mitochondrial	Uqcrc2	sp|Q9DB77|QCR2_MOUSE Cytochrome b-c1 complex subunit 2, mitochondrial OS=Mus musculus OX=10090 GN=Uqcrc2 PE=1 SV=1	1	1	1	1	3	1	3	1	3	3	48.234	453	116.87	4	10.6	4	4	4	9.7	3742000000	37404000	15537000	17532000	55439000	17705000	29017000	19	196950000	1968700	2917900	817750	931830	922730	1527200	4	2	2	2	3	4	80
382	P12815;P12815-2	P12815;P12815-2	6;5	6;5	6;5	Programmed cell death protein 6	Pdcd6	sp|P12815|PDCD6_MOUSE Programmed cell death protein 6 OS=Mus musculus OX=10090 GN=Pdcd6 PE=1 SV=2;sp|P12815-2|PDCD6_MOUSE Isoform 2 of Programmed cell death protein 6 OS=Mus musculus OX=10090 GN=Pdcd6	2	0	1	1	0	2	2	1	2	2	21.867	191	45.841	0	0	5.2	19.4	5.2	12	294290000	0	3098400	4830000	0	8589800	7394400	11	26753000	0	0	281670	780890	439100	672220	0	0	1	2	1	2	21
2084	Q922W5	Q922W5	7	4	4	Pyrroline-5-carboxylate reductase 1, mitochondrial	Pycr1	sp|Q922W5|P5CR1_MOUSE Pyrroline-5-carboxylate reductase 1, mitochondrial OS=Mus musculus OX=10090 GN=Pycr1 PE=1 SV=1	1	1	1	1	3	3	4	1	4	4	32.373	309	12.875	9.4	20.4	9.4	20.4	12.6	28.5	245430000	10729000	15759000	16922000	73137000	65281000	63602000	16	15339000	670560	4571100	984940	4080000	1057600	3975100	4	1	1	3	1	4	14
309	P05132;P05132-2	P05132;P05132-2	6;6	6;6	3;3	cAMP-dependent protein kinase catalytic subunit alpha	Prkaca	sp|P05132|KAPCA_MOUSE cAMP-dependent protein kinase catalytic subunit alpha OS=Mus musculus OX=10090 GN=Prkaca PE=1 SV=3;sp|P05132-2|KAPCA_MOUSE Isoform 2 of cAMP-dependent protein kinase catalytic subunit alpha OS=Mus musculus OX=10090 GN=Prkaca	2	1	2	3	3	3	2	3	3	3	40.57	351	15.932	3.4	12.8	10.3	12.8	12.8	10.3	335840000	13032000	20455000	34044000	65937000	65127000	34748000	18	18658000	724000	3663200	1136400	3618100	1891300	1930400	4	1	2	3	3	2	24
1566	Q8BH43	Q8BH43	3	2	2	Wiskott-Aldrich syndrome protein family member 2	Wasf2	sp|Q8BH43|WASF2_MOUSE Wiskott-Aldrich syndrome protein family member 2 OS=Mus musculus OX=10090 GN=Wasf2 PE=1 SV=1	1	0	0	2	1	0	1	2	1	2	54.073	497	2.5262	0	2	0	0	3.6	2	47525000	0	0	22554000	15508000	0	9463000	17	2795600	0	912230	0	0	1326700	556650	1	0	0	0	2	1	4
210	O55029	O55029	19	19	19	Coatomer subunit beta	Copb2	sp|O55029|COPB2_MOUSE Coatomer subunit beta OS=Mus musculus OX=10090 GN=Copb2 PE=1 SV=2	1	7	8	7	12	12	11	8	12	12	102.45	905	64.637	11	20.8	11.7	20.2	9.7	15.6	1624700000	106970000	167990000	151680000	351560000	422240000	290500000	48	33848000	2228600	7324100	3499800	8796700	3159900	6052200	13	7	8	14	7	12	73
2013	Q91WK0;Q91WK0-2	Q91WK0;Q91WK0-2	20;20	20;20	19;19	Leucine-rich repeat flightless-interacting protein 2	Lrrfip2	sp|Q91WK0|LRRF2_MOUSE Leucine-rich repeat flightless-interacting protein 2 OS=Mus musculus OX=10090 GN=Lrrfip2 PE=1 SV=1;sp|Q91WK0-2|LRRF2_MOUSE Isoform 2 of Leucine-rich repeat flightless-interacting protein 2 OS=Mus musculus OX=10090 GN=Lrrfip2	2	10	5	7	12	14	11	10	14	14	47.147	415	277.68	37.3	42.2	16.6	41.9	20.2	36.1	4734400000	469100000	157590000	343260000	1435600000	1249600000	651690000	19	249180000	24690000	75556000	8294400	65769000	18066000	34300000	21	14	7	16	9	16	111
2445	Q9DBL1	Q9DBL1	3	3	3	Short/branched chain specific acyl-CoA dehydrogenase, mitochondrial	Acadsb	sp|Q9DBL1|ACDSB_MOUSE Short/branched chain specific acyl-CoA dehydrogenase, mitochondrial OS=Mus musculus OX=10090 GN=Acadsb PE=1 SV=1	1	1	1	1	1	1	2	1	2	2	47.874	432	16.746	5.1	5.1	5.1	5.1	5.1	7.4	257960000	8570400	12522000	11020000	34167000	27735000	44140000	19	13577000	451080	1798300	659050	1459700	579990	2323200	1	1	1	1	1	2	15
2297	Q9CZ52;Q9CZ52-2	Q9CZ52;Q9CZ52-2	2;2	2;2	2;2	Anthrax toxin receptor 1	Antxr1	sp|Q9CZ52|ANTR1_MOUSE Anthrax toxin receptor 1 OS=Mus musculus OX=10090 GN=Antxr1 PE=1 SV=2;sp|Q9CZ52-2|ANTR1_MOUSE Isoform 2 of Anthrax toxin receptor 1 OS=Mus musculus OX=10090 GN=Antxr1	2	2	1	0	0	0	0	2	0	2	62.308	562	3.0189	4.3	0	1.6	0	0	0	2259800	1297200	962650	0	0	0	0	22	102720	58963	0	43757	0	0	0	0	2	1	0	0	0	3
257	O88487	O88487	11	11	11	Cytoplasmic dynein 1 intermediate chain 2	Dync1i2	sp|O88487|DC1I2_MOUSE Cytoplasmic dynein 1 intermediate chain 2 OS=Mus musculus OX=10090 GN=Dync1i2 PE=1 SV=1	1	5	5	5	8	8	7	5	8	8	68.393	612	57.152	14.1	25.7	18.5	23.4	14.9	20.1	764150000	40527000	62366000	41026000	164180000	146740000	115520000	20	38208000	2026300	8208900	3118300	7336800	2051300	5775900	13	5	5	11	6	9	64
253	O88456;Q9D7J7	O88456	5;2	5;2	5;2	Calpain small subunit 1	Capns1	sp|O88456|CPNS1_MOUSE Calpain small subunit 1 OS=Mus musculus OX=10090 GN=Capns1 PE=1 SV=1	2	3	3	4	4	4	3	4	4	4	28.463	269	26.172	17.1	21.9	17.1	21.9	21.9	17.1	423960000	64492000	63830000	51532000	52031000	72374000	61841000	11	38542000	5862900	4730100	5802700	6579400	4684800	5621900	5	3	4	4	4	4	32
488	P24547	P24547	20	20	19	Inosine-5-monophosphate dehydrogenase 2	Impdh2	sp|P24547|IMDH2_MOUSE Inosine-5-monophosphate dehydrogenase 2 OS=Mus musculus OX=10090 GN=Impdh2 PE=1 SV=2	1	6	12	10	16	20	16	12	20	20	55.814	514	141.06	14.2	37.9	35.2	45.1	26.1	39.1	5675600000	204180000	433410000	453390000	1388500000	1801400000	1364200000	22	257980000	9280900	63113000	19701000	81883000	20609000	62009000	20	6	13	25	12	21	101
1674	Q8BXC6	Q8BXC6	3	3	3	COMM domain-containing protein 2	Commd2	sp|Q8BXC6|COMD2_MOUSE COMM domain-containing protein 2 OS=Mus musculus OX=10090 GN=Commd2 PE=1 SV=1	1	0	2	2	1	1	2	2	2	2	22.848	199	7.7958	0	3.5	16.1	12.6	16.1	8	149500000	0	17026000	19904000	14875000	8331600	40822000	10	14950000	0	1487500	1702600	833160	1990400	4082200	1	0	2	1	2	2	11
2727	Q9WV54	Q9WV54	9	9	9	Acid ceramidase;Acid ceramidase subunit alpha;Acid ceramidase subunit beta	Asah1	sp|Q9WV54|ASAH1_MOUSE Acid ceramidase OS=Mus musculus OX=10090 GN=Asah1 PE=1 SV=1	1	0	2	2	3	3	3	2	3	3	44.669	394	24.635	0	12.4	7.9	12.4	7.9	12.4	449230000	0	16599000	17014000	35674000	21224000	22657000	24	18718000	0	1486400	691620	884330	708900	944050	4	0	2	3	2	4	43
974	P97807;P97807-2	P97807;P97807-2	19;19	19;19	19;19	Fumarate hydratase, mitochondrial	Fh	sp|P97807|FUMH_MOUSE Fumarate hydratase, mitochondrial OS=Mus musculus OX=10090 GN=Fh PE=1 SV=3;sp|P97807-2|FUMH_MOUSE Isoform Cytoplasmic of Fumarate hydratase, mitochondrial OS=Mus musculus OX=10090 GN=Fh	2	7	9	8	10	11	9	9	11	11	54.356	507	117	23.7	35.9	28.6	37.7	30.2	33.3	3448800000	74445000	227700000	240140000	271670000	370100000	299090000	27	127730000	2757200	10062000	8433500	13707000	8894100	11077000	13	7	9	13	11	13	120
2469	Q9DCH4	Q9DCH4	9	9	9	Eukaryotic translation initiation factor 3 subunit F	Eif3f	sp|Q9DCH4|EIF3F_MOUSE Eukaryotic translation initiation factor 3 subunit F OS=Mus musculus OX=10090 GN=Eif3f PE=1 SV=2	1	4	7	5	6	6	7	7	7	7	37.984	361	43.558	20.2	30.5	31	30.5	25.2	33.5	863590000	66839000	54928000	108090000	220790000	189340000	175090000	15	57572000	4455900	14719000	3661800	12623000	7206000	11673000	9	4	7	9	6	9	51
2204	Q9CQA5;Q9CQA5-2	Q9CQA5;Q9CQA5-2	2;2	2;2	2;2	Mediator of RNA polymerase II transcription subunit 4	Med4	sp|Q9CQA5|MED4_MOUSE Mediator of RNA polymerase II transcription subunit 4 OS=Mus musculus OX=10090 GN=Med4 PE=2 SV=1;sp|Q9CQA5-2|MED4_MOUSE Isoform 2 of Mediator of RNA polymerase II transcription subunit 4 OS=Mus musculus OX=10090 GN=Med4	2	1	1	0	2	1	2	1	2	2	29.781	270	5.7795	6.3	11.1	6.3	6.3	0	11.1	23818000	4050500	1937900	0	13457000	2582500	1789700	15	1587800	270030	897130	129190	172170	0	119310	2	1	1	1	0	2	7
2112	Q99JI4	Q99JI4	20	20	20	26S proteasome non-ATPase regulatory subunit 6	Psmd6	sp|Q99JI4|PSMD6_MOUSE 26S proteasome non-ATPase regulatory subunit 6 OS=Mus musculus OX=10090 GN=Psmd6 PE=1 SV=1	1	8	9	12	11	17	14	12	17	17	45.536	389	99.298	23.7	33.7	24.4	48.1	32.1	40.1	2892200000	125320000	210040000	313620000	472420000	719990000	563910000	26	111240000	4820100	18170000	8078300	27692000	12062000	21689000	15	8	12	22	14	19	116
445	P19096	P19096	12	12	12	Fatty acid synthase;[Acyl-carrier-protein] S-acetyltransferase;[Acyl-carrier-protein] S-malonyltransferase;3-oxoacyl-[acyl-carrier-protein] synthase;3-oxoacyl-[acyl-carrier-protein] reductase;3-hydroxyacyl-[acyl-carrier-protein] dehydratase;Enoyl-[acyl-carrier-protein] reductase;Oleoyl-[acyl-carrier-protein] hydrolase	Fasn	sp|P19096|FAS_MOUSE Fatty acid synthase OS=Mus musculus OX=10090 GN=Fasn PE=1 SV=2	1	1	4	3	7	7	7	4	7	7	272.43	2504	32.749	0.9	3.8	2.6	4.8	2.1	5.4	210780000	5581200	25436000	18181000	39766000	62297000	59522000	118	1786300	47298	337000	215560	527940	154080	504420	7	1	4	7	3	8	30
1219	Q60973	Q60973	10	10	6	Histone-binding protein RBBP7	Rbbp7	sp|Q60973|RBBP7_MOUSE Histone-binding protein RBBP7 OS=Mus musculus OX=10090 GN=Rbbp7 PE=1 SV=1	1	2	3	3	7	7	6	3	7	7	47.789	425	52.092	10.4	28.7	10.6	24	8	22.4	1300300000	50906000	99805000	65462000	298350000	278260000	239830000	16	81267000	3181600	18647000	6237800	17392000	4091400	14990000	9	3	3	8	3	7	48
1758	Q8CG14;Q8CFG8	Q8CG14;Q8CFG8	4;2	4;2	4;2	Complement C1s-A subcomponent;Complement C1s-A subcomponent heavy chain;Complement C1s-A subcomponent light chain;Complement C1s-B subcomponent;Complement C1s-B subcomponent heavy chain;Complement C1s-B subcomponent light chain	C1sa;C1sb	sp|Q8CG14|CS1A_MOUSE Complement C1s-A subcomponent OS=Mus musculus OX=10090 GN=C1sa PE=2 SV=2;sp|Q8CFG8|CS1B_MOUSE Complement C1s-B subcomponent OS=Mus musculus OX=10090 GN=C1sb PE=2 SV=1	2	2	1	0	3	1	1	2	3	3	76.857	688	8.399	4.9	7.3	2	2	0	2	102240000	15917000	2648100	0	47441000	6775000	2210500	28	3651400	568450	1694300	94576	241960	0	78945	3	2	1	1	0	1	13
536	P30416	P30416	5	5	5	Peptidyl-prolyl cis-trans isomerase FKBP4;Peptidyl-prolyl cis-trans isomerase FKBP4, N-terminally processed	Fkbp4	sp|P30416|FKBP4_MOUSE Peptidyl-prolyl cis-trans isomerase FKBP4 OS=Mus musculus OX=10090 GN=Fkbp4 PE=1 SV=5	1	0	0	0	3	0	0	0	3	3	51.572	458	10.796	0	7.2	0	0	0	0	59855000	0	0	0	40021000	0	0	31	1930800	0	1291000	0	0	0	0	3	0	0	0	0	0	6
930	P80316	P80316	26	26	26	T-complex protein 1 subunit epsilon	Cct5	sp|P80316|TCPE_MOUSE T-complex protein 1 subunit epsilon OS=Mus musculus OX=10090 GN=Cct5 PE=1 SV=1	1	8	16	17	19	21	20	17	21	21	59.623	541	194.01	26.1	45.1	42	56	49.5	51.4	9460500000	373930000	895000000	927170000	1615700000	2348100000	1837100000	30	315350000	12464000	53855000	29833000	78270000	30906000	61237000	26	11	18	28	23	27	183
2687	Q9R1P0	Q9R1P0	3	3	3	Proteasome subunit alpha type-4	Psma4	sp|Q9R1P0|PSA4_MOUSE Proteasome subunit alpha type-4 OS=Mus musculus OX=10090 GN=Psma4 PE=1 SV=1	1	1	2	2	3	2	2	2	3	3	29.47	261	9.2171	5	16.1	8.8	11.1	8.8	11.1	210780000	3827900	20843000	35024000	62449000	63626000	16414000	13	16214000	294460	4803700	1603300	4894300	2694100	1262600	3	1	2	2	2	2	13
2196	Q9CQ65	Q9CQ65	6	6	6	S-methyl-5-thioadenosine phosphorylase	Mtap	sp|Q9CQ65|MTAP_MOUSE S-methyl-5-thioadenosine phosphorylase OS=Mus musculus OX=10090 GN=Mtap PE=1 SV=1	1	1	3	2	4	6	6	3	6	6	31.062	283	32.576	6.4	25.4	15.9	35.7	12.4	35.7	491240000	13423000	60407000	40259000	105400000	153650000	111190000	19	25855000	706480	5547400	3179300	8086700	2118900	5852200	7	1	3	8	3	8	31
896	P68254;P68254-2	P68254;P68254-2	13;13	8;8	8;8	14-3-3 protein theta	Ywhaq	sp|P68254|1433T_MOUSE 14-3-3 protein theta OS=Mus musculus OX=10090 GN=Ywhaq PE=1 SV=1;sp|P68254-2|1433T_MOUSE Isoform 2 of 14-3-3 protein theta OS=Mus musculus OX=10090 GN=Ywhaq	2	2	2	3	4	3	2	3	4	4	27.778	245	72.679	24.5	35.9	23.7	29.4	32.7	27.8	1156700000	89553000	8834500	103340000	159370000	173910000	85020000	14	82622000	6396700	11384000	631040	12422000	7381500	6072900	5	3	3	4	4	3	37
1004	Q02053;P31254	Q02053	8;1	8;1	8;1	Ubiquitin-like modifier-activating enzyme 1	Uba1	sp|Q02053|UBA1_MOUSE Ubiquitin-like modifier-activating enzyme 1 OS=Mus musculus OX=10090 GN=Uba1 PE=1 SV=1	2	0	2	1	4	5	1	2	5	5	117.81	1058	14.422	0	6.6	3	6.8	1.7	1.7	119520000	0	12201000	5911200	26606000	44700000	5392300	54	2213400	0	492700	225940	827780	109470	99858	5	0	2	6	1	1	22
172	O35593	O35593	8	8	8	26S proteasome non-ATPase regulatory subunit 14	Psmd14	sp|O35593|PSDE_MOUSE 26S proteasome non-ATPase regulatory subunit 14 OS=Mus musculus OX=10090 GN=Psmd14 PE=1 SV=2	1	1	2	3	5	5	5	3	5	5	34.577	310	45.222	2.3	38.1	11.3	27.1	22.3	35.2	1226700000	52993000	59729000	100940000	159110000	303690000	202610000	15	81777000	3532800	10608000	3981900	20246000	6729300	13507000	5	1	2	7	3	6	40
971	P97760	P97760	4	4	4	DNA-directed RNA polymerase II subunit RPB3	Polr2c	sp|P97760|RPB3_MOUSE DNA-directed RNA polymerase II subunit RPB3 OS=Mus musculus OX=10090 GN=Polr2c PE=1 SV=2	1	1	1	1	1	3	2	1	3	3	31.443	275	9.7624	6.5	6.9	6.9	13.5	6.9	13.5	55088000	0	5938900	8256800	11258000	21053000	3845300	14	3934900	0	804160	424210	1503800	589770	274660	1	1	1	3	1	2	10
2306	Q9CZN7;Q9CZN7-2	Q9CZN7;Q9CZN7-2	17;17	17;17	17;17	Serine hydroxymethyltransferase	Shmt2	sp|Q9CZN7|GLYM_MOUSE Serine hydroxymethyltransferase, mitochondrial OS=Mus musculus OX=10090 GN=Shmt2 PE=1 SV=1;sp|Q9CZN7-2|GLYM_MOUSE Isoform 2 of Serine hydroxymethyltransferase, mitochondrial OS=Mus musculus OX=10090 GN=Shmt2	2	7	9	10	10	13	11	10	13	13	55.758	504	54.129	21.8	32.3	27.2	41.3	29.4	36.1	3503800000	137930000	359250000	355220000	718070000	990450000	942880000	29	120820000	4756100	24761000	12388000	34153000	12249000	32513000	13	7	11	18	11	16	76
665	P50247	P50247	24	24	24	Adenosylhomocysteinase	Ahcy	sp|P50247|SAHH_MOUSE Adenosylhomocysteinase OS=Mus musculus OX=10090 GN=Ahcy PE=1 SV=3	1	5	10	12	13	17	19	12	19	19	47.688	432	106.26	16.7	33.6	25	46.1	33.3	51.4	12837000000	174660000	718260000	1045400000	2819400000	3893100000	4034000000	25	513460000	6986400	112780000	28730000	155730000	41814000	161360000	22	5	11	22	16	28	112
429	P17182	P17182	25	25	22	Alpha-enolase	Eno1	sp|P17182|ENOA_MOUSE Alpha-enolase OS=Mus musculus OX=10090 GN=Eno1 PE=1 SV=3	1	9	16	14	21	21	19	16	21	21	47.14	434	295.93	35.7	63.4	51.8	61.5	53.9	60.6	25511000000	998220000	1641400000	2749900000	4877600000	5091900000	4148900000	22	1159600000	45373000	221710000	74609000	231450000	125000000	188590000	53	18	29	42	31	45	305
561	P35585;Q9WVP1;Q9WVP1-2	P35585;Q9WVP1;Q9WVP1-2	4;2;2	4;2;2	4;2;2	AP-1 complex subunit mu-1;AP-1 complex subunit mu-2	Ap1m1;Ap1m2	sp|P35585|AP1M1_MOUSE AP-1 complex subunit mu-1 OS=Mus musculus OX=10090 GN=Ap1m1 PE=1 SV=3;sp|Q9WVP1|AP1M2_MOUSE AP-1 complex subunit mu-2 OS=Mus musculus OX=10090 GN=Ap1m2 PE=1 SV=3;sp|Q9WVP1-2|AP1M2_MOUSE Isoform 2 of AP-1 complex subunit mu-2 OS=Mus mu	3	0	0	0	0	2	3	0	3	3	48.542	423	7.4051	0	0	0	6.9	0	9.2	47669000	0	0	0	0	9139800	37051000	25	1906700	0	0	0	365590	0	1482000	0	0	0	2	0	3	6
1983	Q91VA6	Q91VA6	4	4	4	Polymerase delta-interacting protein 2	Poldip2	sp|Q91VA6|PDIP2_MOUSE Polymerase delta-interacting protein 2 OS=Mus musculus OX=10090 GN=Poldip2 PE=1 SV=1	1	0	0	0	2	0	1	0	2	2	41.87	368	5.3986	0	13.6	0	0	0	9.2	31649000	0	0	0	11260000	0	3481200	23	1376000	0	489540	0	0	0	151360	2	0	0	0	0	1	6
140	O09106	O09106	5	5	2	Histone deacetylase 1	Hdac1	sp|O09106|HDAC1_MOUSE Histone deacetylase 1 OS=Mus musculus OX=10090 GN=Hdac1 PE=1 SV=1	1	0	0	1	2	1	2	1	2	2	55.074	482	10.792	0	4.6	0	3.5	1.9	6	118100000	0	0	11318000	51216000	2299100	2577600	21	5623900	0	2438900	0	109480	538930	122740	2	0	0	1	1	2	9
2444	Q9DBJ1;O70250	Q9DBJ1	11;2	11;2	11;2	Phosphoglycerate mutase 1	Pgam1	sp|Q9DBJ1|PGAM1_MOUSE Phosphoglycerate mutase 1 OS=Mus musculus OX=10090 GN=Pgam1 PE=1 SV=3	2	4	6	6	9	9	10	6	10	10	28.832	254	196.65	28.3	54.3	39.8	54.3	36.2	62.6	4446100000	117940000	222140000	284860000	862930000	801240000	1062600000	13	342010000	9072300	66380000	17088000	61634000	21912000	81735000	13	4	8	12	7	14	81
2014	Q91WK2	Q91WK2	11	11	11	Eukaryotic translation initiation factor 3 subunit H	Eif3h	sp|Q91WK2|EIF3H_MOUSE Eukaryotic translation initiation factor 3 subunit H OS=Mus musculus OX=10090 GN=Eif3h PE=1 SV=1	1	2	1	2	7	5	2	2	7	7	39.832	352	25.016	11.6	29.8	6.8	20.2	11.6	7.1	215650000	19765000	8420000	19452000	79765000	68119000	16848000	20	10782000	988270	3988300	421000	3406000	972600	842380	7	2	1	5	3	2	21
949	P97311	P97311	6	6	6	DNA replication licensing factor MCM6	Mcm6	sp|P97311|MCM6_MOUSE DNA replication licensing factor MCM6 OS=Mus musculus OX=10090 GN=Mcm6 PE=1 SV=1	1	2	4	1	3	5	3	4	5	5	92.866	821	13.381	2.8	4.3	5.4	6.2	1.5	4.5	159880000	9976600	19810000	5842100	34139000	60486000	29622000	49	3262800	203600	696720	404290	1234400	119230	604540	3	2	4	6	1	3	19
499	P26231	P26231	16	12	12	Catenin alpha-1	Ctnna1	sp|P26231|CTNA1_MOUSE Catenin alpha-1 OS=Mus musculus OX=10090 GN=Ctnna1 PE=1 SV=1	1	6	4	1	9	6	3	6	9	9	100.11	906	66.438	16.2	26.4	9.7	18.7	3.9	8.4	537790000	109100000	43781000	3598300	253940000	89822000	29962000	47	11442000	2321400	5402900	931510	1911100	76559	637500	10	6	4	6	1	4	33
2230	Q9CQV8;Q9CQV8-2	Q9CQV8;Q9CQV8-2	11;11	5;5	5;5	14-3-3 protein beta/alpha;14-3-3 protein beta/alpha, N-terminally processed	Ywhab	sp|Q9CQV8|1433B_MOUSE 14-3-3 protein beta/alpha OS=Mus musculus OX=10090 GN=Ywhab PE=1 SV=3;sp|Q9CQV8-2|1433B_MOUSE Isoform Short of 14-3-3 protein beta/alpha OS=Mus musculus OX=10090 GN=Ywhab	2	3	3	3	5	5	5	3	5	5	28.086	246	86.636	32.5	48.4	32.5	45.1	35.8	48.4	1248700000	47876000	73077000	89163000	98836000	149730000	121080000	14	89191000	3419700	7059700	5219800	10695000	6368800	8648500	6	4	4	8	4	7	56
1264	Q61598;Q61598-2	Q61598;Q61598-2	12;11	9;8	9;8	Rab GDP dissociation inhibitor beta	Gdi2	sp|Q61598|GDIB_MOUSE Rab GDP dissociation inhibitor beta OS=Mus musculus OX=10090 GN=Gdi2 PE=1 SV=1;sp|Q61598-2|GDIB_MOUSE Isoform 2 of Rab GDP dissociation inhibitor beta OS=Mus musculus OX=10090 GN=Gdi2	2	1	3	5	5	4	7	5	7	7	50.537	445	28.861	7.4	24.3	16	15.7	16.4	23.4	648970000	14787000	34266000	100230000	110940000	82847000	159810000	28	23177000	528110	3962300	1223800	2958800	3579500	5707700	7	1	4	6	5	10	45
2383	Q9D6R2;Q9D6R2-2	Q9D6R2;Q9D6R2-2	10;8	10;8	10;8	Isocitrate dehydrogenase [NAD] subunit alpha, mitochondrial	Idh3a	sp|Q9D6R2|IDH3A_MOUSE Isocitrate dehydrogenase [NAD] subunit alpha, mitochondrial OS=Mus musculus OX=10090 GN=Idh3a PE=1 SV=1;sp|Q9D6R2-2|IDH3A_MOUSE Isoform 2 of Isocitrate dehydrogenase [NAD] subunit alpha, mitochondrial OS=Mus musculus OX=10090 GN=Idh3a	2	0	1	2	2	2	3	2	3	3	39.638	366	95.221	0	9	2.7	9	9	13.1	3212800000	0	14078000	40533000	23563000	18864000	23362000	21	152990000	0	1122000	670400	898290	1930100	1112500	2	0	1	2	2	3	43
671	P50516;P50516-2	P50516;P50516-2	31;23	31;23	31;23	V-type proton ATPase catalytic subunit A	Atp6v1a	sp|P50516|VATA_MOUSE V-type proton ATPase catalytic subunit A OS=Mus musculus OX=10090 GN=Atp6v1a PE=1 SV=2;sp|P50516-2|VATA_MOUSE Isoform 2 of V-type proton ATPase catalytic subunit A OS=Mus musculus OX=10090 GN=Atp6v1a	2	5	6	8	9	13	11	8	13	13	68.325	617	323.31	15.2	21.9	15.9	29.2	17.2	25	9851900000	60322000	129150000	183390000	306920000	498930000	402440000	34	289760000	1774200	9027200	3798500	14674000	5393900	11836000	11	5	8	17	9	13	164
931	P80317;Q61390	P80317	20;5	20;5	20;5	T-complex protein 1 subunit zeta	Cct6a	sp|P80317|TCPZ_MOUSE T-complex protein 1 subunit zeta OS=Mus musculus OX=10090 GN=Cct6a PE=1 SV=3	2	7	9	12	16	16	15	12	16	16	58.004	531	104.68	17.9	35.4	21.3	39.4	31.1	33.7	7096400000	376750000	506010000	750560000	1189900000	1834700000	1576800000	26	272940000	14490000	45765000	19462000	70564000	28868000	60647000	20	10	12	20	16	20	123
1816	Q8K183	Q8K183	11	11	11	Pyridoxal kinase	Pdxk	sp|Q8K183|PDXK_MOUSE Pyridoxal kinase OS=Mus musculus OX=10090 GN=Pdxk PE=1 SV=1	1	1	1	1	1	3	4	1	4	4	35.015	312	64.172	6.7	6.7	6.7	14.7	6.7	17.9	1587700000	8068700	15414000	13012000	18742000	51667000	54059000	13	122130000	620670	1441700	1185700	3974400	1000900	4158400	1	1	1	3	1	5	52
1387	Q6P069;Q6P069-2	Q6P069;Q6P069-2	5;5	5;5	5;5	Sorcin	Sri	sp|Q6P069|SORCN_MOUSE Sorcin OS=Mus musculus OX=10090 GN=Sri PE=1 SV=1;sp|Q6P069-2|SORCN_MOUSE Isoform 2 of Sorcin OS=Mus musculus OX=10090 GN=Sri	2	2	3	4	4	4	3	4	4	4	21.627	198	13.011	10.6	21.2	15.7	21.2	19.7	15.7	1813500000	52687000	161700000	201590000	262240000	353460000	225600000	12	151130000	4390600	21853000	13475000	29455000	16799000	18800000	5	2	3	5	4	4	34
1091	Q3U962	Q3U962	8	8	7	Collagen alpha-2(V) chain	Col5a2	sp|Q3U962|CO5A2_MOUSE Collagen alpha-2(V) chain OS=Mus musculus OX=10090 GN=Col5a2 PE=1 SV=1	1	7	6	6	4	5	4	7	5	7	145.02	1497	29.876	7.2	5.3	7.3	5.3	7.3	4.6	410960000	125740000	66747000	64990000	28864000	87172000	37443000	73	5629600	1722500	395390	914340	1194100	890270	512920	4	7	7	6	6	5	35
86	D3Z7P3	D3Z7P3	13	13	4	Glutaminase kidney isoform, mitochondrial	Gls	sp|D3Z7P3|GLSK_MOUSE Glutaminase kidney isoform, mitochondrial OS=Mus musculus OX=10090 GN=Gls PE=1 SV=1	1	0	3	3	2	2	2	3	2	3	73.963	674	111.76	0	4.9	6.1	4.9	5.6	3.4	1438200000	0	47557000	63353000	30095000	16997000	44473000	35	41093000	0	859860	1358800	485630	1810100	1270700	2	0	3	2	3	2	51
118	O08585	O08585	6	6	6	Clathrin light chain A	Clta	sp|O08585|CLCA_MOUSE Clathrin light chain A OS=Mus musculus OX=10090 GN=Clta PE=1 SV=2	1	3	2	3	3	3	3	3	3	3	25.604	235	10.161	10.6	10.6	7.2	11.1	11.1	11.1	1320800000	83515000	61821000	102540000	86687000	196100000	174440000	7	188680000	11931000	12384000	8831600	28014000	14649000	24920000	3	3	2	3	3	3	26
2487	Q9EP71	Q9EP71	20	20	20	Ankycorbin	Rai14	sp|Q9EP71|RAI14_MOUSE Ankycorbin OS=Mus musculus OX=10090 GN=Rai14 PE=1 SV=1	1	7	5	2	16	11	9	7	16	16	108.85	979	51.148	12	18.1	7.4	12.2	3.3	11.3	963530000	122950000	41780000	18754000	367220000	253330000	159500000	60	16059000	2049100	6120400	696330	4222100	312560	2658300	17	7	5	12	2	10	53
1852	Q8K4L3;Q8K4L3-3	Q8K4L3;Q8K4L3-3	35;33	35;33	35;33	Supervillin	Svil	sp|Q8K4L3|SVIL_MOUSE Supervillin OS=Mus musculus OX=10090 GN=Svil PE=1 SV=1;sp|Q8K4L3-3|SVIL_MOUSE Isoform 2 of Supervillin OS=Mus musculus OX=10090 GN=Svil	2	29	20	18	13	14	7	29	14	29	243.16	2170	172.45	19.6	9.2	12.2	8.6	10.9	4.5	1987300000	888430000	383830000	229840000	196670000	203530000	85034000	112	17744000	7932400	1756000	3427000	1817200	2052100	759230	13	35	21	15	19	8	111
286	O89079	O89079	13	13	13	Coatomer subunit epsilon	Cope	sp|O89079|COPE_MOUSE Coatomer subunit epsilon OS=Mus musculus OX=10090 GN=Cope PE=1 SV=3	1	7	9	8	10	10	10	9	10	10	34.567	308	142.74	45.1	56.5	53.6	56.2	44.8	52.3	3088600000	331670000	261490000	247920000	816340000	701810000	430880000	15	205910000	22111000	54423000	17433000	46787000	16528000	28726000	17	9	11	15	11	14	97
2135	Q99L13	Q99L13	7	7	7	3-hydroxyisobutyrate dehydrogenase, mitochondrial	Hibadh	sp|Q99L13|3HIDH_MOUSE 3-hydroxyisobutyrate dehydrogenase, mitochondrial OS=Mus musculus OX=10090 GN=Hibadh PE=1 SV=1	1	1	1	2	3	3	3	2	3	3	35.44	335	19.349	4.2	14.3	4.2	14.3	9.6	14.3	434710000	9643500	11477000	14477000	66763000	58187000	67214000	14	31051000	688820	4768800	819790	4156200	1034100	4801000	3	1	1	3	2	3	24
2689	Q9R1P3	Q9R1P3	6	6	6	Proteasome subunit beta type-2	Psmb2	sp|Q9R1P3|PSB2_MOUSE Proteasome subunit beta type-2 OS=Mus musculus OX=10090 GN=Psmb2 PE=1 SV=1	1	1	1	3	4	4	4	3	4	4	22.906	201	33.109	5.5	28.4	5.5	26.4	17.9	30.8	606390000	20074000	23759000	91237000	88861000	162980000	165940000	10	60639000	2007400	8886100	2375900	16298000	9123700	16594000	5	1	1	5	4	5	24
2190	Q9CQ02	Q9CQ02	2	2	2	COMM domain-containing protein 4	Commd4	sp|Q9CQ02|COMD4_MOUSE COMM domain-containing protein 4 OS=Mus musculus OX=10090 GN=Commd4 PE=1 SV=1	1	0	0	1	1	2	2	1	2	2	21.86	199	3.4501	0	4.5	0	14.1	9.5	14.1	29319000	0	0	7123000	0	11652000	10544000	11	2665400	0	0	0	1059300	647540	958540	1	0	0	2	1	2	6
372	P11352	P11352	4	4	4	Glutathione peroxidase 1	Gpx1	sp|P11352|GPX1_MOUSE Glutathione peroxidase 1 OS=Mus musculus OX=10090 GN=Gpx1 PE=1 SV=2	1	0	0	0	1	0	2	0	2	2	22.329	201	6.7829	0	6	0	0	0	14.9	91865000	0	0	0	12222000	0	19752000	14	6561800	0	873030	0	0	0	1410900	1	0	0	0	0	2	10
1289	Q62188	Q62188	16	12	12	Dihydropyrimidinase-related protein 3	Dpysl3	sp|Q62188|DPYL3_MOUSE Dihydropyrimidinase-related protein 3 OS=Mus musculus OX=10090 GN=Dpysl3 PE=1 SV=1	1	1	2	5	7	5	5	5	7	7	61.936	570	64.092	7.4	29.3	10.2	20.9	22.1	19.1	1470600000	31267000	52035000	106750000	206980000	149180000	196820000	29	50710000	1078200	7137300	1794300	5144100	3681100	6787100	8	1	3	5	5	5	54
916	P70362	P70362	2	2	2	Ubiquitin fusion degradation protein 1 homolog	Ufd1l	sp|P70362|UFD1_MOUSE Ubiquitin recognition factor in ER-associated degradation protein 1 OS=Mus musculus OX=10090 GN=Ufd1 PE=1 SV=2	1	0	0	0	0	0	2	0	2	2	34.481	307	5.3445	0	0	0	0	0	8.8	36218000	0	0	0	0	0	17353000	14	2587000	0	0	0	0	0	1239500	0	0	0	0	0	2	4
1254	Q61425	Q61425	8	8	8	Hydroxyacyl-coenzyme A dehydrogenase, mitochondrial	Hadh	sp|Q61425|HCDH_MOUSE Hydroxyacyl-coenzyme A dehydrogenase, mitochondrial OS=Mus musculus OX=10090 GN=Hadh PE=1 SV=2	1	1	2	1	6	6	5	2	6	6	34.463	314	18.125	3.5	29.6	8	29.6	3.5	24.2	1438100000	32598000	75439000	51802000	233660000	336960000	286060000	14	102720000	2328500	16690000	5388500	24069000	3700100	20433000	7	1	2	8	1	5	35
348	P09671	P09671	9	9	9	Superoxide dismutase [Mn], mitochondrial	Sod2	sp|P09671|SODM_MOUSE Superoxide dismutase [Mn], mitochondrial OS=Mus musculus OX=10090 GN=Sod2 PE=1 SV=3	1	1	2	3	3	4	4	3	4	4	24.603	222	53.81	6.3	19.4	12.6	27.9	19.4	27.9	2002300000	27824000	55169000	82169000	173500000	216650000	262530000	11	182030000	2529500	15773000	5015300	19696000	7469900	23867000	4	1	3	5	4	5	44
1590	Q8BJY1;REV__A2AQP0	Q8BJY1	12;1	12;1	12;1	26S proteasome non-ATPase regulatory subunit 5	Psmd5	sp|Q8BJY1|PSMD5_MOUSE 26S proteasome non-ATPase regulatory subunit 5 OS=Mus musculus OX=10090 GN=Psmd5 PE=1 SV=4	2	4	7	3	10	8	8	7	10	10	55.971	504	78.859	9.9	25.8	18.7	21.8	8.1	21.8	2523000000	100360000	240490000	53084000	505760000	524910000	504540000	26	97037000	3859800	19452000	9249500	20189000	2041700	19405000	14	4	8	9	3	10	71
2400	Q9D819	Q9D819	6	6	6	Inorganic pyrophosphatase	Ppa1	sp|Q9D819|IPYR_MOUSE Inorganic pyrophosphatase OS=Mus musculus OX=10090 GN=Ppa1 PE=1 SV=1	1	1	1	2	3	2	4	2	4	4	32.667	289	24.35	4.8	15.6	4.8	10	10	15.6	353540000	3991700	7617300	23912000	45937000	23029000	50387000	18	19641000	221760	2552000	423180	1279400	1328400	2799300	3	1	1	2	3	4	23
1081	Q3TXS7	Q3TXS7	16	16	16	26S proteasome non-ATPase regulatory subunit 1	Psmd1	sp|Q3TXS7|PSMD1_MOUSE 26S proteasome non-ATPase regulatory subunit 1 OS=Mus musculus OX=10090 GN=Psmd1 PE=1 SV=1	1	2	4	10	8	9	7	10	9	10	105.73	953	53.375	2.9	12.7	5.8	13.7	16.5	11	947250000	26351000	45814000	113860000	135120000	196040000	120690000	47	20154000	560670	2875000	974760	4171100	2422600	2567800	10	2	4	10	10	8	65
2023	Q91XV3	Q91XV3	18	18	18	Brain acid soluble protein 1	Basp1	sp|Q91XV3|BASP1_MOUSE Brain acid soluble protein 1 OS=Mus musculus OX=10090 GN=Basp1 PE=1 SV=3	1	7	4	5	0	0	0	7	0	7	22.086	226	186.05	67.7	0	31.4	0	56.2	0	5647900000	214860000	58606000	93920000	0	0	0	10	564790000	21486000	0	5860600	0	9392000	0	0	10	6	0	6	0	126
674	P50544	P50544	17	17	17	Very long-chain specific acyl-CoA dehydrogenase, mitochondrial	Acadvl	sp|P50544|ACADV_MOUSE Very long-chain specific acyl-CoA dehydrogenase, mitochondrial OS=Mus musculus OX=10090 GN=Acadvl PE=1 SV=3	1	2	6	3	5	7	7	6	7	7	70.875	656	62.918	6.1	13.9	16.8	20	9	16	739850000	18498000	49212000	48773000	74097000	118820000	109780000	41	18045000	451160	1807200	1200300	2898100	1189600	2677600	5	2	6	7	3	7	53
[truncated: 216 more rows]
[truncated: 37 more columns]
