# Supplementary material for: Global Analysis of Post-Translational Side-Chain Arginylation Using Pan-Arginylation Antibodies
Source: Mol Cell Proteomics. 2023 Oct 12;22(11):100664. doi: 10.1016/j.mcpro.2023.100664 (PMC10656225; doi:10.1016/j.mcpro.2023.100664)
Supplement: Supplemental Table S2 [file mmc7.xlsx]

## Sheet: Supp1_new
Protein names	Gene names	Arginyl (R) site positions	Methyl Arginyl (R-me) site positions	Dimethyl Arginyl (R-me2) site positions	Peptide	Localization prob	PEP
Actin, alpha cardiac muscle 1;Actin, alpha skeletal muscle;Actin, cytoplasmic 1;Actin, cytoplasmic 2	Actc1;Acta1;Actb;Actg1	E59;E59;E57;E57			DSYVGDE(R)AQSK	0.931137	0.0158586
Alpha-actinin-1	Actn1	E847			ILAGDKNYITEDE(R)LR	0.71536	0.000194542	*
Alpha-actinin-4	Actn4	E866			NFITAE(R)ELR	0.5	0.00478173
Cofilin-2	Cfl2		E98		E(R-me)DLVFIFWAPESAPLK	0.499991	0.0114328
Coiled-coil domain-containing protein 73	Ccdc73	E103			MYALE(R)EEKGK	0.333333	0.00914897
Collagen alpha-1(XII) chain	Col12a1	E1145			LGELVLGPYDNTVVLE(R)ELR	0.463515	0.0179219
Collagen alpha-1(XII) chain	Col12a1			D1005	VD(R-me2)EETEHTMR	0.98994	0.016811
Eukaryotic initiation factor 4A-I	Eif4a1	E379			KGVAINMVTEE(R)DK	0.508399	0.00563765
Filamin-C	Flnc		D1950,D1951		ITGD(R-me)D(R-me)SMR	1	0.0344329
Myosin-9	Myh9	E1139			DLGE(R)ELEALKTELEDTLDSTAAQQELR	0.673421	1.60903e-10
Myosin-9	Myh9		D1119		ELETQISELQED(R-me)LESER	0.578155	0.00129016	**
PC4 and SFRS1-interacting protein	Psip1	E318			KQEE(R)QMETEQQNK	0.426696	0.02099
Pericentrin	Pcnt		D1260	D1250	QFMD(R-me2)D(R-me)QAAER	0.981659	0.0239216
Platelet-activating factor acetylhydrolase	Pla2g7		D337		KFYQPD(R-me)K	1	0.0396723
Plectin	Plec	E2716;E2568			KQE(R)ELQHLEQQR	0.599919	0.0076812
Protein S100-A4	S100a4	E6			PLE(R)EALDVIVSTFHK	0.466681	0.0182254
Protein transport protein Sec31B	Sec31b			D618	NWKD(R-me2)LVCACR	1	0.024654
Reticulon-4	Rtn4	D954	E956		EAEEKLPSD(R)TE(R-me)KEDR	0.4354	0.00727244
Septin-7	Sept7		E230,E231		IYEFPETDDE(R-me)E(R-me)ENK	0.629593	0.00252748
Small nuclear ribonucleoprotein Sm D2	Snrpd2	E20			E(R)EEEFNTGPLSVLTQSVK	0.457122	1.32312e-06	***
Spectrin beta chain, non-erythrocytic 1	Sptbn1	E741			LE(R)EASLLHQFQADADDIDAWMLDILK	0.49999	9.44535e-06
Titin	Ttn			D18651	DEADVLED(R-me2)DR	0.465554	0.0296739
Titin	Ttn			E14887	EGCEYE(R-me2)YR	0.941947	0.0330502
Tropomyosin alpha-3 chain	Tpm3			D239,E247	MLD(R-me2)QTLLDLNE(R-me2)M	0.973138	0.0290716
Unconventional myosin-Ic	Myo1c	E598			PE(R)TVATQFK	1	0.021926
* D846 identified in KO
** E1115 identified in KO
*** This E is preceded by an R in the protein sequence, but arginylation was not called in any KO samples despite the protein being present. The same site was identified in brain samples
