# Supplementary material for: Global Analysis of Post-Translational Side-Chain Arginylation Using Pan-Arginylation Antibodies
Source: Mol Cell Proteomics. 2023 Oct 12;22(11):100664. doi: 10.1016/j.mcpro.2023.100664 (PMC10656225; doi:10.1016/j.mcpro.2023.100664)
Supplement: Supplemental Table S3 [file mmc8.xlsx]

## Sheet: Supp2_new
Protein names	Gene names	Arginyl (R) site positions	Methyl Arginyl (R-me) site positions	Dimethyl Arginyl (R-me2) site positions	Peptide	Localization prob	PEP
26S proteasome non-ATPase regulatory subunit 2	Psmd2	E42,E44,E47			DKE(R)QE(R)LSE(R)EDK	0.884283	0.0125914
Apoptosis-inducing factor 1, mitochondrial	Aifm1	E452			VE(R)HHDHAVVSGR	0.999898	0.000671458
ATP synthase subunit alpha, mitochondrial	Atp5a1	D139			TGAIVD(R)VPVGEELLGR	0.999943	0.00412803
Band 4.1-like protein 3	Epb41l3	D509			KAEEERVEEED(R)R	0.889213	0.00232775
Clathrin heavy chain 1	Cltc	D69			PISAD(R)SAIMNPASK	1	0.000304222
DNA replication complex GINS protein SLD5	Gins4	E59		E56	AEIVECVME(R-me2)QLE(R)HMEENLR	0.77409	0.00431405
Drebrin	Dbn1	E234			EQQIEE(R)HR	0.921849	0.00324325
Elongation factor 1-alpha 2	Eef1a2	E220			E(R)GNASGVSLLEALDTILPPTRPTDKPLR	0.999997	8.47151e-18
Fructose-bisphosphate aldolase A	Aldoa	E50			LQSIGTE(R)NTEENR	0.99998	0.000352517
Glyceraldehyde-3-phosphate dehydrogenase	Gapdh	E136			VIISAPSADAPMFVMGVNHE(R)K	0.999969	0.00071818
Glycerol-3-phosphate dehydrogenase, mitochondrial	Gpd2	D393			GD(R)VLAAWSGIRPLVTDPK	0.999994	0.000545999
Heat shock cognate 71 kDa protein	Hspa8	D86			FDDAVVQSD(R)MK	0.999999	0.00763033
Hepatoma-derived growth factor-related protein 2	Hdgfrp2	E297			PKPE(R)RPPSTSSSDSDSDSGEVDR	0.965898	0.000161494
Heterogeneous nuclear ribonucleoprotein A3	Hnrnpa3	E23			GE(R)EGHDPKEPEQLRK	0.874724	0.000134792
Interleukin enhancer-binding factor 3	Ilf3	E375			PME(R)EDGEEKSPSK	0.84202	0.000123222
Leucine-rich repeat flightless-interacting protein 2	Lrrfip2			E372	IEDELKAE(R-me2)RR	0.999997	0.00371389
Paraspeckle component 1	Pspc1		E515		TGSETPQAPMSGVGPVSGGPGGFGRGSQGGNFE(R-me)GPNK	1	1.12664e-13
Paraspeckle component 1	Pspc1			E515	TGSETPQAPMSGVGPVSGGPGGFGRGSQGGNFE(R-me2)GPNK	0.999933	0.00494361
Protein FAM98B	Fam98b	D230			LD(R)VTVQSFGWSDR	1	0.00132491
Splicing factor, proline- and glutamine-rich	Sfpq	E542			ME(R)ELHSQEMQK	0.840496	0.00646496
Tubulin beta-3 chain; Tubulin beta-2B chain; Tubulin beta-5 chain; Tubulin beta-4B chain	Tubb3;Tubb2b;Tubb5;Tubb4b	E383;E383;E383;E383			ISE(R)QFTAMFR	1	0.0135763
