# Supplementary material for: Global Analysis of Post-Translational Side-Chain Arginylation Using Pan-Arginylation Antibodies
Source: Mol Cell Proteomics. 2023 Oct 12;22(11):100664. doi: 10.1016/j.mcpro.2023.100664 (PMC10656225; doi:10.1016/j.mcpro.2023.100664)
Supplement: Supplemental Table S4 [file mmc9.xlsx]

## Sheet: Supp3_new
Protein names	Gene names	Arginyl (R) site positions	Methyl Arginyl (R-me) site positions	Dimethyl Arginyl (R-me2) site positions	Peptide	Localization prob	PEP
Ataxin-2-like protein	Atxn2l	D179			EDIVD(R)TMVFKPSDVLLVHFR	0.424375	9.09271e-06
ATP synthase subunit beta, mitochondrial	Atp5b	E98			DSRLVLE(R)VAQHLGESTVR	0.999722	0.0193439
Desmoplakin	Dsp			E159	LLQLQE(R-me2)QMR	1	0.0273487
Eukaryotic translation initiation factor 3 subunit A	Eif3a		D963		GLD(R-me)DDRGPR	0.754739	0.0413177
Fructose-bisphosphate aldolase A	Aldoa	E247			FSNE(0.6)E(0.4)IAMATVTALR	0.599623	0.0172163
Heterogeneous nuclear ribonucleoprotein K	Hnrnpk	D26			PAED(R)MEEEQAFKR	0.574627	0.000175207
La-related protein 1	Larp1	E447		E443	VVE(R-me2)MVEE(R)K	0.977916	0.0238074
Long-chain specific acyl-CoA dehydrogenase, mitochondrial	Acadl		D257,E265	E260	AQD(R-me)TAE(R-me2)LFFE(R-me)DVR	0.557324	0.0230243
PC4 and SFRS1-interacting protein	Psip1	E281			NLAKPGVTSTSDSEDEDDQE(R)GEKK	0.483389	0.000234323
PDZ and LIM domain protein 7	Pdlim7	E153	E151		LME(R-me)DTE(R)DWRPR	0.460189	0.0237182
Phenylalanine--tRNA ligase alpha subunit	Farsa	D18			LEVAD(R)GGLDSAELATQLGVEHQAVVGAVK	0.55081	7.87787e-06
Rab GDP dissociation inhibitor alpha	Gdi1		D176		FD(R-me)LGQDVIDFTGHALALYR	0.499988	0.000327988
Serine/threonine-protein kinase DCLK1	Dclk1	E393			EESE(R)EGFQIPATITER	0.434518	5.56358e-05
Tropomyosin alpha-1 chain	Tpm1	E40			QLE(R)DELVSLQK	0.333333	0.0289298
Tubulin alpha-1A chain;Tubulin alpha-3 chain;Tubulin alpha-1B chain	Tuba1a;Tuba3a;Tuba1b	E420;E420;E420			AFVHWYVGEGMEEGEFSE(R)AR	0.569225	0.00316791
Tubulin beta-3 chain; Tubulin beta-2B chain; Tubulin beta-6 chain; Tubulin beta-5 chain; Tubulin beta-4B chain	Tubb3;Tubb2b;Tubb6;Tubb5;Tubb4b	E111;E111;E111;E111;E111			GHYTEGAE(R)LVDSVLDVVR	0.545039	0.00693602
Unconventional myosin-XVIIIa	Myo18a		E1256		DEE(R-me)IQQLR	0.526853	0.0288877
